# Supplementary material for: Assessing the Role of Gaseous Chlorine Dioxide in Modulating the Postharvest Ripening of Keitt Mangoes through the Induction of Ethylene Biosynthesis
Source: Foods. 2024 Jan 19;13(2):316. doi: 10.3390/foods13020316 (PMC10815355; doi:10.3390/foods13020316)
Supplement: Supplementary file 1 [file foods-13-00316-s001.zip]

Archive with 4 entries (4 files):
- Table S1 Primers used in this study.xlsx
- Table S2 RNA-seq statistics.xlsx
- Table S3 DEGs of 'Keitt' fruit among group Control vs ClO2(g).xlsx
- Table S4 Catalytic activity of DEGs in GO enrichment analysis.xlsx
