# Supplementary material for: Assessing the Role of Gaseous Chlorine Dioxide in Modulating the Postharvest Ripening of Keitt Mangoes through the Induction of Ethylene Biosynthesis
Source: Foods. 2024 Jan 19;13(2):316. doi: 10.3390/foods13020316 (PMC10815355; doi:10.3390/foods13020316)
Supplement: Supplementary file 1 [file foods-13-00316-s001.zip › Table S1 Primers used in this study.xlsx]

## Sheet: Sheet1
Table S1. Primers used in this study
List of primers used in qRT-PCR
Gene name	gene id	primer name	primer sequence(5' to 3')
MiActin1	The endogenous reference gene	MiActin1-F	CGTTCTGTCCCTCTATGCCA
		MiActin1-R	AGATCACGGCCAGCAAGATC
MiACS6	mango017431	MiACS1/2/6-F	CAGTGGTGCCTTTTTGTGGG
		MiACS1/2/6-R	GCATGGCTGCTCGCTAATTG
MiACO	mango013764	MiACO-F	CCAGTGGGTCGATGTTCCTC
		MiACO-R	GTACTGCCATTGAAGGGGAC
MiACO1	mango007349	MiACO1-F	CGGTATAAATCTCAACGATTGTCCA
		MiACO1-R	ATCTGATGCTTCAACGGCA
MiACO1	mango007353	MiACO1-F	GTCGTCGTCAGTGGATTTGTTC
		MiACO1-R	CACAGACTTATCACCAAGTGCC
