# Supplementary material for: Assessing the Role of Gaseous Chlorine Dioxide in Modulating the Postharvest Ripening of Keitt Mangoes through the Induction of Ethylene Biosynthesis
Source: Foods. 2024 Jan 19;13(2):316. doi: 10.3390/foods13020316 (PMC10815355; doi:10.3390/foods13020316)
Supplement: Supplementary file 1 [file foods-13-00316-s001.zip › Table S2 RNA-seq statistics.xlsx]

## Sheet: Mangifera-indica.genome-info
Table S2. Mangifera-indica.genome-info and chr-distribution							Chr-distribution
Chromosome	Length(MB)	GC%	Gene	ProteinCoding	OtherRNA	Pseudogene	Control 1	Control 2	Control 3	Control 4	ClO₂(g) 1	ClO₂(g) 2	ClO₂(g) 3	ClO₂(g) 4
GWHABLA00000001	17.27	32.44	1527	1527	0	0	2282253	2037904	2332780	2469631	2753816	2965506	2920779	2457427
GWHABLA00000002	12.45	32.48	976	976	0	0	2169159	1461820	1931842	1779392	1751525	2150034	2466157	1826957
GWHABLA00000003	23.91	33.19	2357	2357	0	0	1686836	1775661	2011532	2051065	1729966	1910758	2099202	1743759
GWHABLA00000004	15	32.71	1476	1476	0	0	1385041	1355803	1561739	1625448	1367097	1605316	1703821	1325806
GWHABLA00000005	18.75	32.55	1712	1712	0	0	1268732	1292201	1390841	1526350	1139415	1230306	1369112	1177307
GWHABLA00000006	13.87	32.77	1200	1200	0	0	1178255	1102468	1176591	1326528	1135454	1191486	1388190	1104783
GWHABLA00000007	13.63	32.79	1498	1498	0	0	1537226	1505129	1785733	1827801	1311164	1575241	1676933	1268396
GWHABLA00000008	19.59	33.12	2174	2174	0	0	2914122	2961231	3330052	3089785	2634291	2930584	3286931	2512225
GWHABLA00000009	11.94	32.26	1012	1012	0	0	1137604	1071076	1199757	1241806	1516459	1623288	1670187	1500939
GWHABLA00000010	21.87	32.34	1905	1905	0	0	1603912	1607231	1789125	1884195	1374077	1611275	1743624	1425343
GWHABLA00000011	27.76	32.54	2573	2573	0	0	7506710	5977742	6405750	6262999	7784889	8697354	9104532	8457819
GWHABLA00000012	19.96	32.38	1809	1809	0	0	2427145	2347549	2628353	2597476	2462424	2530817	2761515	2243214
GWHABLA00000013	18.15	32.3	1564	1564	0	0	969611	985644	1075398	1272300	1035505	1066953	1168800	1062224
GWHABLA00000014	18.78	32.55	1854	1854	0	0	3328586	3017917	2925554	2913177	3660766	3963154	4523285	3817897
GWHABLA00000015	22.01	32.9	2304	2304	0	0	3230844	3261262	3413328	3399795	3395367	3727892	4037151	3581528
GWHABLA00000016	18.04	32.5	1640	1640	0	0	2228478	2696139	2575525	2789946	2799987	2344447	2718211	2701724
GWHABLA00000017	13.93	32.39	1114	1114	0	0	1039684	993649	1101711	1136870	873274	1009548	1167739	762200
GWHABLA00000018	16.89	32.54	1364	1364	0	0	1014987	1064429	1110666	1229368	905443	982633	1145857	924176
GWHABLA00000019	20.97	32.6	1858	1858	0	0	1895776	1952724	2088350	2064564	1873829	2003382	2207105	1702232
GWHABLA00000020	22.27	32.68	2245	2245	0	0	2159612	2179582	2382919	2491126	1710988	1970590	2168451	1705274
GWHABLA00000021	1.21	32.93	58	58	0	0	277810	268135	180276	181256	228109	163938	206959	215401
GWHABLA00000022	0.85	32.52	60	60	0	0	38406	39551	39569	41219	30765	30613	38365	26906
GWHABLA00000023	0.65	31.4	52	52	0	0	22746	25743	27362	33375	15158	18290	18337	15594
GWHABLA00000024	0.64	31.56	67	67	0	0	27264	35494	50704	41771	16460	18354	20903	14696
GWHABLA00000025	0.55	30.31	34	34	0	0	5531	6727	7011	8946	3119	3274	4339	2800
GWHABLA00000026	0.33	32.82	60	60	0	0	6730	7678	7446	7940	6575	6051	6707	5359
GWHABLA00000027	0.22	31.86	29	29	0	0	67044	44909	45175	47093	116355	130549	160086	92846
GWHABLA00000028	0.11	37.64	_	_	_	_	32	61	38	57	7	26	27	27

## Sheet: QC-data-statistics
Table S2. RNA-seq statistics												Align-stat				Region-distribution
Species Latin Name	Sample Productive Name	Sample Name	Group Name	Raw-reads	Raw-bases	Clean-reads	Clean-Bases	Error%	Q20%	Q30%	GC%	Total-reads	Total-mapped	Multiple-mapped	Unique-mapped	CDS	5'UTR	3'UTR	Introns	Intergenic
Mangifera-indica	CK1	CK1	Control	43287940	6536478940	42708734	6163519188	0.0255	97.91	93.78	44.81	42708734	39463176 (92.4%)	1966138 (4.6%)	37497038(87.8%)	49457531.0(87.77%)	0.0(0.0%)	0.0(0.0%)	4431875.0(7.87%)	2459325.0(4.36%)
Mangifera-indica	CK2	CK2	Control	42137770	6362803270	41712792	6065839582	0.0252	98.03	93.98	44.43	41712792	37441869 (89.76%)	1843825 (4.42%)	35598044(85.34%)	47917218.0(89.05%)	0.0(0.0%)	0.0(0.0%)	3595674.0(6.68%)	2299203.0(4.27%)
Mangifera-indica	CK3	CK3	Control	45084278	6807725978	44532892	6511008577	0.0256	97.85	93.57	44.63	44532892	40788115 (91.59%)	1869033 (4.2%)	38919082(87.39%)	52284362.0(88.61%)	0.0(0.0%)	0.0(0.0%)	4264377.0(7.23%)	2454094.0(4.16%)
Mangifera-indica	CK4	CK4	Control	45207486	6826330386	44701930	6478049416	0.0252	98.06	94.02	44.58	44701930	41529516 (92.9%)	1943073 (4.35%)	39586443(88.56%)	52596398.0(88.44%)	0.0(0.0%)	0.0(0.0%)	4309993.0(7.25%)	2566073.0(4.31%)
Mangifera-indica	CG1	CG1	ClO2(g)	42973276	6488964676	42541828	6178774655	0.025	98.1	94.23	45.13	42541828	39692267 (93.3%)	1998145 (4.7%)	37694122(88.6%)	50181532.0(88.31%)	0.0(0.0%)	0.0(0.0%)	4219575.0(7.43%)	2421691.0(4.26%)
Mangifera-indica	CG2	CG2	ClO2(g)	46975556	7093308956	46449236	6758312267	0.0249	98.11	94.28	45.06	46449236	43059562 (92.7%)	2250549 (4.85%)	40809013(87.86%)	53758578.0(87.45%)	0.0(0.0%)	0.0(0.0%)	5108218.0(8.31%)	2604532.0(4.24%)
Mangifera-indica	CG3	CG3	ClO2(g)	51375744	7757737344	50820938	7292054674	0.0251	98.06	94.11	44.93	50820938	46977358 (92.44%)	2453015 (4.83%)	44524343(87.61%)	58105237.0(87.14%)	0.0(0.0%)	0.0(0.0%)	5550051.0(8.32%)	3022442.0(4.53%)
Mangifera-indica	CG4	CG4	ClO2(g)	43498128	6568217328	43067162	6277512649	0.025	98.1	94.21	45.12	43067162	39702942 (92.19%)	2072287 (4.81%)	37630655(87.38%)	49980599.0(88.44%)	0.0(0.0%)	0.0(0.0%)	4178600.0(7.39%)	2352411.0(4.16%)
