# Supplementary material for: Assessing the Role of Gaseous Chlorine Dioxide in Modulating the Postharvest Ripening of Keitt Mangoes through the Induction of Ethylene Biosynthesis
Source: Foods. 2024 Jan 19;13(2):316. doi: 10.3390/foods13020316 (PMC10815355; doi:10.3390/foods13020316)
Supplement: Supplementary file 1 [file foods-13-00316-s001.zip › Table S3 DEGs of 'Keitt' fruit among group Control vs ClO2(g).xlsx]

## Sheet: DEGs among ClO₂(g)  vs Control
Table S3. DEGs of 'Keitt' (Mangifera indica L.) fruit among group Control vs ClO₂(g)																																	Description: NA stands for no annotation
Gene ID	length	Control vs ClO₂(g)	ClO₂(g) 1 count	ClO₂(g) 2 count	ClO₂(g) 3 count	ClO₂(g) 4 count	Control 1 count	Control 2 count	Control 3 count	Control 4 count	ClO2(g) 1 tpm	ClO₂(g) 2 tpm	ClO₂(g) 3 tpm	ClO₂(g) 4 tpm	Control 1 tpm	Control 2 tpm	Control 3 tpm	Control 4 tpm	ClO2(g) tpm	Control tpm	Fc	Log2fc	Pvalue	Padjust	Nr	Go	KO id	KO name	Paths	Cog	Cog description	Pfam	Swissprot
mango030372	2643	yes|up	81.94	93.45	28.87	476.83	10	9.41	13.08	54.41	1.78	1.6	0.46	8.97	0.22	0.23	0.25	1.08	3.2025	0.445	12.4981	3.64363	1.31966e-05	0.000176588	XP_031262038.1(linoleate 13S lipoxygenase 3 1, chloroplastic like [Pistacia vera])	GO:0006633(biological_process:fatty acid biosynthetic process); GO:0034440(biological_process:lipid oxidation); GO:0031408(biological_process:oxylipin biosynthetic process); GO:0016702(molecular_function:oxidoreductase activity, acting on single donors with incorporation of molecular oxygen, incorporation of two atoms of oxygen); GO:0005737(cellular_component:cytoplasm); GO:0046872(molecular_func…	K00454	LOX2S	map00591(Linoleic acid metabolism); map00592(alpha Linolenic acid metabolism)	ENOG410YN4N(S:Function unknown)	ENOG410YN4N(Plant lipoxygenase may be involved in a number of diverse aspects of plant physiology including growth and development, pest resistance, and senescence or responses to wounding (By similarity))	PF00305.21(Lipoxygenase:Lipoxygenase); PF01477.25(PLAT:PLAT/LH2 domain)	sp|O24371|LOX31_SOLTU(Linoleate 13S lipoxygenase 3 1, chloroplastic OS=Solanum tuberosum OX=4113 GN=LOX3.1 PE=1 SV=1)
mango032994	558	yes|up	1358	3001	4224.32	2377.09	1310.41	573.52	577.7	1071.65	48.89	87.14	118.09	78.48	42.57	22.33	16	32.25	83.15	28.2875	4.0288	2.01035	9.62725722149E 09	3.70611e-07	XP_031266046.1(mechanosensitive ion channel protein 6 [Pistacia vera])	GO:0016021(cellular_component:integral component of membrane); GO:0005886(cellular_component:plasma membrane); GO:0008381(molecular_function:mechanically gated ion channel activity); GO:0055085(biological_process:transmembrane transport); GO:0006820(biological_process:anion transport)	K22048	MSL4S				PF00924.20(MS_channel:Mechanosensitive ion channel)	sp|Q9SYM1|MSL6_ARATH(Mechanosensitive ion channel protein 6 OS=Arabidopsis thaliana OX=3702 GN=MSL6 PE=1 SV=1)
mango021769	2142	yes|up	4635	4385	3452	7892	1638	2087	2248	2103	264.4	216.89	157.67	453.58	82.17	115.09	116.26	105.66	273.135	104.795	3.58306	1.84119	2.08746e-08	7.32562e-07	XP_031282311.1(methylcrotonoyl CoA carboxylase beta chain, mitochondrial [Pistacia vera])	GO:0006552(biological_process:leucine catabolic process); GO:1905202(cellular_component:methylcrotonoyl CoA carboxylase complex); GO:0016874(molecular_function:ligase activity); GO:0005739(cellular_component:mitochondrion); GO:0005524(molecular_function:ATP binding)	K01969	E6.4.1.4B	map00280(Valine, leucine and isoleucine degradation)	COG4799(I:Lipid transport and metabolism)	COG4799(carboxylase)	PF01039.24(Carboxyl_trans:Carboxyl transferase domain); PF00085.22(Thioredoxin:Thioredoxin)	sp|Q9LDD8|MCCB_ARATH(Methylcrotonoyl CoA carboxylase beta chain, mitochondrial OS=Arabidopsis thaliana OX=3702 GN=MCCB PE=2 SV=1)
mango032381	369	yes|up	38	86	79	70	32	30	20	55	13.71	28.65	22.45	25.79	11.45	12.05	8.08	20.21	22.65	12.9475	2.71068	1.43866	5.7065e-05	0.000596052	XP_031287647.1(magnesium dependent phosphatase 1 like [Pistacia vera])	GO:0016791(molecular_function:phosphatase activity); GO:0003993(molecular_function:acid phosphatase activity)	K17619	MDP1		ENOG4111PHW(S:Function unknown)	ENOG4111PHW(Magnesium dependent phosphatase)	PF12689.9(Acid_PPase:Acid Phosphatase); PF13419.8(HAD_2:Haloacid dehalogenase like hydrolase); PF00702.28(Hydrolase:haloacid dehalogenase like hydrolase); PF11019.10(DUF2608:Protein of unknown function (DUF2608))	sp|Q86V88|MGDP1_HUMAN(Magnesium dependent phosphatase 1 OS=Homo sapiens OX=9606 GN=MDP1 PE=1 SV=1)
mango026252	684	yes|down	16	16	11	7	36	44	63	25	1.66	1.32	0.95	0.68	2.22	2.78	3.86	1.41	1.1525	2.5675	0.401879	1.31517	0.00734889	0.0313458	XP_031272347.1(porphobilinogen deaminase, chloroplastic isoform X1 [Pistacia vera])	GO:0006782(biological_process:protoporphyrinogen IX biosynthetic process); GO:0018160(biological_process:peptidyl pyrromethane cofactor linkage); GO:0004418(molecular_function:hydroxymethylbilane synthase activity)	K01749	hemC, HMBS	map00860(Porphyrin and chlorophyll metabolism); map01240(Biosynthesis of cofactors)			PF03900.17(Porphobil_deamC:Porphobilinogen deaminase, C terminal domain); PF01379.22(Porphobil_deam:Porphobilinogen deaminase, dipyromethane cofactor binding domain)	sp|Q43316|HEM3_ARATH(Porphobilinogen deaminase, chloroplastic OS=Arabidopsis thaliana OX=3702 GN=HEMC PE=1 SV=1)
mango007768	675	yes|down	88	66	137	86	251	296	232	279	9.22	5.66	9.9	8.32	23.25	32.85	23.72	28.06	8.275	26.97	0.479273	1.06108	4.88876e-06	7.66561e-05	XP_031280455.1(DCN1 like protein 4 [Pistacia vera])	GO:0031624(molecular_function:ubiquitin conjugating enzyme binding); GO:0045116(biological_process:protein neddylation); GO:0097602(molecular_function:cullin family protein binding); GO:0051443(biological_process:positive regulation of ubiquitin protein transferase activity); GO:0032182(molecular_function:ubiquitin like protein binding); GO:0000151(cellular_component:ubiquitin ligase complex)	K17824	DCUN1D4_5		ENOG410XTIJ(S:Function unknown)	ENOG410XTIJ(DCN1, defective in cullin neddylation 1, domain containing)	PF03556.17(Cullin_binding:Cullin binding)	sp|Q92564|DCNL4_HUMAN(DCN1 like protein 4 OS=Homo sapiens OX=9606 GN=DCUN1D4 PE=1 SV=2)
mango021998	1254	yes|down	12	13	35	47	113	203	184	186	0.5	0.49	1.5	2.35	5.41	10.86	8.71	8.37	1.21	8.3375	0.214199	2.22298	9.45315e-07	1.89999e-05	XP_031274022.1(protein phosphatase 2C 37 [Pistacia vera])	GO:0005829(cellular_component:cytosol); GO:0046872(molecular_function:metal ion binding); GO:0005634(cellular_component:nucleus); GO:0106306(deleted:old GO); GO:0106307(deleted:old GO)	K14497	PP2C	map04016(MAPK signaling pathway plant); map04075(Plant hormone signal transduction)	COG0631(T:Signal transduction mechanisms)	COG0631(Phosphatase)	PF00481.23(PP2C:Protein phosphatase 2C); PF13672.8(PP2C_2:Protein phosphatase 2C)	sp|P49598|P2C37_ARATH(Protein phosphatase 2C 37 OS=Arabidopsis thaliana OX=3702 GN=PP2CA PE=1 SV=1)
mango007520	1125	yes|down	2	3	3	1	10	14	9	31	0.12	0.17	0.15	0.06	0.62	0.93	0.56	1.88	0.125	0.9975	0.194013	2.36577	0.00225417	0.0122317	XP_031251906.1(protein TIFY 4B isoform X3 [Pistacia vera])	GO:0005737(cellular_component:cytoplasm); GO:0019509(biological_process:L methionine biosynthetic process from methylthioadenosine); GO:0010309(molecular_function:acireductone dioxygenase [iron(II) requiring] activity); GO:0005634(cellular_component:nucleus); GO:0009611(biological_process:response to wounding); GO:2000022(biological_process:regulation of jasmonic acid mediated signaling pathway);…				ENOG41121HH(S:Function unknown)	ENOG41121HH(leaf development)	PF06200.16(tify:tify domain); PF09425.12(Jas_motif:Jas motif)	sp|Q8GY55|TIF4B_ARATH(Protein TIFY 4B OS=Arabidopsis thaliana OX=3702 GN=TIFY4B PE=1 SV=1)
mango001159	930	yes|up	1	4	1	7	0	0	0	0	0.53	1.97	0.41	3.81	0	0	0	0	1.68	0	25.0419	4.64627	0.0114514	0.0441249	XP_031270951.1(uncharacterized protein LOC116129348 [Pistacia vera])	GO:0005886(cellular_component:plasma membrane)	K21842	EFR3		ENOG410YJSK(S:Function unknown)	ENOG410YJSK(EFR3 homolog)		NA
mango006140	1719	yes|down	0	5	6	6	12	14	26	41	0	0.17	0.19	0.22	0.45	0.56	0.98	1.5	0.145	0.8725	0.250078	1.99955	0.00569294	0.0255996	XP_031271226.1(O fucosyltransferase 29 [Pistacia vera])	GO:0016021(cellular_component:integral component of membrane); GO:0005802(cellular_component:trans Golgi network); GO:0016740(molecular_function:transferase activity); GO:0016757(molecular_function:transferase activity, transferring glycosyl groups); GO:0006004(biological_process:fucose metabolic process); GO:0005768(cellular_component:endosome)				ENOG410YDT8(S:Function unknown)	ENOG410YDT8(DUF246 domain containing protein)	PF10250.11(O FucT:GDP fucose protein O fucosyltransferase)	sp|Q8LPF8|OFT29_ARATH(O fucosyltransferase 29 OS=Arabidopsis thaliana OX=3702 GN=OFUT29 PE=2 SV=1)
mango004747	1380	yes|down	25	61	78	59	147	216	128	157	0.98	1.82	2.18	1.94	4.91	7.99	4.57	5.32	1.73	5.6975	0.454388	1.138	0.000400106	0.00298991	XP_031281751.1(magnesium transporter MRS2 11, chloroplastic [Pistacia vera])	GO:0009941(cellular_component:chloroplast envelope); GO:0016021(cellular_component:integral component of membrane); GO:0015693(biological_process:magnesium ion transport); GO:0046873(molecular_function:metal ion transmembrane transporter activity); GO:0006811(biological_process:ion transport); GO:0010117(biological_process:photoprotection); GO:0010960(biological_process:magnesium ion homeostasis)…	K16075	MRS2, MFM1		ENOG410XNNZ(U:Intracellular trafficking, secretion, and vesicular transport)	ENOG410XNNZ(Magnesium transporter)	PF01544.20(CorA:CorA like Mg2+ transporter protein)	sp|Q058N4|MRS2B_ARATH(Magnesium transporter MRS2 11, chloroplastic OS=Arabidopsis thaliana OX=3702 GN=MRS2 11 PE=1 SV=1)
mango018633	981	yes|down	29	6	26	8	63	79	73	81	2.09	0.39	1.58	0.58	4.61	6.24	5.45	5.85	1.16	5.5375	0.319343	1.64682	0.000997453	0.00631118	XP_031261020.1(WD repeat containing protein LWD1 [Pistacia vera])	GO:0005634(cellular_component:nucleus)	K11805	DCAF7, HAN11		ENOG410XQ78(S:Function unknown)	ENOG410XQ78(ddb1 and cul4 associated factor 7)	PF00400.34(WD40:WD domain, G beta repeat)	sp|Q9LPV9|LWD1_ARATH(WD repeat containing protein LWD1 OS=Arabidopsis thaliana OX=3702 GN=LWD1 PE=2 SV=1)
mango020975	225	yes|down	6	2	13.09	9.84	18.63	48.74	46.95	24.29	0.54	0.17	1.41	0.89	1.71	4.84	4.43	2.21	0.7525	3.2975	0.298847	1.74252	0.00448687	0.0212369	XP_031277472.1(CRIB domain containing protein RIC1 [Pistacia vera])								NA
mango004052	738	yes|down	0	3	1	0	0	11	19	44	0	0.14	0.04	0	0	0.62	1	2.4	0.045	1.005	0.0743192	3.75012	0.0104252	0.0411787									NA
mango018867	18597	yes|down	923.55	4378.26	7293.84	717	10593.6	8768.03	14879.2	14051	6.99	32.94	59.12	5.3	94.98	83.91	121.7	119.42	26.0875	105.002	0.338384	1.56327	0.0042683	0.0204357	XP_031286427.1(myb like protein X [Pistacia vera])	GO:0005975(biological_process:carbohydrate metabolic process); GO:0004553(molecular_function:hydrolase activity, hydrolyzing O glycosyl compounds)				ENOG410ZVAE(S:Function unknown)	ENOG410ZVAE( )		NA
mango002777	771	yes|up	829	429	776	515	281	395	395	408	82.54	38.97	64.64	51.54	28.35	43.16	41.07	40.79	59.4225	38.3425	2.38572	1.25442	5.05893e-06	7.89511e-05	XP_031267202.1(cyclin dependent kinase inhibitor 4 like [Pistacia vera])	GO:0004860(molecular_function:protein kinase inhibitor activity); GO:0004861(molecular_function:cyclin dependent protein serine/threonine kinase inhibitor activity); GO:0005654(cellular_component:nucleoplasm); GO:0007050(biological_process:cell cycle arrest)						PF02234.21(CDI:Cyclin dependent kinase inhibitor)	sp|Q7XDH8|KRP4_ORYSJ(Cyclin dependent kinase inhibitor 4 OS=Oryza sativa subsp. japonica OX=39947 GN=KRP4 PE=2 SV=2)
mango033609	438	yes|down	107.22	284.84	182.93	84.18	239.82	582.19	701.01	920.22	9.55	23.14	13.67	7.53	21.66	56.87	65	82.25	13.4725	56.445	0.364628	1.4555	0.000411975	0.00306562	XP_006482517.1(AAA ATPase ASD, mitochondrial like isoform X2 [Citrus sinensis])	GO:0016021(cellular_component:integral component of membrane); GO:0016887(molecular_function:ATPase activity); GO:0005524(molecular_function:ATP binding)				COG0465(O:Posttranslational modification, protein turnover, chaperones)	COG0465(Acts as a processive, ATP dependent zinc metallopeptidase for both cytoplasmic and membrane proteins. Plays a role in the quality control of integral membrane proteins (By similarity))	PF14363.8(AAA_assoc:Domain associated at C terminal with AAA)	sp|Q9FLD5|ASD_ARATH(AAA ATPase ASD, mitochondrial OS=Arabidopsis thaliana OX=3702 GN=AATP1 PE=1 SV=1)
mango010006	675	yes|down	26	22.02	75.19	14.03	122	191.55	166.16	246	3.13	2.42	7.54	1.7	14.87	25.37	21.05	29.82	3.6975	22.7775	0.245544	2.02595	1.4302e-06	2.69235e-05	XP_031261291.1(ras related protein Rab11A [Pistacia vera])	GO:0005768(cellular_component:endosome); GO:0003924(molecular_function:GTPase activity); GO:0005794(cellular_component:Golgi apparatus); GO:0005525(molecular_function:GTP binding)	K07904	RAB11A	map04144(Endocytosis)	COG1100(S:Function unknown)	COG1100(GTP binding Protein)	PF00071.24(Ras:Ras family); PF08477.15(Roc:Ras of Complex, Roc, domain of DAPkinase); PF00025.23(Arf:ADP ribosylation factor family); PF01926.25(MMR_HSR1:50S ribosome binding GTPase)	sp|Q40191|RB11A_LOTJA(Ras related protein Rab11A OS=Lotus japonicus OX=34305 GN=RAB11A PE=2 SV=1)
mango019703	1518	yes|up	14364.6	32661.1	25094.1	18468.3	8174.7	6291.49	10421.5	14289.5	421.82	878.12	631.9	543.13	245.2	202.85	314.06	422.7	618.742	296.202	3.13452	1.64825	4.28543247052E 10	2.37525e-08	XP_031265803.1(probable metal nicotianamine transporter YSL5 isoform X2 [Pistacia vera])	GO:0016021(cellular_component:integral component of membrane); GO:0016020(cellular_component:membrane); GO:0055085(biological_process:transmembrane transport); GO:0005886(cellular_component:plasma membrane)				COG1297(S:Function unknown)	COG1297(oligo peptide transporter)	PF03169.17(OPT:OPT oligopeptide transporter protein)	sp|Q9SHY2|YSL7_ARATH(Probable metal nicotianamine transporter YSL7 OS=Arabidopsis thaliana OX=3702 GN=YSL7 PE=2 SV=1)
mango016524	912	yes|up	230	236	239	220	128	127	168	159	13.73	12.68	11.96	13.03	7.76	8.2	10.23	9.62	12.85	8.9525	2.18131	1.1252	1.11939981547E 09	5.36718e-08	XP_031257184.1(protein SCO1 homolog 1, mitochondrial [Pistacia vera])	GO:0033617(biological_process:mitochondrial respiratory chain complex IV assembly); GO:0006878(biological_process:cellular copper ion homeostasis); GO:0016021(cellular_component:integral component of membrane); GO:0005739(cellular_component:mitochondrion); GO:0005743(cellular_component:mitochondrial inner membrane); GO:0009793(biological_process:embryo development ending in seed dormancy); GO:001…	K07152	SCO1		COG1999(S:Function unknown)	COG1999(Electron transport protein SCO1 SenC)	PF02630.16(SCO1 SenC:SCO1/SenC); PF00578.23(AhpC TSA:AhpC/TSA family); PF13905.8(Thioredoxin_8:Thioredoxin like)	sp|Q8VYP0|SCO11_ARATH(Protein SCO1 homolog 1, mitochondrial OS=Arabidopsis thaliana OX=3702 GN=HCC1 PE=1 SV=1)
mango031667	576	yes|up	1478.6	1580.97	1859.7	1774.41	1061.83	1062.11	1015.85	1448.64	124.68	123.02	131.99	149.94	91.33	98.31	89.07	123.38	132.407	100.522	2.00721	1.00519	3.65163485207E 11	2.73158760476E 09	XP_031270305.1(SUMO conjugating enzyme SCE1 [Pistacia vera])	GO:0009737(biological_process:response to abscisic acid); GO:0005634(cellular_component:nucleus); GO:0009793(biological_process:embryo development ending in seed dormancy); GO:0019789(molecular_function:SUMO transferase activity); GO:0061656(molecular_function:SUMO conjugating enzyme activity); GO:0019900(molecular_function:kinase binding); GO:0016740(molecular_function:transferase activity); GO:…	K10577	UBE2I, UBC9	map04120(Ubiquitin mediated proteolysis); map03013(Nucleocytoplasmic transport)	COG5078(O:Posttranslational modification, protein turnover, chaperones)	COG5078(ubiquitin conjugating enzyme)	PF00179.28(UQ_con:Ubiquitin conjugating enzyme)	sp|Q42551|SCE1_ARATH(SUMO conjugating enzyme SCE1 OS=Arabidopsis thaliana OX=3702 GN=SCE1 PE=1 SV=1)
mango015531	840	yes|down	8	11	22	4	22	64	39	29	0.71	0.89	1.63	0.36	1.97	6.21	3.59	2.58	0.8975	3.5875	0.375814	1.41191	0.0112609	0.0435846	XP_031275530.1(transcription factor TCP7 [Pistacia vera])	GO:0003700(molecular_function:transcription factor activity, sequence specific DNA binding); GO:0043565(molecular_function:sequence specific DNA binding); GO:0042752(biological_process:regulation of circadian rhythm); GO:0005634(cellular_component:nucleus)	K16221	TCP21, CHE	map04712(Circadian rhythm plant)	ENOG410YHVM(K:Transcription)	ENOG410YHVM(Transcription factor)	PF03634.15(TCP:TCP family transcription factor)	sp|Q9FMX2|TCP7_ARATH(Transcription factor TCP7 OS=Arabidopsis thaliana OX=3702 GN=TCP7 PE=1 SV=1)
mango014192	552	yes|down	17.16	45.22	57.03	3	97.53	126.07	123.58	141.89	2.83	6.83	7.74	0.5	16.22	22.92	21.73	23.62	4.475	21.1225	0.315292	1.66524	0.00311222	0.0158665	XP_031271702.1(pectinesterase inhibitor 7 like [Pistacia vera])	GO:0004857(molecular_function:enzyme inhibitor activity); GO:0043086(biological_process:negative regulation of catalytic activity)				ENOG410YPKA(S:Function unknown)	ENOG410YPKA(Invertase pectin methylesterase inhibitor family protein)	PF04043.17(PMEI:Plant invertase/pectin methylesterase inhibitor)	sp|Q9SB37|PMEI7_ARATH(Pectinesterase inhibitor 7 OS=Arabidopsis thaliana OX=3702 GN=PMEI7 PE=2 SV=1)
mango020032	1326	yes|up	677	627	660	386	400	349	350	349	30.19	25.73	25.2	17.64	18.24	17.07	16.09	15.5	24.69	16.725	2.19406	1.1336	6.0963e-07	1.31996e-05	XP_031265261.1(protease Do like 1, chloroplastic isoform X1 [Pistacia vera])	GO:0004252(molecular_function:serine type endopeptidase activity)				COG0265(O:Posttranslational modification, protein turnover, chaperones)	COG0265(Serine protease)	PF13365.8(Trypsin_2:Trypsin like peptidase domain); PF00089.28(Trypsin:Trypsin); PF13180.8(PDZ_2:PDZ domain); PF17820.3(PDZ_6:PDZ domain)	sp|O22609|DEGP1_ARATH(Protease Do like 1, chloroplastic OS=Arabidopsis thaliana OX=3702 GN=DEGP1 PE=1 SV=2)
mango009825	933	yes|down	59	60	88	35	154	220	153	205	3.72	3.33	4.06	2.2	9.39	14.17	9.49	12.48	3.3275	11.3825	0.441885	1.17826	5.23365e-06	8.12318e-05	XP_031277935.1(protein CONSERVED IN THE GREEN LINEAGE AND DIATOMS 27, chloroplastic [Pistacia vera])	GO:0016021(cellular_component:integral component of membrane); GO:0009536(cellular_component:plastid)				ENOG411259N(S:Function unknown)	ENOG411259N(Protein of unknown function (DUF1230))	PF06799.13(DUF1230:Conserved in the green lineage and diatoms 27)	sp|Q9FN15|GLD27_ARATH(Protein CONSERVED IN THE GREEN LINEAGE AND DIATOMS 27, chloroplastic OS=Arabidopsis thaliana OX=3702 GN=CGLD27 PE=2 SV=1)
mango007749	1491	yes|down	1	11	10	14	27	50	33	83	0.04	0.43	0.37	0.61	1.19	2.36	1.46	3.59	0.3625	2.15	0.257734	1.95604	0.00112477	0.00697217	XP_031266362.1(NADP dependent glyceraldehyde 3 phosphate dehydrogenase [Pistacia vera])	GO:0008911(molecular_function:lactaldehyde dehydrogenase activity); GO:0016620(molecular_function:oxidoreductase activity, acting on the aldehyde or oxo group of donors, NAD or NADP as acceptor)	K00131	gapN	map00010(Glycolysis / Gluconeogenesis); map00030(Pentose phosphate pathway)	COG1012(C:Energy production and conversion)	COG1012(Dehydrogenase)	PF00171.24(Aldedh:Aldehyde dehydrogenase family); PF17309.4(DUF5356:Family of unknown function (DUF5356))	sp|P93338|GAPN_NICPL(NADP dependent glyceraldehyde 3 phosphate dehydrogenase OS=Nicotiana plumbaginifolia OX=4092 GN=GAPN PE=2 SV=1)
mango011289	1143	yes|down	104.05	117.45	183.67	160.24	576.54	1048.59	892.3	852.58	11.62	8.57	14.23	16.22	24.62	47.79	37.89	35.71	12.66	36.5025	0.227064	2.13883	2.51104459384E 18	1.06308011337E 15	XP_016471205.1(PREDICTED: zinc finger CCCH domain containing protein 64 like [Nicotiana tabacum])	GO:0005829(cellular_component:cytosol); GO:0071014(cellular_component:post mRNA release spliceosomal complex); GO:0000398(biological_process:mRNA splicing, via spliceosome); GO:0003677(molecular_function:DNA binding); GO:0046872(molecular_function:metal ion binding); GO:0061632(molecular_function:RNA lariat debranching enzyme activator activity)	K24939	CWF19L1, DRN1		ENOG410XNRG(S:Function unknown)	ENOG410XNRG(CWF19 like 1, cell cycle control (S. pombe))	PF04676.16(CwfJ_C_2:Protein similar to CwfJ C terminus 2)	sp|Q84WU9|C3H64_ARATH(Zinc finger CCCH domain containing protein 64 OS=Arabidopsis thaliana OX=3702 GN=At5g56900 PE=2 SV=1)
mango023376	6000	yes|down	23	68	93	38	368	408	497	511	0.2	0.54	0.7	0.33	3.29	3.9	4.42	4.47	0.4425	4.02	0.162087	2.62516	2.33209587969E 18	1.00878356117E 15	XP_031272980.1(myosin 9 isoform X1 [Pistacia vera])	GO:0005773(cellular_component:vacuole)				ENOG410YBHG(S:Function unknown)	ENOG410YBHG( )	PF10358.11(NT C2:N terminal C2 in EEIG1 and EHBP1 proteins)	NA
mango035398	639	yes|down	8	8	14	10	28	37	31	54	0.23	0.21	0.35	0.29	0.83	1.19	0.92	1.8	0.27	1.185	0.363946	1.4582	0.000337217	0.00260783	XP_031266273.1(formin like protein 13 isoform X2 [Pistacia vera])	GO:0004721(molecular_function:phosphoprotein phosphatase activity)							NA
mango031458	759	yes|down	144	758	357	97	769	2081	1637	2147	14.66	70.4	30.38	9.92	79.29	232.47	174.12	219.47	31.34	176.338	0.267262	1.90367	0.000309661	0.00243639	XP_031249433.1(aquaporin TIP1 1 [Pistacia vera])	GO:0015250(molecular_function:water channel activity); GO:0016021(cellular_component:integral component of membrane); GO:0015267(molecular_function:channel activity)	K09873	TIP		COG0580(G:Carbohydrate transport and metabolism)	COG0580(Channel that permits osmotically driven movement of water in both directions. It is involved in the osmoregulation and in the maintenance of cell turgor during volume expansion in rapidly growing cells. It mediates rapid entry or exit of water in response to abrupt changes in osmolarity (By similarity))	PF00230.22(MIP:Major intrinsic protein)	sp|P25818|TIP11_ARATH(Aquaporin TIP1 1 OS=Arabidopsis thaliana OX=3702 GN=TIP1 1 PE=1 SV=1)
mango015220	456	yes|up	449	476	626	525	295	270	221	423	49.08	47.2	51.12	52.59	30.17	29.2	18.49	36.55	49.9975	28.6025	2.35557	1.23608	8.35912127013E 10	4.25396e-08	XP_031258785.1(uncharacterized protein LOC116116883 [Pistacia vera])	GO:0016021(cellular_component:integral component of membrane)				ENOG410YYS7(S:Function unknown)	ENOG410YYS7( )		NA
mango026627	1248	yes|down	2	0	1	2	21	49	23	35	0.11	0	0.05	0.11	1.14	2.86	1.26	1.87	0.0675	1.7825	0.0540042	4.21078	3.61432e-07	8.60259e-06	CAN61076.1(hypothetical protein VITISV_012918 [Vitis vinifera])	GO:0043565(molecular_function:sequence specific DNA binding); GO:0016021(cellular_component:integral component of membrane); GO:0046982(molecular_function:protein heterodimerization activity); GO:0001228(molecular_function:transcriptional activator activity, RNA polymerase II transcription regulatory region sequence specific binding); GO:0016602(cellular_component:CCAAT binding factor complex)	K08065	NFYB, HAP3		COG2036(B:Chromatin structure and dynamics)	COG2036(Core component of nucleosome. Nucleosomes wrap and compact DNA into chromatin, limiting DNA accessibility to the cellular machineries which require DNA as a template. Histones thereby play a central role in transcription regulation, DNA repair, DNA replication and chromosomal stability. DNA accessibility is regulated via a complex set of post translational modifications of histones, also …	PF00808.25(CBFD_NFYB_HMF:Histone like transcription factor (CBF/NF Y) and archaeal histone); PF00125.26(Histone:Core histone H2A/H2B/H3/H4)	sp|O23310|NFYB3_ARATH(Nuclear transcription factor Y subunit B 3 OS=Arabidopsis thaliana OX=3702 GN=NFYB3 PE=1 SV=1)
mango004107	2721	yes|down	0	0	0	0	2	11	3	7	0	0	0	0	0.04	0.26	0.07	0.15	0	0.13	0.0441369	4.50187	0.00543126	0.0247472	XP_031282556.1(linoleate 13S lipoxygenase 2 1, chloroplastic like [Pistacia vera])	GO:0006633(biological_process:fatty acid biosynthetic process); GO:0034440(biological_process:lipid oxidation); GO:0031408(biological_process:oxylipin biosynthetic process); GO:0016702(molecular_function:oxidoreductase activity, acting on single donors with incorporation of molecular oxygen, incorporation of two atoms of oxygen); GO:0005737(cellular_component:cytoplasm); GO:0046872(molecular_func…	K00454	LOX2S	map00591(Linoleic acid metabolism); map00592(alpha Linolenic acid metabolism)	ENOG410YN4N(S:Function unknown)	ENOG410YN4N(Plant lipoxygenase may be involved in a number of diverse aspects of plant physiology including growth and development, pest resistance, and senescence or responses to wounding (By similarity))	PF00305.21(Lipoxygenase:Lipoxygenase); PF01477.25(PLAT:PLAT/LH2 domain)	sp|O24370|LOX21_SOLTU(Linoleate 13S lipoxygenase 2 1, chloroplastic OS=Solanum tuberosum OX=4113 GN=LOX2.1 PE=1 SV=1)
mango003060	1755	yes|up	333	127	72	214	59	90	98	101	9.42	3.52	1.92	6.99	1.86	2.79	2.83	2.92	5.4625	2.6	3.17925	1.66869	0.000988956	0.00626895	XP_031261497.1(heat shock 70 kDa protein 8 [Pistacia vera])	GO:0005737(cellular_component:cytoplasm); GO:0005975(biological_process:carbohydrate metabolic process); GO:0031072(molecular_function:heat shock protein binding); GO:0044183(molecular_function:protein binding involved in protein folding); GO:0051082(molecular_function:unfolded protein binding); GO:0051787(molecular_function:misfolded protein binding); GO:0034620(biological_process:cellular respo…	K09489	HSPA4		COG0443(O:Posttranslational modification, protein turnover, chaperones)	COG0443(Heat shock protein)	PF00012.22(HSP70:Hsp70 protein)	sp|Q9SKY8|HSP7H_ARATH(Heat shock 70 kDa protein 8 OS=Arabidopsis thaliana OX=3702 GN=HSP70 8 PE=1 SV=1)
mango031824	2004	yes|down	6.71	29.95	28	9	56	51.14	100	38	0.21	0.84	0.73	0.28	1.76	1.72	3.15	1.17	0.515	1.95	0.384472	1.37905	0.00832245	0.0346371	XP_031255154.1(SCARECROW LIKE protein 7 [Pistacia vera])	GO:0005634(cellular_component:nucleus)						PF03514.16(GRAS:GRAS domain family)	sp|A0A024B7I0|SCL7_POPEU(SCARECROW LIKE protein 7 OS=Populus euphratica OX=75702 GN=SCL7 PE=2 SV=1)
mango034989	582	yes|up	220.92	172.76	287.55	299.25	79.71	95.75	74.37	172.23	33.44	23.92	35.94	45.7	12.17	15.96	11.95	26.28	34.75	16.59	3.26535	1.70724	4.17468e-08	1.32177e-06	XP_031257081.1(abscisic acid receptor PYL8 [Pistacia vera])	GO:0005737(cellular_component:cytoplasm); GO:0038023(molecular_function:signaling receptor activity); GO:0005634(cellular_component:nucleus); GO:0009738(biological_process:abscisic acid activated signaling pathway); GO:0080163(biological_process:regulation of protein serine/threonine phosphatase activity); GO:0004864(molecular_function:protein phosphatase inhibitor activity); GO:0005886(cellular_…	K14496	PYL	map04016(MAPK signaling pathway plant); map04075(Plant hormone signal transduction)	ENOG4111HU5(S:Function unknown)	ENOG4111HU5(abscisic acid receptor)	PF10604.11(Polyketide_cyc2:Polyketide cyclase / dehydrase and lipid transport)	sp|Q9FGM1|PYL8_ARATH(Abscisic acid receptor PYL8 OS=Arabidopsis thaliana OX=3702 GN=PYL8 PE=1 SV=1)
mango026552	783	yes|down	2615	1064	3489	1392	5461	7188	6876	5179	150.24	52.55	161.05	74.22	319.01	452.21	400.61	292.84	109.515	366.168	0.46248	1.11254	0.00165265	0.00951794	XP_031260945.1(transcription factor bHLH137 like [Pistacia vera])	GO:0003700(molecular_function:transcription factor activity, sequence specific DNA binding); GO:0006355(biological_process:regulation of transcription, DNA templated); GO:0046983(molecular_function:protein dimerization activity); GO:0005634(cellular_component:nucleus)				ENOG410YIH7(K:Transcription); ENOG4111AQI(K:Transcription)	ENOG410YIH7(Transcription factor); ENOG4111AQI(Helix loop helix DNA binding domain)	PF00010.28(HLH:Helix loop helix DNA binding domain)	sp|Q93W88|BH137_ARATH(Transcription factor bHLH137 OS=Arabidopsis thaliana OX=3702 GN=BHLH137 PE=1 SV=1)
mango018354	1497	yes|down	63	38	103	29	384	2149	1066	448	2.71	1.49	3.76	1.25	16.81	101.04	47.03	19.26	2.3025	46.035	0.0748997	3.7389	3.02874201281E 11	2.31791956042E 09	XP_031276297.1(endoglucanase 11 like [Pistacia vera])	GO:0008810(molecular_function:cellulase activity); GO:0030245(biological_process:cellulose catabolic process)				ENOG410XPC9(G:Carbohydrate transport and metabolism)	ENOG410XPC9(hydrolase family)	PF00759.21(Glyco_hydro_9:Glycosyl hydrolase family 9)	sp|O48766|GUN11_ARATH(Endoglucanase 11 OS=Arabidopsis thaliana OX=3702 GN=At2g32990 PE=2 SV=1)
mango002270	318	yes|up	863	985.43	1249	1112	732	657	632	812	95.05	96.93	113.39	120.52	80.51	77.74	71.31	87.92	106.472	79.37	2.01957	1.01405	3.67481640679E 11	2.73863284129E 09	GAY59798.1(hypothetical protein CUMW_197260 [Citrus unshiu])	GO:0005743(cellular_component:mitochondrial inner membrane); GO:0016021(cellular_component:integral component of membrane)				ENOG410YT3B(S:Function unknown)	ENOG410YT3B(Cytochrome c oxidase subunit VIIa)	PF02238.17(COX7a:Cytochrome c oxidase subunit VII)	NA
mango006799	1083	yes|down	1	5.01	10.01	9	23	15	27	172	0.06	0.29	0.54	0.57	1.49	1.04	1.77	10.96	0.365	3.815	0.150886	2.72847	0.00130408	0.00784182	XP_031271079.1(probable UDP arabinopyranose mutase 2 [Pistacia vera])	GO:0052691(molecular_function:UDP arabinopyranose mutase activity); GO:0009832(biological_process:plant type cell wall biogenesis); GO:0005794(cellular_component:Golgi apparatus); GO:0005829(cellular_component:cytosol); GO:0033356(biological_process:UDP L arabinose metabolic process); GO:0071669(biological_process:plant type cell wall organization or biogenesis)	K13379	RGP, UTM	map00520(Amino sugar and nucleotide sugar metabolism)	ENOG411144T(O:Posttranslational modification, protein turnover, chaperones)	ENOG411144T(reversibly glycosylated polypeptide)	PF03214.15(RGP:Reversibly glycosylated polypeptide)	sp|Q8RU27|RGP2_SOLTU(Probable UDP arabinopyranose mutase 2 OS=Solanum tuberosum OX=4113 GN=UPTG2 PE=1 SV=1)
mango017222	2088	yes|down	21	34	45	38	95	83	101	141	0.37	0.55	0.78	0.68	1.85	1.9	2.19	2.56	0.595	2.125	0.44567	1.16595	1.66453e-05	0.000213544	XP_031277560.1(serine/threonine protein kinase D6PKL1 [Pistacia vera])	GO:0005737(cellular_component:cytoplasm); GO:0006468(biological_process:protein phosphorylation); GO:0005634(cellular_component:nucleus); GO:0005886(cellular_component:plasma membrane); GO:0004674(molecular_function:protein serine/threonine kinase activity); GO:0005524(molecular_function:ATP binding); GO:0004672(molecular_function:protein kinase activity); GO:0106311(deleted:old GO); GO:0106310(d…				ENOG410XQ0C(T:Signal transduction mechanisms)	ENOG410XQ0C(serine threonine protein kinase)	PF00069.27(Pkinase:Protein kinase domain); PF07714.19(PK_Tyr_Ser Thr:Protein tyrosine and serine/threonine kinase)	sp|Q39183|D6KL2_ARATH(Serine/threonine protein kinase D6PKL2 OS=Arabidopsis thaliana OX=3702 GN=D6PKL2 PE=1 SV=1)
mango014090	1077	yes|down	0	0	9.29	3.62	19.22	18.13	85.81	31.02	0	0	0.5	0.33	1.02	1.04	4	1.77	0.2075	1.9575	0.10755	3.21692	0.00108403	0.00677237	XP_031265612.1(protein DETOXIFICATION 14 like [Pistacia vera])	GO:0015297(molecular_function:antiporter activity); GO:0016021(cellular_component:integral component of membrane); GO:0042910(molecular_function:xenobiotic transporter activity)	K03327	TC.MATE, SLC47A, norM, mdtK, dinF				PF01554.20(MatE:MatE)	sp|Q9C994|DTX14_ARATH(Protein DETOXIFICATION 14 OS=Arabidopsis thaliana OX=3702 GN=DTX14 PE=1 SV=1)
mango014751	846	yes|down	0	0	0	0	6	4	13	20	0	0	0	0	0.53	0.38	1.19	1.76	0	0.965	0.0241652	5.37092	0.000142953	0.00127498	XP_031270820.1(subtilisin like protease SBT1.6 [Pistacia vera])	GO:0004252(molecular_function:serine type endopeptidase activity)				COG1404(O:Posttranslational modification, protein turnover, chaperones)	COG1404(peptidase (S8 and S53, subtilisin, kexin, sedolisin)	PF17766.3(fn3_6:Fibronectin type III domain); PF02225.24(PA:PA domain)	sp|O49607|SBT16_ARATH(Subtilisin like protease SBT1.6 OS=Arabidopsis thaliana OX=3702 GN=SBT1.6 PE=2 SV=1)
mango011119	1521	yes|down	11.27	29.65	39.88	15.24	90.47	113.82	139.45	93.79	0.36	0.86	1.08	0.48	2.92	3.94	4.52	2.97	0.695	3.5875	0.284849	1.81173	6.16755e-07	1.33393e-05	XP_031258884.1(serine/threonine protein phosphatase 2A 57 kDa regulatory subunit B' kappa isoform like isoform X1 [Pistacia vera])	GO:0019888(molecular_function:protein phosphatase regulator activity); GO:0016021(cellular_component:integral component of membrane); GO:0007165(biological_process:signal transduction); GO:0000159(cellular_component:protein phosphatase type 2A complex)	K11584	PPP2R5	map03015(mRNA surveillance pathway)			PF01603.22(B56:Protein phosphatase 2A regulatory B subunit (B56 family))	sp|Q93YV6|2A5K_ARATH(Serine/threonine protein phosphatase 2A 57 kDa regulatory subunit B' kappa isoform OS=Arabidopsis thaliana OX=3702 GN=B'KAPPA PE=1 SV=1)
mango002272	597	yes|up	158	146.39	151	191.89	87	103.13	104.98	143.62	7.69	6.49	6.23	9.35	4.31	5.49	6.1	6.99	7.44	5.7225	2.0635	1.04509	2.29582e-05	0.000279822	XP_031249843.1(protein TRIGALACTOSYLDIACYLGLYCEROL 3, chloroplastic [Pistacia vera])	GO:0042626(molecular_function:ATPase activity, coupled to transmembrane movement of substances); GO:0005524(molecular_function:ATP binding)				COG1127(Q:Secondary metabolites biosynthesis, transport and catabolism)	COG1127(lipid transport)	PF00005.29(ABC_tran:ABC transporter); PF13555.8(AAA_29:P loop containing region of AAA domain); PF13304.8(AAA_21:AAA domain, putative AbiEii toxin, Type IV TA system)	sp|Q9AT00|TGD3_ARATH(Protein TRIGALACTOSYLDIACYLGLYCEROL 3, chloroplastic OS=Arabidopsis thaliana OX=3702 GN=TGD3 PE=1 SV=1)
mango006474	1008	yes|up	164	754	162	669	138	242	266	237	11.43	47.85	9.51	46.74	9.76	18.46	19.17	16.54	28.8825	15.9825	2.76937	1.46956	0.0052105	0.0239111	XP_031255757.1(clavaminate synthase like protein At3g21360 [Pistacia vera])	GO:0016491(molecular_function:oxidoreductase activity)				ENOG410XPT7(S:Function unknown)	ENOG410XPT7(taurine catabolism dioxygenase taud tfda)	PF02668.18(TauD:Taurine catabolism dioxygenase TauD, TfdA family)	sp|Q9LIG0|Y3136_ARATH(Clavaminate synthase like protein At3g21360 OS=Arabidopsis thaliana OX=3702 GN=At3g21360 PE=1 SV=1)
mango029690	1557	yes|up	2952	4077	5092	2936	1285	1234	967	1090	121.28	152.36	177.65	120.7	53.74	55.41	40.73	44.76	142.998	48.66	4.34408	2.11905	9.2778503936E 32	3.0768444522E 28	XP_031283919.1(glycerol kinase [Pistacia vera])	GO:0004370(molecular_function:glycerol kinase activity); GO:0006641(biological_process:triglyceride metabolic process); GO:0019563(biological_process:glycerol catabolic process); GO:0016310(biological_process:phosphorylation); GO:0005739(cellular_component:mitochondrion); GO:0046167(biological_process:glycerol 3 phosphate biosynthetic process); GO:0016773(molecular_function:phosphotransferase act…	K00864	glpK, GK	map04626(Plant pathogen interaction); map00561(Glycerolipid metabolism)	COG0554(C:Energy production and conversion)	COG0554(Key enzyme in the regulation of glycerol uptake and metabolism (By similarity))	PF00370.23(FGGY_N:FGGY family of carbohydrate kinases, N terminal domain); PF02782.18(FGGY_C:FGGY family of carbohydrate kinases, C terminal domain)	sp|Q9M8L4|GLPK_ARATH(Glycerol kinase OS=Arabidopsis thaliana OX=3702 GN=GLPK PE=1 SV=1)
mango013509	2238	yes|down	0	0	0	3	7	12.77	11.09	8.01	0	0	0	0.08	0.19	0.38	0.31	0.22	0.02	0.275	0.108648	3.20227	0.00884144	0.0363185	XP_031248469.1(LOW QUALITY PROTEIN: auxin response factor 3 like [Pistacia vera])	GO:0010582(biological_process:floral meristem determinacy); GO:0010050(biological_process:vegetative phase change); GO:0009734(biological_process:auxin activated signaling pathway); GO:0003700(molecular_function:transcription factor activity, sequence specific DNA binding); GO:0010158(biological_process:abaxial cell fate specification); GO:0005634(cellular_component:nucleus); GO:0006355(biologica…	K14486	K14486, ARF	map04075(Plant hormone signal transduction)	ENOG410YC80(K:Transcription)	ENOG410YC80(auxin response factor)	PF06507.15(Auxin_resp:Auxin response factor); PF02362.23(B3:B3 DNA binding domain)	sp|O23661|ARFC_ARATH(Auxin response factor 3 OS=Arabidopsis thaliana OX=3702 GN=ARF3 PE=1 SV=2)
mango027522	1068	yes|down	13	15	16	4	24	29	48	116	0.84	0.88	0.87	0.26	1.58	2.06	3.21	7.52	0.7125	3.5925	0.308971	1.69446	0.0037552	0.0185136	XP_031278534.1(UDP D xylose:L fucose alpha 1,3 D xylosyltransferase MGP4 like [Pistacia vera])	GO:0005794(cellular_component:Golgi apparatus); GO:0035252(molecular_function:UDP xylosyltransferase activity); GO:0016021(cellular_component:integral component of membrane); GO:0000139(cellular_component:Golgi membrane); GO:0071555(biological_process:cell wall organization); GO:0016757(molecular_function:transferase activity, transferring glycosyl groups); GO:0010306(biological_process:rhamnogal…	K11714	RGXT		ENOG4111Z77(S:Function unknown)	ENOG4111Z77(BEST Arabidopsis thaliana protein match is RGXT1 (rhamnogalacturonan xylosyltransferase 1))	PF03407.18(Nucleotid_trans:Nucleotide diphospho sugar transferase)	sp|Q9M146|MGP4_ARATH(UDP D xylose:L fucose alpha 1,3 D xylosyltransferase MGP4 OS=Arabidopsis thaliana OX=3702 GN=MGP4 PE=2 SV=1)
mango017338	705	yes|up	3903	3736.3	2976	3606	1534	1479	2719	1840	293.59	257.48	182.9	266.78	115.22	119.12	206.46	130.35	250.188	142.787	2.6161	1.38742	3.19613e-07	7.78417e-06	XP_031261374.1(peroxisomal membrane protein 11D [Pistacia vera])	GO:0044375(biological_process:regulation of peroxisome size); GO:0005779(cellular_component:integral component of peroxisomal membrane); GO:0005778(cellular_component:peroxisomal membrane); GO:0016559(biological_process:peroxisome fission)				ENOG4111NS6(S:Function unknown)	ENOG4111NS6(peroxisomal biogenesis factor 11)	PF05648.16(PEX11:Peroxisomal biogenesis factor 11 (PEX11))	sp|Q9LQ73|PX11C_ARATH(Peroxisomal membrane protein 11C OS=Arabidopsis thaliana OX=3702 GN=PEX11C PE=1 SV=1)
mango033184	1200	yes|down	242	149	234	178	781	1323	991	539	13.56	7.6	11.09	9.99	44.49	81.11	57.2	30.23	10.56	53.2575	0.299311	1.74028	4.57763e-07	1.03861e-05	XP_031284075.1(protochlorophyllide reductase, chloroplastic [Pistacia vera])	GO:0015995(biological_process:chlorophyll biosynthetic process); GO:0015979(biological_process:photosynthesis); GO:0016630(molecular_function:protochlorophyllide reductase activity); GO:0009507(cellular_component:chloroplast)	K00218	por	map00860(Porphyrin and chlorophyll metabolism)	COG1028(S:Function unknown)	COG1028(Dehydrogenase reductase)	PF00106.27(adh_short:short chain dehydrogenase); PF13561.8(adh_short_C2:Enoyl (Acyl carrier protein) reductase); PF08659.12(KR:KR domain)	sp|Q41249|PORA_CUCSA(Protochlorophyllide reductase, chloroplastic OS=Cucumis sativus OX=3659 GN=PORA PE=2 SV=1)
mango002791	2319	yes|down	135	195	174	107	271	397	555	734	2.84	3.72	3.12	2.25	5.88	9.1	12.1	15.39	2.9825	10.6175	0.429533	1.21916	1.50336e-05	0.000196564	XP_031284327.1(uncharacterized protein LOC116143045 isoform X1 [Pistacia vera])	GO:0005524(molecular_function:ATP binding); GO:0004672(molecular_function:protein kinase activity)	K08869	ADCK, ABC1		COG0661(S:Function unknown)	COG0661(Required, probably indirectly, for the hydroxylation of 2 octaprenylphenol to 2 octaprenyl 6 hydroxy phenol, the fourth step in ubiquinone biosynthesis (By similarity))	PF03109.18(ABC1:ABC1 atypical kinase like domain); PF01636.25(APH:Phosphotransferase enzyme family); PF00069.27(Pkinase:Protein kinase domain)	sp|Q55680|Y005_SYNY3(Uncharacterized protein sll0005 OS=Synechocystis sp. (strain PCC 6803 / Kazusa) OX=1111708 GN=sll0005 PE=3 SV=1)
mango000150	261	yes|up	387	291	367	663	77	21	23	93	361.63	253.8	252.01	639.63	69.06	22.11	25.44	88.14	376.767	51.1875	11.4126	3.51256	8.57936006124E 12	7.55363303091E 10	XP_031251778.1(uncharacterized protein LOC116109694 [Pistacia vera])	GO:0016021(cellular_component:integral component of membrane)				ENOG410YVJ0(S:Function unknown)	ENOG410YVJ0(B12D protein)	PF06522.13(B12D:NADH ubiquinone reductase complex 1 MLRQ subunit)	NA
mango028184	1671	yes|down	22	25	21	13	38	62	72	61	0.83	0.86	0.68	0.49	1.46	2.56	2.79	2.31	0.715	2.28	0.473422	1.0788	0.00195889	0.0109182	XP_031279470.1(pentatricopeptide repeat containing protein At1g74900, mitochondrial like [Pistacia vera])							PF13041.8(PPR_2:PPR repeat family); PF12854.9(PPR_1:PPR repeat); PF01535.22(PPR:PPR repeat); PF13812.8(PPR_3:Pentatricopeptide repeat domain); PF17177.6(PPR_long:Pentacotripeptide repeat region of PRORP)	sp|Q9S7R4|PP125_ARATH(Pentatricopeptide repeat containing protein At1g74900, mitochondrial OS=Arabidopsis thaliana OX=3702 GN=OTP43 PE=2 SV=1)
mango020046	552	yes|up	96	85	71	49	47	38	17	31	8.18	7.45	5.43	4.64	4.72	3.42	1.43	2.77	6.425	3.085	3.07421	1.62022	8.61847e-05	0.000839405	XP_022152140.1(ADP ribosylation factor 1 like isoform X1 [Momordica charantia])	GO:0005794(cellular_component:Golgi apparatus); GO:0006886(biological_process:intracellular protein transport); GO:0016192(biological_process:vesicle mediated transport); GO:0005525(molecular_function:GTP binding)	K07937	ARF1_2	map04144(Endocytosis)	COG1100(S:Function unknown)	COG1100(GTP binding Protein)	PF00025.23(Arf:ADP ribosylation factor family); PF09439.12(SRPRB:Signal recognition particle receptor beta subunit); PF08477.15(Roc:Ras of Complex, Roc, domain of DAPkinase); PF00071.24(Ras:Ras family); PF00503.22(G alpha:G protein alpha subunit); PF04670.14(Gtr1_RagA:Gtr1/RagA G protein conserved region); PF01926.25(MMR_HSR1:50S ribosome binding GTPase)	sp|P49076|ARF_MAIZE(ADP ribosylation factor OS=Zea mays OX=4577 GN=ARF1 PE=2 SV=2)
mango027485	1299	yes|down	89	85	74	88	192	334	256	351	4.42	3.83	3.12	4.38	9.61	18.14	13.12	17.34	3.9375	14.5525	0.414253	1.27142	8.58476e-07	1.76832e-05	XP_031262968.1(chitinase domain containing protein 1 [Pistacia vera])	GO:0016787(molecular_function:hydrolase activity); GO:0005975(biological_process:carbohydrate metabolic process); GO:0005783(cellular_component:endoplasmic reticulum); GO:0016021(cellular_component:integral component of membrane); GO:0005576(cellular_component:extracellular region); GO:0008061(molecular_function:chitin binding); GO:0070492(molecular_function:oligosaccharide binding)	K17525	CHID1		ENOG410XQB6(G:Carbohydrate transport and metabolism)	ENOG410XQB6(Chitinase domain containing 1)	PF00704.30(Glyco_hydro_18:Glycosyl hydrolases family 18)	sp|Q66IL0|CHID1_XENTR(Chitinase domain containing protein 1 OS=Xenopus tropicalis OX=8364 GN=chid1 PE=2 SV=1)
mango024156	861	yes|down	61	86	143	22	287	224	290	271	3.21	4.13	6.38	1.16	15.38	12.91	15.73	14.29	3.72	14.5775	0.372283	1.42553	0.000336355	0.00260218	XP_031261554.1(E3 ubiquitin protein ligase CIP8 like [Pistacia vera])	GO:0006511(biological_process:ubiquitin dependent protein catabolic process); GO:0061630(molecular_function:ubiquitin protein ligase activity)				ENOG41121N2(O:Posttranslational modification, protein turnover, chaperones)	ENOG41121N2(zinc ion binding)	PF14369.8(zinc_ribbon_9:zinc ribbon); PF13639.8(zf RING_2:Ring finger domain); PF13923.8(zf C3HC4_2:Zinc finger, C3HC4 type (RING finger)); PF17123.7(zf RING_11:RING like zinc finger); PF12678.9(zf rbx1:RING H2 zinc finger domain); PF00097.27(zf C3HC4:Zinc finger, C3HC4 type (RING finger)); PF13445.8(zf RING_UBOX:RING type zinc finger)	sp|Q9SPL2|CIP8_ARATH(E3 ubiquitin protein ligase CIP8 OS=Arabidopsis thaliana OX=3702 GN=CIP8 PE=1 SV=1)
mango025357	777	yes|down	20.61	13	41	8.91	46.22	105	81.73	111.66	0.98	0.56	1.65	0.42	2.23	5.44	3.97	5.29	0.9025	4.2325	0.323627	1.6276	0.00033286	0.00257914	XP_031275543.1(very long chain aldehyde decarbonylase GL1 9 like [Pistacia vera])	GO:0016021(cellular_component:integral component of membrane); GO:0016020(cellular_component:membrane); GO:0005789(cellular_component:endoplasmic reticulum membrane); GO:0005506(molecular_function:iron ion binding); GO:0016491(molecular_function:oxidoreductase activity); GO:0008610(biological_process:lipid biosynthetic process)	K04713	SUR2	map00600(Sphingolipid metabolism)	COG3000(I:Lipid transport and metabolism)	COG3000(fatty acid hydroxylase)	PF04116.15(FA_hydroxylase:Fatty acid hydroxylase superfamily)	sp|B8B4W4|GLO19_ORYSI(Very long chain aldehyde decarbonylase GL1 9 OS=Oryza sativa subsp. indica OX=39946 GN=GL1 9 PE=3 SV=1)
mango034226	3234	yes|down	236.02	599	518	259	948	1046	1250	1170.74	3.51	7.96	6.48	3.78	14.74	17.52	19.1	17.4	5.4325	17.19	0.479658	1.05992	3.11379e-05	0.000361062	XP_031255934.1(protease Do like 7 [Pistacia vera])	GO:0004252(molecular_function:serine type endopeptidase activity); GO:0005634(cellular_component:nucleus)	K22686	NMA111		COG0265(O:Posttranslational modification, protein turnover, chaperones)	COG0265(Serine protease)	PF12812.9(PDZ_1:PDZ like domain); PF13365.8(Trypsin_2:Trypsin like peptidase domain); PF17820.3(PDZ_6:PDZ domain); PF13180.8(PDZ_2:PDZ domain); PF00595.26(PDZ:PDZ domain)	sp|Q8RY22|DEGP7_ARATH(Protease Do like 7 OS=Arabidopsis thaliana OX=3702 GN=DEGP7 PE=2 SV=1)
mango003425	591	yes|up	782	438	343	483	324	160	428	350	115.5	59.17	41.87	71.96	48.3	26.02	67.02	52.1	72.125	48.36	2.31804	1.21291	0.00274429	0.0142873	XP_031252953.1(uncharacterized protein LOC116110879 [Pistacia vera])					ENOG4111ANN(S:Function unknown)	ENOG4111ANN(Protein of unknown function, DUF538)	PF04398.14(DUF538:Protein of unknown function, DUF538)	NA
mango016305	900	yes|up	5365	12167	7390	8639	4163	4270	8298	5962	230.11	463.46	247.79	360.74	165.82	190.36	335.68	241.03	325.525	233.222	2.01573	1.0113	0.000724223	0.00488992	XP_012087935.1(mitochondrial uncoupling protein 1 isoform X1 [Jatropha curcas])	GO:0006839(biological_process:mitochondrial transport); GO:0017077(molecular_function:oxidative phosphorylation uncoupler activity); GO:0016021(cellular_component:integral component of membrane); GO:1990542(biological_process:mitochondrial transmembrane transport); GO:0031966(cellular_component:mitochondrial membrane)	K15103	UCP2_3, SLC25A8_9		ENOG410XRV1(O:Posttranslational modification, protein turnover, chaperones)	ENOG410XRV1(UnCoupling Protein)	PF00153.29(Mito_carr:Mitochondrial carrier protein)	sp|O81845|PUMP1_ARATH(Mitochondrial uncoupling protein 1 OS=Arabidopsis thaliana OX=3702 GN=PUMP1 PE=1 SV=1)
mango003774	843	yes|up	483	271	609.65	174	239	65	80	344	42.55	21.77	45.06	15.39	21.35	6.28	7.33	30.4	31.1925	16.34	2.88797	1.53006	0.00423691	0.0203166	XP_031251754.1(LOW QUALITY PROTEIN: NADH cytochrome b5 reductase 1 like [Pistacia vera])	GO:0004128(molecular_function:cytochrome b5 reductase activity, acting on NAD(P)H); GO:0016021(cellular_component:integral component of membrane); GO:0022900(biological_process:electron transport chain)	K00326	E1.6.2.2	map00520(Amino sugar and nucleotide sugar metabolism)	COG0543(C:Energy production and conversion)	COG0543(cytochrome b5 reductase activity, acting on NAD(P)H)	PF00970.26(FAD_binding_6:Oxidoreductase FAD binding domain); PF00175.23(NAD_binding_1:Oxidoreductase NAD binding domain); PF08030.14(NAD_binding_6:Ferric reductase NAD binding domain)	sp|Q9ZNT1|NB5R1_ARATH(NADH cytochrome b5 reductase 1 OS=Arabidopsis thaliana OX=3702 GN=CBR1 PE=1 SV=1)
mango026346	375	yes|up	192.77	189.54	295.94	273.08	101.86	129.62	111.5	165.43	67.01	60.82	81.25	96.9	35.17	50.14	43.29	58.56	76.495	46.79	2.56785	1.36056	1.51272639153E 09	7.11544e-08	XP_031273633.1(phosphoenolpyruvate carboxylase 4 isoform X2 [Pistacia vera])	GO:0005737(cellular_component:cytoplasm); GO:0006099(biological_process:tricarboxylic acid cycle); GO:0015977(biological_process:carbon fixation); GO:0008964(molecular_function:phosphoenolpyruvate carboxylase activity)	K01595	ppc	map00620(Pyruvate metabolism); map00710(Carbon fixation in photosynthetic organisms)	COG2352(C:Energy production and conversion)	COG2352(phosphoenolpyruvate carboxylase activity)	PF00311.19(PEPcase:Phosphoenolpyruvate carboxylase)	sp|Q8GVE8|CAPP4_ARATH(Phosphoenolpyruvate carboxylase 4 OS=Arabidopsis thaliana OX=3702 GN=PPC4 PE=2 SV=1)
mango012361	657	yes|up	609	643	624	789	457	417	498	376	67.95	64.54	56.97	89.1	52.25	51.2	59.97	43.39	69.64	51.7025	2.09098	1.06418	6.1898e-06	9.34481e-05	XP_031280877.1(uncharacterized protein LOC116139336 [Pistacia vera])					ENOG4111SMC(S:Function unknown)	ENOG4111SMC( )	PF14966.8(DNA_repr_REX1B:DNA repair REX1 B)	NA
mango009529	1575	yes|down	80	70	40	27	136	194	168	525	2.35	1.87	1.1	0.85	4.2	5.34	4.96	14.78	1.5425	7.32	0.307924	1.69936	0.000454945	0.00331958	XP_031262681.1(aspartyl protease family protein 1 [Pistacia vera])	GO:0004190(molecular_function:aspartic type endopeptidase activity)				ENOG410XNV7(O:Posttranslational modification, protein turnover, chaperones)	ENOG410XNV7(aspartic)	PF14543.8(TAXi_N:Xylanase inhibitor N terminal); PF00026.25(Asp:Eukaryotic aspartyl protease); PF14541.8(TAXi_C:Xylanase inhibitor C terminal)	sp|Q8VYV9|APF1_ARATH(Aspartyl protease family protein 1 OS=Arabidopsis thaliana OX=3702 GN=APF1 PE=2 SV=1)
mango006427	435	yes|down	2	7	12	11	20	69	38	59	0.51	1.63	2.45	2.83	5.08	19.39	10.54	15.18	1.855	12.5475	0.232307	2.1059	0.000238539	0.00196607	XP_031277772.1(photosystem I reaction center subunit VI, chloroplastic [Pistacia vera])	GO:0009535(cellular_component:chloroplast thylakoid membrane); GO:0016021(cellular_component:integral component of membrane); GO:0015979(biological_process:photosynthesis); GO:0009538(cellular_component:photosystem I reaction center)	K02695	psaH	map00195(Photosynthesis)	ENOG4112D30(S:Function unknown)	ENOG4112D30(Photosystem I reaction center subunit)	PF03244.16(PSI_PsaH:Photosystem I reaction centre subunit VI)	sp|Q9SUI6|PSAH2_ARATH(Photosystem I reaction center subunit VI 2, chloroplastic OS=Arabidopsis thaliana OX=3702 GN=PSAH2 PE=2 SV=1)
mango006848	963	yes|down	184	199	204	46	910	1032	1075	1744	8.26	8.13	7.77	2.07	41.59	50.67	49.55	78.32	6.5575	55.0325	0.180377	2.47091	9.05250345363E 11	6.00422379068E 09	XP_031267009.1(methylsterol monooxygenase 1 1 like [Pistacia vera])	GO:0005506(molecular_function:iron ion binding); GO:0008610(biological_process:lipid biosynthetic process); GO:0016021(cellular_component:integral component of membrane); GO:0016491(molecular_function:oxidoreductase activity)	K14423	SMO1	map00100(Steroid biosynthesis)	COG3000(I:Lipid transport and metabolism)	COG3000(fatty acid hydroxylase)	PF04116.15(FA_hydroxylase:Fatty acid hydroxylase superfamily)	sp|Q8L7W5|SMO11_ARATH(Methylsterol monooxygenase 1 1 OS=Arabidopsis thaliana OX=3702 GN=SMO1 1 PE=1 SV=1)
mango000685	2766	yes|down	1.92	8.5	8.14	3.84	38.91	48.05	62.1	60.81	0.04	0.17	0.15	0.08	0.86	1.13	1.37	1.31	0.11	1.1675	0.146439	2.77163	1.43530574944E 09	6.79993e-08	XP_031287523.1(protein TRM32 like [Pistacia vera])	GO:0042254(biological_process:ribosome biogenesis); GO:0005525(molecular_function:GTP binding)				ENOG410YHUX(S:Function unknown)	ENOG410YHUX( )	PF14309.8(DUF4378:Domain of unknown function (DUF4378)); PF12552.10(DUF3741:Protein of unknown function (DUF3741)); PF01926.25(MMR_HSR1:50S ribosome binding GTPase)	sp|F4HSD4|OBGM_ARATH(Probable GTP binding protein OBGM, mitochondrial OS=Arabidopsis thaliana OX=3702 GN=ATOBGM PE=2 SV=1)
mango003457	2214	yes|down	31	36	51	18	72	98	92	145	0.53	0.65	1.03	0.47	1.75	2.67	1.94	3.27	0.67	2.4075	0.450482	1.15046	0.000171591	0.00148578	XP_031261464.1(transcription factor PIF3 like isoform X2 [Pistacia vera])	GO:0003700(molecular_function:transcription factor activity, sequence specific DNA binding); GO:0046983(molecular_function:protein dimerization activity); GO:0005634(cellular_component:nucleus)	K12126	PIF3	map04712(Circadian rhythm plant); map04075(Plant hormone signal transduction)	ENOG4111SYS(K:Transcription)	ENOG4111SYS(Transcription factor)	PF00010.28(HLH:Helix loop helix DNA binding domain)	sp|O80536|PIF3_ARATH(Transcription factor PIF3 OS=Arabidopsis thaliana OX=3702 GN=PIF3 PE=1 SV=1)
mango023866	1647	yes|down	177	313	429	124	634	985	1072.45	1314	5.31	8.2	10.92	3.26	18.05	30.9	30.24	38.02	6.9225	29.3025	0.341961	1.5481	4.5373e-07	1.03181e-05	XP_031273446.1(nucleobase ascorbate transporter 3 like isoform X1 [Pistacia vera])	GO:0015294(molecular_function:solute:cation symporter activity); GO:0015208(molecular_function:guanine transmembrane transporter activity); GO:0015207(molecular_function:adenine transmembrane transporter activity); GO:0098702(biological_process:adenine import across plasma membrane); GO:0005886(cellular_component:plasma membrane); GO:0015210(molecular_function:uracil transmembrane transporter act…				COG2233(F:Nucleotide transport and metabolism)	COG2233(permease)	PF00860.22(Xan_ur_permease:Permease family)	sp|Q8GZD4|NAT3_ARATH(Nucleobase ascorbate transporter 3 OS=Arabidopsis thaliana OX=3702 GN=NAT3 PE=2 SV=2)
mango034610	1200	yes|down	41.44	27.69	84.64	9.46	118.54	116.38	129.07	145.16	2.32	1.41	4.01	0.53	6.75	7.13	7.45	8.14	2.0675	7.3675	0.413612	1.27365	0.00780712	0.0329263	XP_031268127.1(BAG family molecular chaperone regulator 7 like [Pistacia vera])	GO:0051087(molecular_function:chaperone binding); GO:0006457(biological_process:protein folding); GO:0009506(cellular_component:plasmodesma)				ENOG410YFGU(S:Function unknown)	ENOG410YFGU(IQ calmodulin binding motif family protein)	PF02179.18(BAG:BAG domain)	sp|Q9LVA0|BAG7_ARATH(BAG family molecular chaperone regulator 7 OS=Arabidopsis thaliana OX=3702 GN=BAG7 PE=1 SV=1)
mango004259	2103	yes|up	537.83	452.14	733.67	1234.05	317.87	449.86	424.76	461.72	17.28	13.14	19.76	39.07	10.37	15.48	13.7	14.52	22.3125	13.5175	2.51117	1.32836	0.000169833	0.00147468	XP_031254969.1(LOW QUALITY PROTEIN: uncharacterized protein LOC116112985 [Pistacia vera])	GO:0003700(molecular_function:transcription factor activity, sequence specific DNA binding); GO:0043565(molecular_function:sequence specific DNA binding); GO:0005634(cellular_component:nucleus); GO:0006355(biological_process:regulation of transcription, DNA templated)				ENOG411152I(S:Function unknown)	ENOG411152I(scarecrow like protein)	PF03514.16(GRAS:GRAS domain family)	sp|Q9XE58|SCL14_ARATH(Scarecrow like protein 14 OS=Arabidopsis thaliana OX=3702 GN=SCL14 PE=1 SV=2)
mango023217	1251	yes|down	0	2	2	0	6	10	9	13	0	0.1	0.09	0	0.32	0.58	0.49	0.69	0.0475	0.52	0.138989	2.84695	0.00578242	0.0259141	XP_031265946.1(protein trichome berefringence like 7 [Pistacia vera])	GO:0005794(cellular_component:Golgi apparatus); GO:0016021(cellular_component:integral component of membrane); GO:0016413(molecular_function:O acetyltransferase activity)				ENOG410Y13E(S:Function unknown)	ENOG410Y13E(powdery mildew resistant protein 5)	PF13839.8(PC Esterase:GDSL/SGNH like Acyl Esterase family found in Pmr5 and Cas1p); PF14416.8(PMR5N:PMR5 N terminal Domain)	sp|F4I037|TBL7_ARATH(Protein trichome berefringence like 7 OS=Arabidopsis thaliana OX=3702 GN=TBL7 PE=3 SV=1)
mango020352	528	yes|up	1942	837	1387	1450	704	564	497	1092	111.09	42.14	70.49	86.73	41.24	34.12	28.3	60.43	77.6125	41.0225	2.81207	1.49163	1.98446e-05	0.000247877	XP_031257236.1(uncharacterized protein LOC116115218 [Pistacia vera])					ENOG4111ABE(S:Function unknown)	ENOG4111ABE( )		NA
mango013958	396	yes|down	0	2	0	0	14	5	4	10	0	0.21	0	0	1.63	0.63	0.48	1.16	0.0525	0.975	0.0818441	3.61098	0.00923329	0.0376252	XP_031251941.1(uncharacterized protein LOC116109843 [Pistacia vera])	GO:0016021(cellular_component:integral component of membrane); GO:0005886(cellular_component:plasma membrane)				ENOG410YGJD(S:Function unknown)	ENOG410YGJD(fiber protein Fb34)	PF06749.14(DUF1218:Protein of unknown function (DUF1218))	NA
mango033789	1164	yes|up	2023.47	1002.66	1284.76	1664.6	831.92	920.54	752.8	1026.64	117.7	53.1	63.18	97.02	49.19	58.59	45.13	59.77	82.75	53.17	2.40337	1.26506	3.96932e-05	0.000441731	XP_031249109.1(putative methylesterase 11, chloroplastic isoform X1 [Pistacia vera])	GO:0009694(biological_process:jasmonic acid metabolic process); GO:0009696(biological_process:salicylic acid metabolic process); GO:0080032(molecular_function:methyl jasmonate esterase activity); GO:0080031(molecular_function:methyl salicylate esterase activity); GO:0080030(molecular_function:methyl indole 3 acetate esterase activity)				ENOG4111IVV(S:Function unknown)	ENOG4111IVV(esterase)	PF12697.9(Abhydrolase_6:Alpha/beta hydrolase family); PF00561.22(Abhydrolase_1:alpha/beta hydrolase fold); PF12146.10(Hydrolase_4:Serine aminopeptidase, S33)	sp|Q9FW03|MES11_ARATH(Putative methylesterase 11, chloroplastic OS=Arabidopsis thaliana OX=3702 GN=MES11 PE=1 SV=1)
mango005789	1371	yes|down	5	33.71	55.35	11	80.86	72.04	63.21	140.17	0.6	4.37	5.15	1.74	10.46	10.81	8.42	19	2.965	12.1725	0.374148	1.41832	0.010986	0.0428289	XP_031254910.1(NAC domain containing protein 96 like isoform X1 [Pistacia vera])							PF02365.17(NAM:No apical meristem (NAM) protein)	sp|Q9FIW5|NAC94_ARATH(Putative NAC domain containing protein 94 OS=Arabidopsis thaliana OX=3702 GN=ANAC094 PE=1 SV=1)
mango028099	1353	yes|up	196927	244624	213140	230762	100524	58153.9	73119.2	67593.6	9545.86	10790.5	8756.92	11199.5	4956.99	3082.5	3642.04	3277.13	10073.2	3739.66	4.00439	2.00158	5.43381047231E 16	1.59002883497E 13	XP_031262728.1(methionine gamma lyase [Pistacia vera])	GO:0005737(cellular_component:cytoplasm); GO:0016846(molecular_function:carbon sulfur lyase activity); GO:0019346(biological_process:transsulfuration); GO:0004123(molecular_function:cystathionine gamma lyase activity); GO:0003824(molecular_function:catalytic activity); GO:0019343(biological_process:cysteine biosynthetic process via cystathionine); GO:0030170(molecular_function:pyridoxal phosphate…	K01761	E4.4.1.11	map00270(Cysteine and methionine metabolism); map00450(Selenocompound metabolism)	COG0626(E:Amino acid transport and metabolism)	COG0626(cystathionine)	PF01053.22(Cys_Met_Meta_PP:Cys/Met metabolism PLP dependent enzyme); PF00155.23(Aminotran_1_2:Aminotransferase class I and II); PF00266.21(Aminotran_5:Aminotransferase class V)	sp|Q9SGU9|MGL_ARATH(Methionine gamma lyase OS=Arabidopsis thaliana OX=3702 GN=MGL PE=1 SV=1)
mango004698	489	yes|down	56	99	91	70	216	338	243	191	4.33	6.77	6.37	5.22	18.73	32.34	18.73	18.83	5.6725	22.1575	0.425069	1.23423	7.101e-06	0.000104975	XP_031286342.1(uncharacterized protein LOC116145028 isoform X1 [Pistacia vera])					ENOG4112BMR(S:Function unknown)	ENOG4112BMR( )		NA
mango024443	450	yes|up	523	632	550	929	460	454	466	416	33.54	36.66	35.79	65.19	33.51	34.53	32.06	28.39	42.795	32.1225	2.02987	1.02139	0.000250011	0.00204049	XP_031261229.1(uncharacterized protein LOC116119425 [Pistacia vera])	GO:0003735(molecular_function:structural constituent of ribosome); GO:0006412(biological_process:translation); GO:0005840(cellular_component:ribosome)	K02899	RP L27, MRPL27, rpmA	map03010(Ribosome)	COG0211(J:Translation, ribosomal structure and biogenesis)	COG0211(50S ribosomal protein l27)	PF01016.21(Ribosomal_L27:Ribosomal L27 protein)	sp|B6J9K3|RL27_COXB1(50S ribosomal protein L27 OS=Coxiella burnetii (strain CbuK_Q154) OX=434924 GN=rpmA PE=3 SV=1)
mango004646	1740	yes|down	1	9	16	6	32	51	66	86	0.04	0.3	0.49	0.22	1.18	2.01	2.44	3.11	0.2625	2.185	0.179153	2.48074	5.15199e-06	8.02147e-05	XP_031247288.1(protein disulfide isomerase like 1 4 [Pistacia vera])	GO:0006457(biological_process:protein folding); GO:0005783(cellular_component:endoplasmic reticulum); GO:0005788(cellular_component:endoplasmic reticulum lumen); GO:0003756(molecular_function:protein disulfide isomerase activity); GO:0016757(molecular_function:transferase activity, transferring glycosyl groups); GO:0034976(biological_process:response to endoplasmic reticulum stress)	K09580	PDIA1, P4HB	map04141(Protein processing in endoplasmic reticulum)	COG0526(O:Posttranslational modification, protein turnover, chaperones)	COG0526(Thioredoxin)	PF00085.22(Thioredoxin:Thioredoxin); PF13848.8(Thioredoxin_6:Thioredoxin like domain); PF13899.8(Thioredoxin_7:Thioredoxin like); PF13098.8(Thioredoxin_2:Thioredoxin like domain); PF04756.15(OST3_OST6:OST3 / OST6 family, transporter family); PF00578.23(AhpC TSA:AhpC/TSA family)	sp|Q9FF55|PDI14_ARATH(Protein disulfide isomerase like 1 4 OS=Arabidopsis thaliana OX=3702 GN=PDIL1 4 PE=1 SV=1)
mango024233	633	yes|up	39	24	41	85	25	10	6	37	5.18	2.91	4.51	11.37	3.35	1.46	0.84	4.94	5.9925	2.6475	3.50322	1.80868	0.00443864	0.0210586	XP_031254670.1(uncharacterized protein LOC116112686 [Pistacia vera])					ENOG410YVM9(S:Function unknown)	ENOG410YVM9( )		NA
mango016687	828	yes|up	6186.48	357.21	191.86	6762.01	8	135.59	37.92	282.63	856.73	40.14	14.95	830.38	1.72	25.06	6.03	44.51	435.55	19.33	47.955	5.58361	2.99086e-05	0.000349454	XP_031258174.1(endochitinase At2g43590 like [Pistacia vera])	GO:0005975(biological_process:carbohydrate metabolic process); GO:0016998(biological_process:cell wall macromolecule catabolic process); GO:0006952(biological_process:defense response); GO:0008061(molecular_function:chitin binding); GO:0004568(molecular_function:chitinase activity); GO:0006032(biological_process:chitin catabolic process)	K01183	E3.2.1.14	map00520(Amino sugar and nucleotide sugar metabolism)	COG3979(G:Carbohydrate transport and metabolism)	COG3979(chitinase)	PF00182.21(Glyco_hydro_19:Chitinase class I); PF00187.21(Chitin_bind_1:Chitin recognition protein)	sp|P29022|CHIA_MAIZE(Endochitinase A OS=Zea mays OX=4577 GN=CHIA PE=1 SV=1)
mango011524	639	yes|up	1525	558	704	2407	349	1275	494	566	169.74	57.39	63.43	266.29	37	150.64	53.11	59.75	139.213	75.125	2.82501	1.49826	0.00795445	0.033406	XP_031278957.1(cytokinin riboside 5' monophosphate phosphoribohydrolase LOG8 [Pistacia vera])	GO:0005634(cellular_component:nucleus); GO:0005829(cellular_component:cytosol); GO:0102682(molecular_function:N6 (Delta2 isopentenyl) adenosine 5' monophosphate phosphoribohydrolase activity); GO:0016799(molecular_function:hydrolase activity, hydrolyzing N glycosyl compounds); GO:0009691(biological_process:cytokinin biosynthetic process)	K22522	LOG		COG1611(S:Function unknown)	COG1611(decarboxylase)	PF03641.16(Lysine_decarbox:Possible lysine decarboxylase); PF18306.3(LDcluster4:SLOG cluster4 family)	sp|Q84MC2|LOG8_ARATH(Cytokinin riboside 5' monophosphate phosphoribohydrolase LOG8 OS=Arabidopsis thaliana OX=3702 GN=LOG8 PE=1 SV=1)
mango017102	1983	yes|down	56	80	111	81	243	242	187	218	1.24	1.62	1.96	2	5.97	5.67	4.12	4.79	1.705	5.1375	0.490546	1.02754	4.56538e-06	7.20968e-05	XP_031258945.1(uncharacterized protein LOC116117056 isoform X2 [Pistacia vera])	GO:0006325(biological_process:chromatin organization); GO:0003682(molecular_function:chromatin binding)				ENOG410YDA7(S:Function unknown)	ENOG410YDA7(Agenet domain containing protein bromo adjacent homology (BAH) domain containing protein)	PF05641.14(Agenet:Agenet domain); PF01426.20(BAH:BAH domain)	sp|Q500V5|AGDP1_ARATH(Protein AGENET DOMAIN (AGD) CONTAINING P1 OS=Arabidopsis thaliana OX=3702 GN=AGDP1 PE=1 SV=1)
mango000922	375	yes|up	490	719	450	962	401	490	353	481	170.33	230.7	123.55	341.36	138.45	189.56	137.05	170.27	216.485	158.833	2.12908	1.09023	0.000644563	0.00443176	XP_031271944.1(photosystem II 5 kDa protein, chloroplastic [Pistacia vera])					ENOG410Z5TB(S:Function unknown)	ENOG410Z5TB(Photosystem II 5 kDa protein)		sp|B3EWI4|PST2_PETHY(Photosystem II 5 kDa protein, chloroplastic OS=Petunia hybrida OX=4102 PE=1 SV=1)
mango005073	804	yes|down	39.91	38.15	60.99	30.14	203.32	152.52	148.14	119.72	2.63	3.21	8.02	2.55	18.54	14.64	11.82	12.64	4.1025	14.41	0.356365	1.48857	1.41994e-06	2.67556e-05	XP_031262556.1(transcription factor Pur alpha 1 like [Pistacia vera])	GO:0005634(cellular_component:nucleus); GO:0032422(molecular_function:purine rich negative regulatory element binding); GO:0000977(molecular_function:RNA polymerase II regulatory region sequence specific DNA binding); GO:0000981(molecular_function:RNA polymerase II transcription factor activity, sequence specific DNA binding); GO:0006357(biological_process:regulation of transcription from RNA pol…	K21772	PURA		ENOG410ZKKR(K:Transcription)	ENOG410ZKKR(Purine rich element binding protein)	PF04845.15(PurA:PurA ssDNA and RNA binding protein)	sp|Q9SKZ1|PUR_ARATH(Transcription factor Pur alpha 1 OS=Arabidopsis thaliana OX=3702 GN=PURA1 PE=1 SV=2)
mango016942	549	yes|up	1075	1012	911	998	598	678	519	690	178.94	154.23	124.75	167.81	100.32	124.41	92.13	115.92	156.433	108.195	2.2288	1.15627	1.75339e-08	6.34343e-07	XP_031263470.1(50S ribosomal protein L24, chloroplastic [Pistacia vera])	GO:0009941(cellular_component:chloroplast envelope); GO:0005840(cellular_component:ribosome); GO:0009570(cellular_component:chloroplast stroma); GO:0005739(cellular_component:mitochondrion); GO:0003735(molecular_function:structural constituent of ribosome); GO:0003723(molecular_function:RNA binding); GO:0032544(biological_process:plastid translation); GO:0006412(biological_process:translation); G…	K02895	RP L24, MRPL24, rplX	map03010(Ribosome)	COG0198(J:Translation, ribosomal structure and biogenesis)	COG0198(One of the proteins that surrounds the polypeptide exit tunnel on the outside of the subunit (By similarity))	PF17136.6(ribosomal_L24:Ribosomal proteins 50S L24/mitochondrial 39S L24); PF00467.31(KOW:KOW motif)	sp|P11893|RK24_PEA(50S ribosomal protein L24, chloroplastic OS=Pisum sativum OX=3888 GN=RPL24 PE=2 SV=1)
mango034921	783	yes|up	661	632	697	486	313	212	178	251	64.42	56.19	56.85	47.6	30.91	22.67	18.1	24.56	56.265	24.06	3.50931	1.81119	9.58530450754E 14	1.42334618725E 11	XP_031269457.1(protein SAR DEFICIENT 4 [Pistacia vera])	GO:0005737(cellular_component:cytoplasm); GO:0062046(molecular_function:dehydropipecolic acid reductase); GO:1901672(biological_process:positive regulation of systemic acquired resistance); GO:0009627(biological_process:systemic acquired resistance); GO:0062034(biological_process:L pipecolic acid biosynthetic process); GO:0009507(cellular_component:chloroplast)				COG2423(E:Amino acid transport and metabolism)	COG2423(Ornithine Cyclodeaminase)	PF02423.17(OCD_Mu_crystall:Ornithine cyclodeaminase/mu crystallin family); PF01488.22(Shikimate_DH:Shikimate / quinate 5 dehydrogenase)	sp|Q9FLY0|SARD4_ARATH(Protein SAR DEFICIENT 4 OS=Arabidopsis thaliana OX=3702 GN=SARD4 PE=1 SV=1)
mango005367	513	yes|up	2343	1367	1337	2433	508	733	579	963	122.66	65.14	59.27	127.56	27.05	41.97	31.18	50.44	93.6575	37.66	3.89418	1.96132	9.02526959234E 09	3.52819e-07	XP_031258078.1(caffeic acid 3 O methyltransferase like [Pistacia vera])	GO:0008757(molecular_function:S adenosylmethionine dependent methyltransferase activity); GO:0005829(cellular_component:cytosol); GO:0008171(molecular_function:O methyltransferase activity); GO:0019438(biological_process:aromatic compound biosynthetic process); GO:0046983(molecular_function:protein dimerization activity); GO:0032259(biological_process:methylation)	K13066	COMT	map00940(Phenylpropanoid biosynthesis); map00380(Tryptophan metabolism)	ENOG410XS7T(S:Function unknown)	ENOG410XS7T(o methyltransferase)	PF08100.13(Dimerisation:Dimerisation domain)	sp|Q00763|COMT1_POPTM(Caffeic acid 3 O methyltransferase 1 OS=Populus tremuloides OX=3693 GN=OMT1 PE=1 SV=1)
mango020941	219	yes|down	4.46	9.11	14.08	10.94	31.64	21.4	37.67	130.21	0.14	0.26	1.62	0.35	1.02	0.74	1.22	4.12	0.5925	1.775	0.240938	2.05327	0.00103789	0.00653339	XP_031277061.1(zinc finger BED domain containing protein RICESLEEPER 1 like [Pistacia vera])								NA
mango034397	666	yes|down	7	32	31	16	56	74	44	93	0.86	3.59	3.17	1.98	6.96	10	5.69	11.5	2.4	8.5375	0.425253	1.23361	0.00378776	0.0186372	XP_031280480.1(uncharacterized protein LOC116138934 [Pistacia vera])	GO:0016787(molecular_function:hydrolase activity); GO:0005524(molecular_function:ATP binding)	K06950	K06950		COG1418(S:Function unknown)	COG1418(Endoribonuclease that initiates mRNA decay (By similarity))	PF01966.24(HD:HD domain)	sp|P54168|YPGQ_BACSU(Uncharacterized protein YpgQ OS=Bacillus subtilis (strain 168) OX=224308 GN=ypgQ PE=4 SV=1)
mango010893	1572	yes|down	29	40	41	49	79	118	167	125	1.08	1.38	1.16	1.65	2.72	4.49	5.89	4.2	1.3175	4.325	0.445834	1.16542	0.000195637	0.00166287	XP_031252152.1(zinc finger CCCH domain containing protein 34 like [Pistacia vera])	GO:0016973(biological_process:poly(A)+ mRNA export from nucleus); GO:0046872(molecular_function:metal ion binding); GO:0003729(molecular_function:mRNA binding); GO:0003677(molecular_function:DNA binding)				ENOG41101ZI(S:Function unknown)	ENOG41101ZI(chromosome 12 open reading frame 50)	PF15663.7(zf CCCH_3:Zinc finger containing family)	sp|Q0J952|C3H32_ORYSJ(Zinc finger CCCH domain containing protein 32 OS=Oryza sativa subsp. japonica OX=39947 GN=Os04g0671800 PE=2 SV=1)
mango000394	558	yes|down	59	13	48	71	252	546	261	763	9.56	1.93	6.41	11.62	41.17	97.51	45.04	124.75	7.38	77.1175	0.153127	2.7072	2.59176e-07	6.44636e-06	XP_031275672.1(uncharacterized protein At4g22758 [Pistacia vera])					ENOG410Z7Z7(S:Function unknown)	ENOG410Z7Z7(Pentatricopeptide repeat containing protein)		sp|Q56XJ7|Y4276_ARATH(Uncharacterized protein At4g22758 OS=Arabidopsis thaliana OX=3702 GN=At4g22758 PE=2 SV=1)
mango031524	822	yes|up	567	217	548	268	317	186	153	347	24.71	10.78	24.23	14.39	16.48	8.99	9.2	18.22	18.5275	13.2225	2.19812	1.13627	0.00475368	0.0222143	XP_031252227.1(uncharacterized protein LOC116110135 isoform X2 [Pistacia vera])	GO:0016021(cellular_component:integral component of membrane); GO:0016811(molecular_function:hydrolase activity, acting on carbon nitrogen (but not peptide) bonds, in linear amides); GO:0006672(biological_process:ceramide metabolic process)				ENOG4111PIG(S:Function unknown)	ENOG4111PIG( )	PF05875.14(Ceramidase:Ceramidase)	NA
mango014004	1008	yes|up	598.18	681	725.65	535.75	458.81	453.28	397.21	298.25	41.67	43.22	42.62	37.43	32.46	34.58	28.63	20.82	41.235	29.1225	2.11126	1.0781	1.84315e-06	3.34931e-05	XP_031265574.1(sec independent protein translocase protein TATC, chloroplastic [Pistacia vera])	GO:0065002(biological_process:intracellular protein transmembrane transport); GO:0009977(molecular_function:proton motive force dependent protein transmembrane transporter activity); GO:0033281(cellular_component:TAT protein transport complex); GO:0016021(cellular_component:integral component of membrane); GO:0043953(biological_process:protein transport by the Tat complex)	K03118	tatC	map03060(Protein export)	COG0805(U:Intracellular trafficking, secretion, and vesicular transport)	COG0805(Part of the twin arginine translocation (Tat) system that transports large folded proteins containing a characteristic twin arginine motif in their signal peptide across membranes. Together with TatB, TatC is part of a receptor directly interacting with Tat signal peptides (By similarity))	PF00902.20(TatC:Sec independent protein translocase protein (TatC))	sp|Q94G17|TATC_PEA(Sec independent protein translocase protein TATC, chloroplastic OS=Pisum sativum OX=3888 GN=TATC PE=1 SV=1)
mango022227	678	yes|up	674	1265	972	871	401	467	520	518	72.69	131.4	92.59	99.39	45.41	56.28	59.28	57.37	99.0175	54.585	2.68327	1.42399	9.2664e-15	1.90085426412E 12	XP_031282362.1(uncharacterized protein LOC116140932 [Pistacia vera])					ENOG410YUXP(S:Function unknown)	ENOG410YUXP(Pfam:DUF584)	PF04520.15(Senescence_reg:Senescence regulator)	NA
mango014672	1689	yes|up	2026.62	834.95	698.47	1443.51	398.82	805.79	568.76	527.91	67.73	25.08	19.57	47.23	13.52	29.42	19.3	17.43	39.9025	19.9175	3.15307	1.65676	0.000136647	0.0012292	GAY58188.1(hypothetical protein CUMW_185200 [Citrus unshiu])	GO:0016787(molecular_function:hydrolase activity)				COG0657(I:Lipid transport and metabolism)	COG0657(alpha beta hydrolase fold 3 domain protein)	PF07859.15(Abhydrolase_3:alpha/beta hydrolase fold); PF00135.30(COesterase:Carboxylesterase family); PF12740.9(Chlorophyllase2:Chlorophyllase enzyme); PF10340.11(Say1_Mug180:Steryl acetyl hydrolase)	sp|Q9SX78|CXE2_ARATH(Probable carboxylesterase 2 OS=Arabidopsis thaliana OX=3702 GN=CXE2 PE=2 SV=1)
mango008451	1038	yes|down	2	2	1	0	7	10	12	8	0.13	0.12	0.06	0	0.48	0.73	0.83	0.54	0.0775	0.645	0.182758	2.45199	0.00920457	0.0375235	XP_031288128.1(nuclear transcription factor Y subunit A 3 like [Pistacia vera])	GO:0016602(cellular_component:CCAAT binding factor complex); GO:0003700(molecular_function:transcription factor activity, sequence specific DNA binding); GO:0005634(cellular_component:nucleus); GO:0006357(biological_process:regulation of transcription from RNA polymerase II promoter); GO:0003677(molecular_function:DNA binding); GO:0000978(molecular_function:RNA polymerase II core promoter proxima…	K08064	NFYA, HAP2		COG5224(K:Transcription)	COG5224(Nuclear transcription factor Y)	PF02045.17(CBFB_NFYA:CCAAT binding transcription factor (CBF B/NF YA) subunit B)	sp|Q93ZH2|NFYA3_ARATH(Nuclear transcription factor Y subunit A 3 OS=Arabidopsis thaliana OX=3702 GN=NFYA3 PE=2 SV=2)
mango016666	843	yes|up	23	2	4	7	1	2	3	2	2.03	0.16	0.3	0.62	0.09	0.19	0.27	0.18	0.7775	0.1825	6.72901	2.75039	0.00866561	0.0357643	AWI70033.1(photosystem II CP47 protein, partial [Pycnobotrya nitida])	GO:0009535(cellular_component:chloroplast thylakoid membrane); GO:0016168(molecular_function:chlorophyll binding); GO:0009523(cellular_component:photosystem II); GO:0016021(cellular_component:integral component of membrane); GO:0018298(biological_process:protein chromophore linkage); GO:0045156(molecular_function:electron transporter, transferring electrons within the cyclic electron transport pa…	K02704	psbB	map00195(Photosynthesis)	ENOG410XQ0W(S:Function unknown)	ENOG410XQ0W(Photosystem II)	PF00421.21(PSII:Photosystem II protein)	sp|Q7FNS4|PSBB_ATRBE(Photosystem II CP47 reaction center protein OS=Atropa belladonna OX=33113 GN=psbB PE=3 SV=1)
mango022214	612	yes|up	1307.29	1473	1437	975	1180	786	739.27	747.85	103.1	105.87	95.31	80.35	94.44	67.92	60.48	59.13	96.1575	70.4925	2.00829	1.00597	5.57813e-05	0.000584177	XP_031270841.1(uncharacterized protein LOC116129230 [Pistacia vera])	GO:0016021(cellular_component:integral component of membrane)				ENOG410ZDKI(S:Function unknown)	ENOG410ZDKI( )		NA
mango005328	1644	yes|down	9	6	18	22	52	76.57	37.72	53	0.35	0.21	1.29	0.85	2.04	4.81	2.27	3.85	0.675	3.2425	0.340041	1.55622	0.00146087	0.00858996	XP_031266497.1(alkaline/neutral invertase A, mitochondrial like [Pistacia vera])	GO:0005975(biological_process:carbohydrate metabolic process); GO:0016192(biological_process:vesicle mediated transport); GO:0006886(biological_process:intracellular protein transport); GO:0033926(molecular_function:glycopeptide alpha N acetylgalactosaminidase activity); GO:0005739(cellular_component:mitochondrion); GO:0005987(biological_process:sucrose catabolic process); GO:0004564(molecular_fu…						PF12899.9(Glyco_hydro_100:Alkaline and neutral invertase); PF06202.16(GDE_C:Amylo alpha 1,6 glucosidase)	sp|Q9FXA8|INVA_ARATH(Alkaline/neutral invertase A, mitochondrial OS=Arabidopsis thaliana OX=3702 GN=INVA PE=1 SV=1)
mango018161	864	yes|down	22	39	34	36	107	147	190	148	1.73	2.79	2.23	2.83	8.47	12.54	15.37	11.56	2.395	11.985	0.300351	1.73528	9.70402362247E 10	4.80325e-08	XP_031276940.1(rho GDP dissociation inhibitor 1 like [Pistacia vera])	GO:0005737(cellular_component:cytoplasm); GO:0007266(biological_process:Rho protein signal transduction); GO:0005829(cellular_component:cytosol); GO:0016020(cellular_component:membrane); GO:0005094(molecular_function:Rho GDP dissociation inhibitor activity)	K12462	ARHGDI, RHOGDI				PF02115.19(Rho_GDI:RHO protein GDP dissociation inhibitor)	sp|Q9SFC6|GDIR_ARATH(Rho GDP dissociation inhibitor 1 OS=Arabidopsis thaliana OX=3702 GN=GDI1 PE=1 SV=1)
mango028957	501	yes|down	1	2	0	1	10	9	4	27	0.19	0.2	0	0.11	1.09	1.31	0.45	3.03	0.125	1.47	0.114488	3.12673	0.0039102	0.0190746	XP_031270475.1(protein C2 DOMAIN ABA RELATED 11 [Pistacia vera])	GO:0005634(cellular_component:nucleus); GO:0009738(biological_process:abscisic acid activated signaling pathway); GO:0005886(cellular_component:plasma membrane)				COG5038(S:Function unknown); ENOG410YGAU(S:Function unknown)	COG5038(Domain Containing protein); ENOG410YGAU(ADP ribosylation factor GTPase activating protein)	PF00168.32(C2:C2 domain)	sp|Q9FIK8|CAR11_ARATH(Protein C2 DOMAIN ABA RELATED 11 OS=Arabidopsis thaliana OX=3702 GN=CAR11 PE=1 SV=1)
mango007475	2763	yes|down	0	10	19	9	72	46	26	29	0	0.2	0.35	0.19	1.59	1.08	0.57	0.63	0.185	0.9675	0.271601	1.88044	0.0103034	0.0408317	XP_031272328.1(uncharacterized protein LOC116130767 [Pistacia vera])	GO:0016593(cellular_component:Cdc73/Paf1 complex); GO:1990269(molecular_function:RNA polymerase II C terminal domain phosphoserine binding); GO:0008270(molecular_function:zinc ion binding); GO:0003677(molecular_function:DNA binding)				ENOG41126D0(S:Function unknown)	ENOG41126D0(Plus 3 domain)		NA
mango026347	1974	yes|up	50375	27404	15165	24130	6140	5726	14236	9662.99	1577.86	780.4	404.38	755.75	195.91	195.89	455.73	302.32	879.597	287.462	4.75703	2.25006	5.73364e-07	1.25786e-05	XP_031273677.1(ABC transporter G family member 21 isoform X1 [Pistacia vera])	GO:0042626(molecular_function:ATPase activity, coupled to transmembrane movement of substances); GO:0016021(cellular_component:integral component of membrane); GO:0005524(molecular_function:ATP binding)	K05681	ABCG2, CD338	map02010(ABC transporters)	COG1131(V:Defense mechanisms)	COG1131((ABC) transporter)	PF01061.26(ABC2_membrane:ABC 2 type transporter); PF00005.29(ABC_tran:ABC transporter); PF19055.2(ABC2_membrane_7:ABC 2 type transporter)	sp|Q7XA72|AB21G_ARATH(ABC transporter G family member 21 OS=Arabidopsis thaliana OX=3702 GN=ABCG21 PE=2 SV=2)
mango034511	771	yes|up	460	443.41	311.77	198.43	110.78	102.53	160.53	97.27	45.8	40.28	25.97	19.86	11.18	11.2	16.69	9.73	32.9775	12.2	4.09121	2.03253	2.93808576628E 09	1.28771e-07	XP_006490172.1(acid phosphatase 1 [Citrus sinensis])	GO:0045735(molecular_function:nutrient reservoir activity); GO:0003993(molecular_function:acid phosphatase activity)						PF03767.16(Acid_phosphat_B:HAD superfamily, subfamily IIIB (Acid phosphatase))	sp|P27061|PPA1_SOLLC(Acid phosphatase 1 OS=Solanum lycopersicum OX=4081 GN=APS1 PE=2 SV=1)
mango010670	3069	yes|down	8	14	9	4	34	22	35	23	0.15	0.25	0.15	0.08	0.67	0.46	0.69	0.44	0.1575	0.565	0.407297	1.29585	0.00944378	0.0382948	XP_031283625.1(receptor like protein kinase 5 [Pistacia vera])	GO:0016021(cellular_component:integral component of membrane); GO:0005524(molecular_function:ATP binding); GO:0004672(molecular_function:protein kinase activity)	K00924	E2.7.1.		COG4886(S:Function unknown)	COG4886(leucine Rich Repeat)	PF00069.27(Pkinase:Protein kinase domain); PF07714.19(PK_Tyr_Ser Thr:Protein tyrosine and serine/threonine kinase); PF13855.8(LRR_8:Leucine rich repeat); PF12799.9(LRR_4:Leucine Rich repeats (2 copies)); PF08263.14(LRRNT_2:Leucine rich repeat N terminal domain)	sp|Q9SGP2|HSL1_ARATH(Receptor like protein kinase HSL1 OS=Arabidopsis thaliana OX=3702 GN=HSL1 PE=2 SV=1)
mango035128	2340	yes|down	5	48	52	24	134	186	165	151	0.13	1.06	1.1	0.6	3.4	4.98	4.2	3.78	0.7225	4.09	0.259036	1.94878	4.10461e-05	0.000454499	XP_031283332.1(ent kaur 16 ene synthase, chloroplastic like [Pistacia vera])	GO:0010333(molecular_function:terpene synthase activity); GO:0000287(molecular_function:magnesium ion binding); GO:0016102(biological_process:diterpenoid biosynthetic process); GO:0009507(cellular_component:chloroplast); GO:0009686(biological_process:gibberellin biosynthetic process)	K04121	E4.2.3.19	map00904(Diterpenoid biosynthesis)	ENOG410Y9SB(I:Lipid transport and metabolism)	ENOG410Y9SB(synthase)	PF03936.18(Terpene_synth_C:Terpene synthase family, metal binding domain); PF19086.2(Terpene_syn_C_2:Terpene synthase family 2, C terminal metal binding); PF01397.23(Terpene_synth:Terpene synthase, N terminal domain)	sp|A0A2K9RFY0|TPS4_VITAC(Ent kaurene synthase TSP4, chloroplastic OS=Vitex agnus castus OX=54477 GN=TPS4 PE=1 SV=1)
mango020297	1245	yes|down	106	243	250.24	157	512	693	679	949	5.68	11.85	11.35	8.42	27.89	40.61	37.44	50.87	9.325	39.2025	0.357549	1.48379	1.49111962009E 10	9.50971096171E 09	XP_006468992.1(shaggy related protein kinase eta like [Citrus sinensis])	GO:0005737(cellular_component:cytoplasm); GO:0005829(cellular_component:cytosol); GO:0005524(molecular_function:ATP binding); GO:0004674(molecular_function:protein serine/threonine kinase activity); GO:0007165(biological_process:signal transduction); GO:0106311(deleted:old GO); GO:0106310(deleted:old GO)	K14502	BIN2	map04075(Plant hormone signal transduction)	COG0515(T:Signal transduction mechanisms)	COG0515(Serine Threonine protein kinase)	PF00069.27(Pkinase:Protein kinase domain); PF07714.19(PK_Tyr_Ser Thr:Protein tyrosine and serine/threonine kinase)	sp|Q39010|KSG6_ARATH(Shaggy related protein kinase zeta OS=Arabidopsis thaliana OX=3702 GN=ASK6 PE=1 SV=2)
mango024239	1395	yes|up	82	40	57	103	12	25	37	33	2.9	1.29	1.86	3.65	0.57	0.97	1.34	1.17	2.425	1.0125	3.8027	1.92702	5.84535e-05	0.000608957	XP_031254634.1(cyclin B2 3 like isoform X2 [Pistacia vera])	GO:0005737(cellular_component:cytoplasm); GO:0000307(cellular_component:cyclin dependent protein kinase holoenzyme complex); GO:0016538(molecular_function:cyclin dependent protein serine/threonine kinase regulator activity); GO:0044772(biological_process:mitotic cell cycle phase transition); GO:0007049(biological_process:cell cycle); GO:0005634(cellular_component:nucleus); GO:0000079(biological_p…	K21777	CCNB		COG5024(D:Cell cycle control, cell division, chromosome partitioning)	COG5024(g2 mitotic specific)	PF00134.25(Cyclin_N:Cyclin, N terminal domain); PF02984.21(Cyclin_C:Cyclin, C terminal domain)	sp|Q9SFW6|CCB24_ARATH(Cyclin B2 4 OS=Arabidopsis thaliana OX=3702 GN=CYCB2 4 PE=2 SV=2)
mango013654	579	yes|down	0	1	7	1	29	48	24	93	0	0.14	0.88	0.15	4.47	8.07	3.89	14.31	0.2925	7.685	0.0608467	4.03868	7.87761e-07	1.64437e-05	XP_031284551.1(uncharacterized protein LOC116143238 [Pistacia vera])	GO:0005802(cellular_component:trans Golgi network); GO:0016021(cellular_component:integral component of membrane); GO:0016020(cellular_component:membrane); GO:0005886(cellular_component:plasma membrane); GO:0008168(molecular_function:methyltransferase activity); GO:0032259(biological_process:methylation); GO:0005768(cellular_component:endosome)				ENOG410Y90W(S:Function unknown)	ENOG410Y90W( )	PF03141.18(Methyltransf_29:Putative S adenosyl L methionine dependent methyltransferase)	sp|Q8RWB7|PMT12_ARATH(Probable methyltransferase At1g29790 OS=Arabidopsis thaliana OX=3702 GN=CLSC5 PE=2 SV=1)
mango029362	1689	yes|down	119.1	85.62	178.02	19	436.92	338.62	332.47	194.68	5.19	3.39	6.59	0.82	19.38	16.14	14.87	8.48	3.9975	14.7175	0.393615	1.34514	0.0101054	0.0402199	XP_031275250.1(uncharacterized protein At4g18490 isoform X2 [Pistacia vera])					ENOG4111512(S:Function unknown)	ENOG4111512( )		sp|P16128|Y4849_ARATH(Uncharacterized protein At4g18490 OS=Arabidopsis thaliana OX=3702 GN=At4g18490 PE=4 SV=3)
mango021857	1026	yes|down	25	32	60	13	98	210.77	172	300	1.7	1.99	3.45	0.89	6.78	15.72	12.11	20.47	2.0075	13.77	0.22105	2.17755	1.16097e-07	3.20402e-06	XP_031257329.1(adenosine kinase 2 [Pistacia vera])	GO:0005634(cellular_component:nucleus); GO:0005829(cellular_component:cytosol); GO:0004001(molecular_function:adenosine kinase activity); GO:0044209(biological_process:AMP salvage); GO:0006166(biological_process:purine ribonucleoside salvage)	K00856	E2.7.1.20, ADK	map00230(Purine metabolism)	COG0524(G:Carbohydrate transport and metabolism)	COG0524(pfkb domain protein)	PF00294.26(PfkB:pfkB family carbohydrate kinase)	sp|Q9LZG0|ADK2_ARATH(Adenosine kinase 2 OS=Arabidopsis thaliana OX=3702 GN=ADK2 PE=1 SV=1)
mango026029	471	yes|up	281	25	54	135	3	8	5	6	61.18	5	9.55	29.8	0.66	1.93	1.18	1.32	26.3825	1.2725	34.0047	5.08766	4.62249499325E 11	3.38155902117E 09	XP_031278627.1(sufE like protein 2, chloroplastic [Pistacia vera])	GO:0051176(biological_process:positive regulation of sulfur metabolic process); GO:0008047(molecular_function:enzyme activator activity); GO:0009507(cellular_component:chloroplast)				COG2166(S:Function unknown)	COG2166(Fe S metabolism associated)	PF02657.17(SufE:Fe S metabolism associated domain)	sp|Q9FXE3|SUFE2_ARATH(SufE like protein 2, chloroplastic OS=Arabidopsis thaliana OX=3702 GN=SUFE2 PE=2 SV=1)
mango021062	1191	yes|up	425	3	4	140	0	0	0	0	21.78	0.13	0.18	7.24	0	0	0	0	7.3325	0	1219.23	10.2518	1.56597e-05	0.000202863	QDK56816.1(polygalacturonase [Mangifera indica])	GO:0005618(cellular_component:cell wall); GO:0005975(biological_process:carbohydrate metabolic process); GO:0004650(molecular_function:polygalacturonase activity)	K01184	E3.2.1.15	map00040(Pentose and glucuronate interconversions)	COG5434(M:Cell wall/membrane/envelope biogenesis)	COG5434(Glycoside hydrolase family 28)	PF00295.19(Glyco_hydro_28:Glycosyl hydrolases family 28); PF12708.9(Pectate_lyase_3:Pectate lyase superfamily protein); PF03077.16(VacA2:Putative vacuolating cytotoxin)	sp|P48979|PGLR_PRUPE(Polygalacturonase OS=Prunus persica OX=3760 PE=2 SV=1)
mango014678	2022	yes|up	1194	1897	1722	2675	1180	882	1231	1101	36.4	52.58	44.71	81.55	36.65	29.37	38.35	33.53	53.81	34.475	2.34056	1.22685	2.0048e-05	0.000249656	RVW61125.1(2 hydroxyisoflavanone dehydratase [Vitis vinifera])	GO:0016787(molecular_function:hydrolase activity)				COG0657(I:Lipid transport and metabolism)	COG0657(alpha beta hydrolase fold 3 domain protein)	PF07859.15(Abhydrolase_3:alpha/beta hydrolase fold); PF00135.30(COesterase:Carboxylesterase family); PF12740.9(Chlorophyllase2:Chlorophyllase enzyme)	sp|Q5NUF4|HIDM_GLYEC(2 hydroxyisoflavanone dehydratase OS=Glycyrrhiza echinata OX=46348 GN=HIDM PE=1 SV=1)
mango004483	1380	yes|down	3	2	8	7	21	54	71	77	0.14	0.09	0.26	0.33	0.94	2.08	3.02	3.07	0.205	2.2775	0.123386	3.01875	3.07755e-07	7.51375e-06	XP_031254078.1(glucan endo 1,3 beta glucosidase like [Pistacia vera])	GO:0046658(cellular_component:anchored component of plasma membrane); GO:0016021(cellular_component:integral component of membrane); GO:0005975(biological_process:carbohydrate metabolic process); GO:0042973(molecular_function:glucan endo 1,3 beta D glucosidase activity)				ENOG410YCVQ(G:Carbohydrate transport and metabolism)	ENOG410YCVQ(glucan endo 1 3 beta glucosidase)	PF00332.20(Glyco_hydro_17:Glycosyl hydrolases family 17); PF07983.15(X8:X8 domain)	sp|P52409|E13B_WHEAT(Glucan endo 1,3 beta glucosidase OS=Triticum aestivum OX=4565 GN=GLC1 PE=2 SV=1)
mango027111	3006	yes|down	92	158	259	95	545	625	523	606	1.46	2.27	3.54	1.5	8.81	10.81	8.43	9.58	2.1925	9.4075	0.340661	1.55359	9.69735460124E 10	4.80325e-08	XP_031250863.1(LOW QUALITY PROTEIN: autophagy related protein 18g like [Pistacia vera])	GO:0005737(cellular_component:cytoplasm); GO:0042594(biological_process:response to starvation)				ENOG410XSW7(S:Function unknown)	ENOG410XSW7(Breast carcinoma amplified sequence)	PF12490.10(BCAS3:Breast carcinoma amplified sequence 3); PF00400.34(WD40:WD domain, G beta repeat)	sp|Q8GUL1|AT18G_ARATH(Autophagy related protein 18g OS=Arabidopsis thaliana OX=3702 GN=ATG18G PE=2 SV=1)
mango015494	831	yes|up	1835	2472	2058	2295	961.78	1235	1954	1477.51	164.81	202.46	155.01	207.01	87.59	121.64	182.7	133.15	182.322	131.27	2.12081	1.08462	5.6536e-06	8.67351e-05	XP_031279814.1(mitochondrial outer membrane protein porin of 36 kDa [Pistacia vera])	GO:0005741(cellular_component:mitochondrial outer membrane); GO:0008308(molecular_function:voltage gated anion channel activity)	K15040	VDAC2		ENOG410ZBK1(U:Intracellular trafficking, secretion, and vesicular transport)	ENOG410ZBK1(voltage dependent anion channel)	PF01459.24(Porin_3:Eukaryotic porin)	sp|P42056|VDAC2_SOLTU(Mitochondrial outer membrane protein porin of 36 kDa OS=Solanum tuberosum OX=4113 PE=1 SV=2)
mango012347	636	yes|up	20	12	26	44	0	0	0	1	1.8	0.98	1.96	3.97	0	0	0	0.13	2.1775	0.0325	117.713	6.87912	1.37702e-08	5.16007e-07	XP_031270966.1(steroid 5 alpha reductase DET2 like [Pistacia vera])	GO:0016627(molecular_function:oxidoreductase activity, acting on the CH CH group of donors); GO:0016021(cellular_component:integral component of membrane); GO:0006629(biological_process:lipid metabolic process); GO:0016491(molecular_function:oxidoreductase activity)				ENOG410XS6P(S:Function unknown)	ENOG410XS6P(3 oxo 5 alpha steroid 4 dehydrogenase activity)	PF02544.18(Steroid_dh:3 oxo 5 alpha steroid 4 dehydrogenase)	sp|Q9N5Y2|TECR_CAEEL(Probable very long chain enoyl CoA reductase art 1 OS=Caenorhabditis elegans OX=6239 GN=art 1 PE=3 SV=1)
mango031482	1422	yes|up	3926.72	2024.44	1596.43	1500.01	440.54	527.96	920.44	879.54	161.65	75.77	55.92	61.87	18.5	23.77	38.93	36.19	88.8025	29.3475	4.72359	2.23988	3.09616e-08	1.02508e-06	XP_031276263.1(UDP glycosyltransferase 73C1 like [Pistacia vera])	GO:0008194(molecular_function:UDP glycosyltransferase activity)	K13496	UGT73C	map00908(Zeatin biosynthesis)	COG1819(S:Function unknown)	COG1819(Transferase)	PF00201.20(UDPGT:UDP glucoronosyl and UDP glucosyl transferase)	sp|Q9ZQ96|U73C3_ARATH(UDP glycosyltransferase 73C3 OS=Arabidopsis thaliana OX=3702 GN=UGT73C3 PE=2 SV=1)
mango013263	552	yes|down	23.8	34	23	3	27.62	86	85	213.53	0.82	1.06	0.83	0.1	0.96	3.22	2.98	7.32	0.7025	3.62	0.28465	1.81274	0.00604431	0.0269	XP_031286665.1(pectinesterase like [Pistacia vera])	GO:0042545(biological_process:cell wall modification); GO:0046910(molecular_function:pectinesterase inhibitor activity); GO:0005618(cellular_component:cell wall); GO:0016021(cellular_component:integral component of membrane); GO:0030599(molecular_function:pectinesterase activity); GO:0005576(cellular_component:extracellular region); GO:0045330(molecular_function:aspartyl esterase activity); GO:00…	K01051	E3.1.1.11	map00040(Pentose and glucuronate interconversions)	COG4677(G:Carbohydrate transport and metabolism)	COG4677(pectinesterase)	PF04043.17(PMEI:Plant invertase/pectin methylesterase inhibitor)	sp|P83947|PME1_FICPW(Pectinesterase/pectinesterase inhibitor OS=Ficus pumila var. awkeotsang OX=204231 PE=1 SV=1)
mango023835	375	yes|up	200	945	766	345	302.17	288	311	290	69.52	303.21	210.32	122.42	104.33	111.42	120.75	102.65	176.368	109.787	2.42797	1.27975	0.000644425	0.00443176	XP_031267193.1(non specific lipid transfer protein like 1 [Pistacia vera])	GO:0009744(biological_process:response to sucrose); GO:0048317(biological_process:seed morphogenesis); GO:0006635(biological_process:fatty acid beta oxidation); GO:0005829(cellular_component:cytosol); GO:0032365(biological_process:intracellular lipid transport); GO:0005777(cellular_component:peroxisome); GO:0009845(biological_process:seed germination); GO:0009646(biological_process:response to ab…				ENOG4111SAE(S:Function unknown)	ENOG4111SAE(sterol binding)	PF02036.19(SCP2:SCP 2 sterol transfer family); PF14864.8(Alkyl_sulf_C:Alkyl sulfatase C terminal)	sp|Q9FMN0|SCP2_ARATH(Sterol carrier protein 2 OS=Arabidopsis thaliana OX=3702 GN=SCP2 PE=2 SV=1)
mango019211	897	yes|down	35.9	17.13	25.79	12.17	87.27	95.29	74.5	101.12	2.39	1.06	1.18	0.72	5.04	7.03	4.78	6.68	1.3375	5.8825	0.349741	1.51564	7.03524e-05	0.000710595	XP_031266017.1(probable aldo keto reductase 2 [Pistacia vera])	GO:0047834(molecular_function:D threo aldose 1 dehydrogenase activity)				COG0667(C:Energy production and conversion)	COG0667(Aldo keto reductase)	PF00248.23(Aldo_ket_red:Aldo/keto reductase family)	sp|Q9ASZ9|ALKR5_ARATH(Probable aldo keto reductase 5 OS=Arabidopsis thaliana OX=3702 GN=At1g60730 PE=2 SV=1)
mango015496	2058	yes|up	12	940	269	493	6	52	33	36	0.36	25.54	6.85	14.73	0.18	1.7	1.01	1.07	11.87	0.99	18.1929	4.1853	8.53522e-05	0.00083211	XP_031279382.1(probable metal nicotianamine transporter YSL7 [Pistacia vera])	GO:0016021(cellular_component:integral component of membrane); GO:0016020(cellular_component:membrane); GO:0055085(biological_process:transmembrane transport); GO:0005886(cellular_component:plasma membrane)						PF03169.17(OPT:OPT oligopeptide transporter protein)	sp|Q9SHY2|YSL7_ARATH(Probable metal nicotianamine transporter YSL7 OS=Arabidopsis thaliana OX=3702 GN=YSL7 PE=2 SV=1)
mango029578	1371	yes|down	89	134	192	148	627	841	1031	1079	5.44	7.23	9.69	8.46	43.76	56.77	69.12	67.64	7.705	59.3225	0.212643	2.23349	1.10165483431E 24	1.37004549332E 21	XP_031259305.1(CBL interacting serine/threonine protein kinase 23 like [Pistacia vera])	GO:0005737(cellular_component:cytoplasm); GO:0006468(biological_process:protein phosphorylation); GO:0005634(cellular_component:nucleus); GO:0005524(molecular_function:ATP binding); GO:0004674(molecular_function:protein serine/threonine kinase activity); GO:0007165(biological_process:signal transduction); GO:0035556(biological_process:intracellular signal transduction); GO:0106311(deleted:old GO)…				COG0515(T:Signal transduction mechanisms)	COG0515(Serine Threonine protein kinase)	PF00069.27(Pkinase:Protein kinase domain); PF07714.19(PK_Tyr_Ser Thr:Protein tyrosine and serine/threonine kinase); PF03822.16(NAF:NAF domain); PF14531.8(Kinase like:Kinase like); PF03109.18(ABC1:ABC1 atypical kinase like domain)	sp|Q93VD3|CIPKN_ARATH(CBL interacting serine/threonine protein kinase 23 OS=Arabidopsis thaliana OX=3702 GN=CIPK23 PE=1 SV=1)
mango008903	1410	yes|up	5231.12	5201.49	6020.11	3498.62	644.8	471.86	572.2	986.79	170.25	153.92	166.75	113.87	21.38	16.77	19.04	32.08	151.197	22.3175	10.2309	3.35486	3.25306550309E 49	3.23647486903E 45	XP_031256141.1(3 ketoacyl CoA synthase 11 [Pistacia vera])	GO:0006633(biological_process:fatty acid biosynthetic process); GO:0016021(cellular_component:integral component of membrane); GO:0102337(molecular_function:3 oxo cerotoyl CoA synthase activity); GO:0102336(molecular_function:3 oxo arachidoyl CoA synthase activity); GO:0102338(molecular_function:3 oxo lignoceronyl CoA synthase activity); GO:0102756(molecular_function:very long chain 3 ketoacyl Co…	K15397	KCS	map04626(Plant pathogen interaction); map00062(Fatty acid elongation)			PF08392.14(FAE1_CUT1_RppA:FAE1/Type III polyketide synthase like protein); PF08541.12(ACP_syn_III_C:3 Oxoacyl [acyl carrier protein (ACP)] synthase III C terminal); PF02797.17(Chal_sti_synt_C:Chalcone and stilbene synthases, C terminal domain)	sp|O48780|KCS11_ARATH(3 ketoacyl CoA synthase 11 OS=Arabidopsis thaliana OX=3702 GN=KCS11 PE=1 SV=1)
mango008014	1086	yes|down	1	1	2	1	10	10	3	13	0.06	0.06	0.11	0.06	0.64	0.69	0.2	0.83	0.0725	0.59	0.187269	2.41681	0.0129974	0.0487325	AUT31511.1(constans 5, partial [Mangifera indica])	GO:0005634(cellular_component:nucleus); GO:0000976(molecular_function:transcription regulatory region sequence specific DNA binding); GO:0008270(molecular_function:zinc ion binding); GO:0009909(biological_process:regulation of flower development)				COG5641(K:Transcription)	COG5641(Transcription factor)	PF06203.16(CCT:CCT motif); PF00643.26(zf B_box:B box zinc finger)	sp|Q9FHH8|COL5_ARATH(Zinc finger protein CONSTANS LIKE 5 OS=Arabidopsis thaliana OX=3702 GN=COL5 PE=2 SV=2)
mango006008	1314	yes|down	8	6	8	3	24	28	50	24	0.4	0.27	0.34	0.15	1.23	1.54	2.58	1.21	0.29	1.64	0.266631	1.90708	0.000406465	0.00303256	XP_031271824.1(uncharacterized protein LOC116130226 isoform X1 [Pistacia vera])	GO:0016021(cellular_component:integral component of membrane)				ENOG411151Q(S:Function unknown); ENOG410YD5P(S:Function unknown)	ENOG411151Q(Protein of unknown function (DUF3537)); ENOG410YD5P(Protein of unknown function (DUF3537))	PF12056.10(DUF3537:Protein of unknown function (DUF3537))	NA
mango027399	726	yes|down	3	4	3	3	27	17	12	46	0.33	0.4	0.27	0.33	2.96	2.02	1.36	5.01	0.3325	2.8375	0.176907	2.49893	0.000191479	0.00163521	XP_031251127.1(NDR1/HIN1 like protein 12 [Pistacia vera])	GO:0046658(cellular_component:anchored component of plasma membrane); GO:0016021(cellular_component:integral component of membrane); GO:0009506(cellular_component:plasmodesma)				ENOG410YH2V(S:Function unknown)	ENOG410YH2V(Late embryogenesis abundant protein)	PF03168.15(LEA_2:Late embryogenesis abundant protein)	sp|Q9SJ54|NHL12_ARATH(NDR1/HIN1 like protein 12 OS=Arabidopsis thaliana OX=3702 GN=NHL12 PE=2 SV=1)
mango022995	462	yes|down	8	19	14	4	51.98	67	54	107	0.58	1.26	0.86	0.29	3.84	5.34	4.07	7.8	0.7475	5.2625	0.216497	2.20758	4.73909e-07	1.07157e-05	XP_031247172.1(transmembrane protein 18 [Pistacia vera])	GO:0016021(cellular_component:integral component of membrane)	K22145	TMEM18		ENOG41125VK(S:Function unknown)	ENOG41125VK(Transmembrane protein 18)	PF14770.8(TMEM18:Transmembrane protein 18)	sp|Q5F410|TMM18_CHICK(Transmembrane protein 18 OS=Gallus gallus OX=9031 GN=TMEM18 PE=2 SV=1)
mango029702	1479	yes|up	473	412	486	437	262	295	306	336	20.64	16.35	17.99	19.08	11.63	14.07	13.7	14.66	18.515	13.515	2.07675	1.05433	4.56562742354E 10	2.48215e-08	XP_031286031.1(zinc finger protein zpr1 like [Pistacia vera])	GO:0005737(cellular_component:cytoplasm); GO:0005634(cellular_component:nucleus); GO:0008270(molecular_function:zinc ion binding)	K06874	K06874		COG1779(S:Function unknown)	COG1779(zinc ion binding)	PF03367.15(zf ZPR1:ZPR1 zinc finger domain)	sp|P53303|ZPR1_YEAST(Zinc finger protein ZPR1 OS=Saccharomyces cerevisiae (strain ATCC 204508 / S288c) OX=559292 GN=ZPR1 PE=1 SV=1)
mango007918	1434	yes|up	201.65	96.46	106.06	160.1	30.59	43.17	47.72	102.57	8.03	3.49	3.59	6.38	1.24	1.88	1.95	4.08	5.3725	2.2875	3.69642	1.88613	1.92688e-05	0.000241595	XP_031247622.1(myosin binding protein 7 like isoform X1 [Pistacia vera])					ENOG410YQHV(S:Function unknown)	ENOG410YQHV(Pfam:DUF593)	PF04576.17(Zein binding:Zein binding)	sp|Q9FG14|MYOB7_ARATH(Myosin binding protein 7 OS=Arabidopsis thaliana OX=3702 GN=MYOB7 PE=1 SV=1)
mango010592	585	yes|down	156	276	494	185	664	1232	994	1162	9.66	16.96	27.19	11.73	39.71	81.99	57.27	73.43	16.385	63.1	0.356737	1.48707	3.76283e-07	8.90284e-06	XP_031279634.1(uncharacterized protein LOC116138057 [Pistacia vera])					ENOG41114PQ(S:Function unknown)	ENOG41114PQ( )	PF15365.8(PNRC:Proline rich nuclear receptor coactivator motif)	NA
mango017838	1641	yes|up	117	103	153	119	41	49	89	94	4.52	3.62	5.03	4.6	1.61	2.07	3.52	3.63	4.4425	2.7075	2.49094	1.31669	7.60856e-06	0.000111157	XP_031279941.1(RNA demethylase ALKBH10B [Pistacia vera])	GO:0016491(molecular_function:oxidoreductase activity)	K10767	ALKBH5		ENOG410YEYR(S:Function unknown)	ENOG410YEYR(2OG Fe(II) oxygenase superfamily)	PF03171.22(2OG FeII_Oxy:2OG Fe(II) oxygenase superfamily)	sp|Q9ZT92|AK10B_ARATH(RNA demethylase ALKBH10B OS=Arabidopsis thaliana OX=3702 GN=ALKBH10B PE=1 SV=1)
mango006271	309	yes|up	173	111	167	227	64	77	98	101	29.99	16.98	29.08	31.2	17.09	11.55	17.13	21.96	26.8125	16.9325	2.80906	1.49009	3.08954e-06	5.20981e-05	KAG5538128.1(hypothetical protein RHGRI_025268 [Rhododendron griersonianum])	GO:0016592(cellular_component:mediator complex)				ENOG4111468(S:Function unknown)	ENOG4111468( )		NA
mango023343	1416	yes|down	17	2	7	2	48	17	33	54	0.51	0.06	0.27	0.06	1.59	0.6	1.19	1.63	0.225	1.2525	0.26322	1.92566	0.00991608	0.0396965	XP_031252617.1(fluoride export protein 1 [Pistacia vera])	GO:0016021(cellular_component:integral component of membrane); GO:1903424(biological_process:fluoride transmembrane transport); GO:0005887(cellular_component:integral component of plasma membrane); GO:1903425(molecular_function:fluoride transmembrane transporter activity); GO:0005886(cellular_component:plasma membrane)	K06199	crcB, FEX		ENOG4111HB9(S:Function unknown)	ENOG4111HB9(Camphor resistance CrcB family protein)	PF02537.17(CRCB:CrcB like protein, Camphor Resistance (CrcB))	sp|A5GAD3|CRCB_GEOUR(Putative fluoride ion transporter CrcB OS=Geobacter uraniireducens (strain Rf4) OX=351605 GN=crcB PE=3 SV=1)
mango032805	606	yes|down	330	230	541	190	1279	2368	664	602	38.47	23.69	49.29	22.06	146.23	297.21	77.32	69.29	33.3775	147.512	0.338797	1.56151	0.00109598	0.00683416	XP_031258624.1(homeobox leucine zipper protein ATHB 12 like [Pistacia vera])	GO:0043565(molecular_function:sequence specific DNA binding); GO:0005634(cellular_component:nucleus); GO:0000981(molecular_function:RNA polymerase II transcription factor activity, sequence specific DNA binding)	K09338	HD ZIP		ENOG410Z2UE(K:Transcription)	ENOG410Z2UE(homeobox leucine zipper protein)	PF00046.31(Homeodomain:Homeodomain); PF02183.20(HALZ:Homeobox associated leucine zipper)	sp|Q9XH35|HOX6_ORYSI(Homeobox leucine zipper protein HOX6 OS=Oryza sativa subsp. indica OX=39946 GN=HOX6 PE=2 SV=2)
mango027771	306	yes|up	0	6	10	22	0	0	1	2	0	1.89	2.7	7.66	0	0	0.38	0.7	3.0625	0.27	18.2574	4.19041	0.00530778	0.0243126	XP_024992996.1(protein transport protein Sec61 subunit beta like [Cynara cardunculus var. scolymus])	GO:0006886(biological_process:intracellular protein transport); GO:0016021(cellular_component:integral component of membrane); GO:0005784(cellular_component:Sec61 translocon complex)	K09481	SEC61B, SBH2	map04145(Phagosome); map03060(Protein export); map04141(Protein processing in endoplasmic reticulum)	ENOG4111UAR(U:Intracellular trafficking, secretion, and vesicular transport)	ENOG4111UAR(protein transport protein SEC61 subunit)	PF03911.18(Sec61_beta:Sec61beta family)	sp|P38389|SC61B_ARATH(Protein transport protein Sec61 subunit beta OS=Arabidopsis thaliana OX=3702 GN=At2g45070 PE=1 SV=1)
mango031446	1479	yes|down	15	33	50	7	64	98	55	93	0.73	1.48	2.12	0.33	3.24	5.26	2.77	4.59	1.165	3.965	0.433723	1.20515	0.0112552	0.043576	XP_031278846.1(heparan alpha glucosaminide N acetyltransferase like [Pistacia vera])	GO:0016021(cellular_component:integral component of membrane); GO:0016740(molecular_function:transferase activity)	K10532	HGSNAT	map00531(Glycosaminoglycan degradation)	COG4299(S:Function unknown)	COG4299(heparan alpha glucosaminide n acetyltransferase)	PF07786.14(HGSNAT_cat:Heparan alpha glucosaminide N acetyltransferase, catalytic); PF16401.7(DUF5009:Domain of unknown function (DUF5009))	sp|Q3UDW8|HGNAT_MOUSE(Heparan alpha glucosaminide N acetyltransferase OS=Mus musculus OX=10090 GN=Hgsnat PE=1 SV=2)
mango020304	1194	yes|down	44.28	167.13	122.65	101.56	258.78	279.42	360.96	330.24	1.11	3.81	2.86	2.89	7.1	8.18	10.4	9.57	2.6675	8.8125	0.470988	1.08624	0.000646575	0.00444253	XP_031256033.1(serine/threonine protein kinase EDR1 like isoform X3 [Pistacia vera])	GO:0004674(molecular_function:protein serine/threonine kinase activity); GO:0004713(molecular_function:protein tyrosine kinase activity); GO:0005524(molecular_function:ATP binding); GO:0004672(molecular_function:protein kinase activity)				COG0515(T:Signal transduction mechanisms)	COG0515(Serine Threonine protein kinase)	PF14381.8(EDR1:Ethylene responsive protein kinase Le CTR1)	sp|Q9C9U5|SIS8_ARATH(Probable serine/threonine protein kinase SIS8 OS=Arabidopsis thaliana OX=3702 GN=SIS8 PE=1 SV=1)
mango013212	1266	yes|up	8	28	16	10	7	4	3	8	0.42	1.34	0.71	0.53	0.37	0.23	0.16	0.42	0.75	0.295	3.75022	1.90698	0.00250751	0.0132981	XP_031258864.1(SHUGOSHIN 2 like isoform X3 [Pistacia vera])	GO:0034090(biological_process:maintenance of meiotic sister chromatid cohesion); GO:0005634(cellular_component:nucleus); GO:0000775(cellular_component:chromosome, centromeric region)				ENOG410YNQ1(S:Function unknown)	ENOG410YNQ1( )	PF07557.13(Shugoshin_C:Shugoshin C terminus)	sp|Q0WTB8|SGO2_ARATH(SHUGOSHIN 2 OS=Arabidopsis thaliana OX=3702 GN=SGO2 PE=2 SV=1)
mango001526	336	yes|up	46	22	18	83	1	15	2	16	20.82	9.22	6.32	38.47	0.45	7.58	1.03	7.38	18.7075	4.11	7.55539	2.91751	0.000556686	0.00392341	XP_031266119.1(thiosulfate/3 mercaptopyruvate sulfurtransferase 1, mitochondrial like [Pistacia vera])	GO:0019346(biological_process:transsulfuration); GO:0016021(cellular_component:integral component of membrane); GO:0004792(molecular_function:thiosulfate sulfurtransferase activity); GO:0005739(cellular_component:mitochondrion)	K01011	TST, MPST, sseA	map00270(Cysteine and methionine metabolism); map04122(Sulfur relay system); map00920(Sulfur metabolism)	COG2897(P:Inorganic ion transport and metabolism)	COG2897(sulfurtransferase)	PF00581.22(Rhodanese:Rhodanese like domain)	sp|O64530|STR1_ARATH(Thiosulfate/3 mercaptopyruvate sulfurtransferase 1, mitochondrial OS=Arabidopsis thaliana OX=3702 GN=STR1 PE=1 SV=1)
mango024118	993	yes|up	532	294	409	973	216	269	198	477	28.37	13.35	15.92	41.67	9.05	14.7	10.45	20.89	24.8275	13.7725	2.79391	1.48229	0.000781552	0.00520111	XP_031283244.1(HVA22 like protein i [Pistacia vera])	GO:0016020(cellular_component:membrane)	K17338	REEP1_2_3_4		COG5052(U:Intracellular trafficking, secretion, and vesicular transport)	COG5052(receptor accessory protein)	PF03134.21(TB2_DP1_HVA22:TB2/DP1, HVA22 family)	sp|Q8LE10|HA22I_ARATH(HVA22 like protein i OS=Arabidopsis thaliana OX=3702 GN=HVA22I PE=2 SV=2)
mango007926	363	yes|up	1.5	2	3.5	11	0	0	0	1	0.56	0.69	1.03	4.21	0	0	0	0.38	1.6225	0.095	22.1124	4.46678	0.00398977	0.0193867	XP_031271238.1(uncharacterized protein LOC116129646 [Pistacia vera])	GO:0016021(cellular_component:integral component of membrane)				ENOG410ZD73(S:Function unknown)	ENOG410ZD73( )		NA
mango029586	4674	yes|up	1323	898	1072	1900	245	288	123	137	16.32	10.06	11.32	23.41	3.08	3.88	1.54	1.69	15.2775	2.5475	9.07344	3.18165	1.25183451282E 14	2.44205913099E 12	XP_031280892.1(uncharacterized protein LOC116139353 isoform X2 [Pistacia vera])	GO:0005737(cellular_component:cytoplasm); GO:0006468(biological_process:protein phosphorylation); GO:0005634(cellular_component:nucleus); GO:0004674(molecular_function:protein serine/threonine kinase activity); GO:0004672(molecular_function:protein kinase activity); GO:0035556(biological_process:intracellular signal transduction); GO:0046777(biological_process:protein autophosphorylation); GO:000…	K08867	WNK, PRKWNK		ENOG410XQWZ(T:Signal transduction mechanisms)	ENOG410XQWZ(WNK lysine deficient protein kinase)	PF00069.27(Pkinase:Protein kinase domain); PF07714.19(PK_Tyr_Ser Thr:Protein tyrosine and serine/threonine kinase)	sp|Q9LVL5|WNK4_ARATH(Probable serine/threonine protein kinase WNK4 OS=Arabidopsis thaliana OX=3702 GN=WNK4 PE=1 SV=1)
mango033180	1191	yes|up	64.96	149.48	124.07	261.98	74.4	86.32	98.39	104.76	3.67	7.7	5.93	14.84	4.28	5.34	5.73	5.93	8.035	5.32	2.30515	1.20486	0.00360389	0.0178695	XP_031286713.1(CBS domain containing protein CBSX5 like [Pistacia vera])	GO:0005737(cellular_component:cytoplasm); GO:0006468(biological_process:protein phosphorylation); GO:0050790(biological_process:regulation of catalytic activity); GO:0019887(molecular_function:protein kinase regulator activity); GO:0005634(cellular_component:nucleus); GO:0016208(molecular_function:AMP binding); GO:0019901(molecular_function:protein kinase binding); GO:0031588(cellular_component:n…				ENOG4111QFC(S:Function unknown)	ENOG4111QFC(CBS domain containing protein)	PF00571.30(CBS:CBS domain)	sp|Q84WQ5|CBSX5_ARATH(CBS domain containing protein CBSX5 OS=Arabidopsis thaliana OX=3702 GN=CBSX5 PE=2 SV=2)
mango018066	2289	yes|down	62.97	27	72	33	135.1	175.25	162	303.16	1.52	0.73	1.51	0.9	3.58	4.79	4.18	7.79	1.165	5.085	0.348846	1.51934	3.6564e-05	0.000412443	XP_031285506.1(uncharacterized protein LOC116144193 [Pistacia vera])					COG0515(T:Signal transduction mechanisms); ENOG410XQQK(S:Function unknown)	COG0515(Serine Threonine protein kinase); ENOG410XQQK(alveolar soft part sarcoma chromosome region, candidate 1)	PF01453.26(B_lectin:D mannose binding lectin); PF09409.12(PUB:PUB domain); PF08276.13(PAN_2:PAN like domain); PF00627.33(UBA:UBA/TS N domain)	sp|Q9LW83|CE101_ARATH(G type lectin S receptor like serine/threonine protein kinase CES101 OS=Arabidopsis thaliana OX=3702 GN=CES101 PE=2 SV=2)
mango010871	897	yes|down	22	22	46	7	55	40	244	224	1.78	1.63	3.13	0.57	4.52	3.55	20.54	18.21	1.7775	11.705	0.230212	2.11896	0.00088685	0.00574993	XP_031271925.1(LOW QUALITY PROTEIN: uncharacterized protein LOC116130318 [Pistacia vera])					ENOG41117EX(S:Function unknown)	ENOG41117EX( )	PF13431.8(TPR_17:Tetratricopeptide repeat)	NA
mango006611	396	yes|down	29	13	64	17	218	323	166	365	2.42	1.61	5.31	1.13	19.05	30.37	13.09	33.82	2.6175	24.0825	0.151456	2.72303	6.13012975452E 10	3.2015e-08	XP_031280435.1(dormancy associated protein homolog 4 like [Pistacia vera])	GO:0016021(cellular_component:integral component of membrane)				ENOG410YNP6(S:Function unknown)	ENOG410YNP6(auxin repressed protein)	PF05564.14(Auxin_repressed:Dormancy/auxin associated protein)	sp|F4HV65|DRMH4_ARATH(Dormancy associated protein homolog 4 OS=Arabidopsis thaliana OX=3702 GN=At1g54070 PE=3 SV=1)
mango000784	1773	yes|up	64	25	86	27	11	3	3	24	2.26	0.8	2.59	0.96	0.4	0.12	0.11	0.85	1.6525	0.37	6.83859	2.7737	5.35051e-05	0.0005639	CAN61893.1(hypothetical protein VITISV_028790 [Vitis vinifera])	GO:0007010(biological_process:cytoskeleton organization); GO:0008519(molecular_function:ammonium transmembrane transporter activity); GO:0016021(cellular_component:integral component of membrane); GO:0016788(molecular_function:hydrolase activity, acting on ester bonds); GO:0051014(biological_process:actin filament severing); GO:0051015(molecular_function:actin filament binding); GO:0005887(cellul…	K03320	amt, AMT, MEP		COG0004(P:Inorganic ion transport and metabolism)	COG0004(ammonium Transporter)	PF00909.23(Ammonium_transp:Ammonium Transporter Family)	sp|Q9FVN0|AMT13_SOLLC(Ammonium transporter 1 member 3 OS=Solanum lycopersicum OX=4081 GN=AMT1 3 PE=2 SV=1)
mango013181	1545	yes|down	218	248	311	227	565	616	696	1369	9.19	10.11	11.99	10.27	22.22	25.73	27.39	51.36	10.39	31.675	0.429214	1.22023	9.85318e-07	1.96846e-05	XP_031278498.1(pyruvate kinase 1, cytosolic like isoform X3 [Pistacia vera])	GO:0005737(cellular_component:cytoplasm); GO:0030955(molecular_function:potassium ion binding); GO:0016301(molecular_function:kinase activity); GO:0000287(molecular_function:magnesium ion binding); GO:0004743(molecular_function:pyruvate kinase activity); GO:0006096(biological_process:glycolytic process); GO:0005524(molecular_function:ATP binding)	K00873	PK, pyk	map00010(Glycolysis / Gluconeogenesis); map00230(Purine metabolism); map00620(Pyruvate metabolism); map01240(Biosynthesis of cofactors)	COG0469(G:Carbohydrate transport and metabolism)	COG0469(Pyruvate kinase)	PF00224.23(PK:Pyruvate kinase, barrel domain); PF02887.18(PK_C:Pyruvate kinase, alpha/beta domain)	sp|B8BJ39|KPYC1_ORYSI(Pyruvate kinase 1, cytosolic OS=Oryza sativa subsp. indica OX=39946 GN=OsI_35105 PE=3 SV=1)
mango035433	831	yes|down	44	179	499	35	584	821	910	1014	2.96	8.24	23.88	2.04	30.93	47.25	51.8	54.55	9.28	46.1325	0.275289	1.86098	0.00215771	0.0118081	XP_031266961.1(probable xyloglucan endotransglucosylase/hydrolase protein 28 [Pistacia vera])	GO:0042546(biological_process:cell wall biogenesis); GO:0006073(biological_process:cellular glucan metabolic process); GO:0005618(cellular_component:cell wall); GO:0048046(cellular_component:apoplast); GO:0071555(biological_process:cell wall organization); GO:0016762(molecular_function:xyloglucan:xyloglucosyl transferase activity); GO:0004553(molecular_function:hydrolase activity, hydrolyzing O g…	K08235	E2.4.1.207		COG2273(G:Carbohydrate transport and metabolism)	COG2273(hydrolase family 16)	PF00722.23(Glyco_hydro_16:Glycosyl hydrolases family 16); PF06955.14(XET_C:Xyloglucan endo transglycosylase (XET) C terminus)	sp|Q8LDS2|XTH27_ARATH(Probable xyloglucan endotransglucosylase/hydrolase protein 27 OS=Arabidopsis thaliana OX=3702 GN=XTH27 PE=2 SV=2)
mango009543	699	yes|down	55	142	158	127	173	501	350	501	2.51	5.89	6.11	5.79	8.02	24.97	16.38	23.22	5.075	18.1475	0.426633	1.22893	0.000738644	0.00496874	XP_031255978.1(bifunctional nuclease 2 [Pistacia vera])	GO:0004518(molecular_function:nuclease activity); GO:0016567(biological_process:protein ubiquitination); GO:0005634(cellular_component:nucleus); GO:0030891(cellular_component:VCB complex)	K08999	K08999		ENOG410YEHB(S:Function unknown)	ENOG410YEHB(defense response to fungus)	PF02577.16(DUF151:Domain of unknown function (DUF151))	sp|Q93VH2|BBD2_ARATH(Bifunctional nuclease 2 OS=Arabidopsis thaliana OX=3702 GN=BBD2 PE=2 SV=1)
mango000606	795	yes|down	40	165	201	78	223	442	628	1253	2.98	8.64	9.77	4.57	13.15	29.45	37.74	72.92	6.49	38.315	0.254158	1.9762	7.23457e-05	0.000726553	XP_031286917.1(L ascorbate peroxidase, cytosolic [Pistacia vera])	GO:0020037(molecular_function:heme binding); GO:0000302(biological_process:response to reactive oxygen species); GO:0006979(biological_process:response to oxidative stress); GO:0005576(cellular_component:extracellular region); GO:0042744(biological_process:hydrogen peroxide catabolic process); GO:0016688(molecular_function:L ascorbate peroxidase activity); GO:0034599(biological_process:cellular r…	K00434	E1.11.1.11	map00480(Glutathione metabolism); map00053(Ascorbate and aldarate metabolism)	COG0376(P:Inorganic ion transport and metabolism)	COG0376(Bifunctional enzyme with both catalase and broad spectrum peroxidase activity (By similarity))	PF00141.25(peroxidase:Peroxidase)	sp|P48534|APX1_PEA(L ascorbate peroxidase, cytosolic OS=Pisum sativum OX=3888 GN=APX1 PE=1 SV=2)
mango000332	852	yes|up	52	32	53	49	34	33	8	14	1.65	0.86	1.67	1.4	0.87	1.34	0.55	0.63	1.395	0.8475	2.81291	1.49206	0.00483881	0.0225328	XP_031263598.1(ABSCISIC ACID INSENSITIVE 5 like protein 2 [Pistacia vera])	GO:0003700(molecular_function:transcription factor activity, sequence specific DNA binding); GO:0005634(cellular_component:nucleus); GO:0045893(biological_process:positive regulation of transcription, DNA templated)	K14432	ABF	map04075(Plant hormone signal transduction)	ENOG410YFZJ(K:Transcription)	ENOG410YFZJ(ABSCISIC ACID INSENSITIVE 5 like protein)	PF00170.23(bZIP_1:bZIP transcription factor); PF07716.17(bZIP_2:Basic region leucine zipper)	sp|Q9LES3|AI5L2_ARATH(ABSCISIC ACID INSENSITIVE 5 like protein 2 OS=Arabidopsis thaliana OX=3702 GN=DPBF3 PE=1 SV=1)
mango015430	816	yes|down	22	39	29	15	59	74	91	86	0.94	2.16	0.81	0.5	2.1	3.35	4.01	3.16	1.1025	3.155	0.45574	1.13372	0.000323038	0.00252202	XP_031252457.1(uncharacterized protein LOC116110369 [Pistacia vera])	GO:0004523(molecular_function:RNA DNA hybrid ribonuclease activity); GO:0003676(molecular_function:nucleic acid binding)				COG0328(L:Replication, recombination and repair)	COG0328(ribonuclease H activity)	PF13456.8(RVT_3:Reverse transcriptase like); PF00075.26(RNase_H:RNase H)	sp|Q9HSF6|RNH_HALSA(Ribonuclease HI OS=Halobacterium salinarum (strain ATCC 700922 / JCM 11081 / NRC 1) OX=64091 GN=rnhA PE=1 SV=1)
mango032760	1077	yes|down	32	38	66	16	163	403	430	412	1.53	1.65	2.67	0.77	7.93	21.06	21.12	19.7	1.655	17.4525	0.14272	2.80874	4.51741577687E 13	5.61797119551E 11	XP_031254069.1(zinc transporter 1 like [Pistacia vera])	GO:0016021(cellular_component:integral component of membrane); GO:0005385(molecular_function:zinc ion transmembrane transporter activity)	K14709	SLC39A1_2_3, ZIP1_2_3		ENOG4111GP2(P:Inorganic ion transport and metabolism)	ENOG4111GP2(zinc transporter)	PF02535.24(Zip:ZIP Zinc transporter)	sp|A3BI11|ZIP8_ORYSJ(Zinc transporter 8 OS=Oryza sativa subsp. japonica OX=39947 GN=ZIP8 PE=2 SV=1)
mango011149	603	yes|up	833.47	652.32	1077.94	1109.4	600.61	598.05	529.84	625.52	65.25	47.6	69.61	86.58	42.75	51.55	34.25	43.38	67.26	42.9825	2.13934	1.09717	2.53487e-06	4.40899e-05	XP_031269378.1(ras related protein Rab5 like isoform X1 [Pistacia vera])	GO:0006886(biological_process:intracellular protein transport); GO:0003924(molecular_function:GTPase activity); GO:0030139(cellular_component:endocytic vesicle); GO:0012505(cellular_component:endomembrane system); GO:0005768(cellular_component:endosome); GO:0005525(molecular_function:GTP binding)	K07889	RAB5C	map04145(Phagosome); map04144(Endocytosis)	ENOG410YCCP(S:Function unknown)	ENOG410YCCP(member RAS oncogene family)	PF00071.24(Ras:Ras family); PF08477.15(Roc:Ras of Complex, Roc, domain of DAPkinase); PF00025.23(Arf:ADP ribosylation factor family); PF04670.14(Gtr1_RagA:Gtr1/RagA G protein conserved region); PF00009.29(GTP_EFTU:Elongation factor Tu GTP binding domain)	sp|P31583|RHN1_NICPL(Ras related protein RHN1 OS=Nicotiana plumbaginifolia OX=4092 GN=RHN1 PE=2 SV=1)
mango005214	2106	yes|up	339	363	390	539	198	298	168	184	9.88	9.61	9.68	15.7	5.88	9.48	5	5.35	11.2175	6.4275	2.64219	1.40174	3.27511e-06	5.48553e-05	XP_031260670.1(long chain acyl CoA synthetase 7, peroxisomal like isoform X1 [Pistacia vera])	GO:0016207(molecular_function:4 coumarate CoA ligase activity); GO:0005783(cellular_component:endoplasmic reticulum); GO:0016874(molecular_function:ligase activity); GO:0016020(cellular_component:membrane); GO:0005777(cellular_component:peroxisome); GO:0004467(molecular_function:long chain fatty acid CoA ligase activity); GO:0010193(biological_process:response to ozone); GO:0009651(biological_pro…	K01897	ACSL, fadD	map04146(Peroxisome); map00061(Fatty acid biosynthesis); map00071(Fatty acid degradation)	COG1022(I:Lipid transport and metabolism)	COG1022(Amp dependent synthetase and ligase)	PF00501.30(AMP binding:AMP binding enzyme); PF13193.8(AMP binding_C:AMP binding enzyme C terminal domain)	sp|Q8LKS5|LACS7_ARATH(Long chain acyl CoA synthetase 7, peroxisomal OS=Arabidopsis thaliana OX=3702 GN=LACS7 PE=1 SV=2)
mango023067	960	yes|down	16	74	80	31	112	134	107	209	0.71	2.69	2.72	1.34	4.56	5.86	4.39	8.36	1.865	5.7925	0.466976	1.09858	0.00778789	0.032866	XP_031251743.1(UDP rhamnose/UDP galactose transporter 6 [Pistacia vera])	GO:0005794(cellular_component:Golgi apparatus); GO:0015297(molecular_function:antiporter activity); GO:0015780(biological_process:nucleotide sugar transport); GO:0016021(cellular_component:integral component of membrane); GO:0005338(molecular_function:nucleotide sugar transmembrane transporter activity); GO:0008643(biological_process:carbohydrate transport); GO:0005459(molecular_function:UDP gala…				ENOG410XP1S(S:Function unknown)	ENOG410XP1S(solute carrier family 35 member)	PF03151.18(TPT:Triose phosphate Transporter family)	sp|Q9FDZ5|URGT6_ARATH(UDP rhamnose/UDP galactose transporter 6 OS=Arabidopsis thaliana OX=3702 GN=URGT6 PE=1 SV=1)
mango006169	2295	yes|down	52	88	102	34	172	240	292	404	1.06	1.83	1.83	0.72	3.63	5.62	6.33	8.32	1.36	5.975	0.333393	1.5847	4.92962e-07	1.10384e-05	XP_031262275.1(oxysterol binding protein related protein 2A like isoform X4 [Pistacia vera])	GO:0032934(molecular_function:sterol binding); GO:0043231(cellular_component:intracellular membrane bounded organelle); GO:0006869(biological_process:lipid transport); GO:0005829(cellular_component:cytosol); GO:0016020(cellular_component:membrane); GO:0008289(molecular_function:lipid binding); GO:0015248(molecular_function:sterol transporter activity)	K20456	OSBP		ENOG410XP9E(S:Function unknown)	ENOG410XP9E(Oxysterol binding protein)	PF01237.20(Oxysterol_BP:Oxysterol binding protein); PF15413.8(PH_11:Pleckstrin homology domain); PF00169.31(PH:PH domain)	sp|Q940Y1|ORP2A_ARATH(Oxysterol binding protein related protein 2A OS=Arabidopsis thaliana OX=3702 GN=ORP2A PE=2 SV=1)
mango015742	1683	yes|down	30	125	108.57	70.08	222.99	226.67	287.55	383.09	1.13	4.27	3.46	2.63	8.52	9.3	11.06	14.37	2.8725	10.8125	0.39546	1.3384	9.21047e-05	0.000886219	XP_031282993.1(protein GDAP2 homolog isoform X1 [Pistacia vera])		K24997	GDAP2		COG2110(S:Function unknown)	COG2110(appr 1 p processing domain protein)	PF13716.8(CRAL_TRIO_2:Divergent CRAL/TRIO domain); PF01661.23(Macro:Macro domain)	sp|A7T167|GDAP2_NEMVE(Protein GDAP2 homolog OS=Nematostella vectensis OX=45351 GN=gdap2 PE=3 SV=1)
mango033533	987	yes|up	67	52	122	105	25	57	35	57	3.47	2.36	5.01	4.64	1.09	2.74	1.64	2.44	3.87	1.9775	2.72864	1.44818	0.000119557	0.00110357	XP_031280422.1(BTB/POZ domain containing protein At1g55760 like [Pistacia vera])	GO:0016567(biological_process:protein ubiquitination)	K10523	SPOP		ENOG410XQV8(S:Function unknown)	ENOG410XQV8(meprin and TRAF homology domain containing protein MATH domain containing protein)	PF00651.33(BTB:BTB/POZ domain)	sp|Q680K8|Y1576_ARATH(BTB/POZ domain containing protein At1g55760 OS=Arabidopsis thaliana OX=3702 GN=At1g55760 PE=2 SV=1)
mango004993	1077	yes|up	13188	13139	14029	11682	8446	6899	6646	10760	589.02	538.61	535.83	522.7	365.42	314.58	291.25	463.36	546.54	358.652	2.18859	1.13	2.07733532918E 10	1.28713e-08	XP_031249499.1(probable low specificity L threonine aldolase 1 isoform X2 [Pistacia vera])	GO:0006567(biological_process:threonine catabolic process); GO:0006545(biological_process:glycine biosynthetic process); GO:0016829(molecular_function:lyase activity); GO:0006520(biological_process:cellular amino acid metabolic process); GO:0008732(molecular_function:L allo threonine aldolase activity); GO:0005829(cellular_component:cytosol)	K01620	ltaE	map00260(Glycine, serine and threonine metabolism)	COG2008(E:Amino acid transport and metabolism)	COG2008(Aldolase)	PF01212.23(Beta_elim_lyase:Beta eliminating lyase); PF00155.23(Aminotran_1_2:Aminotransferase class I and II); PF01041.19(DegT_DnrJ_EryC1:DegT/DnrJ/EryC1/StrS aminotransferase family); PF00202.23(Aminotran_3:Aminotransferase class III)	sp|Q8RXU4|THA1_ARATH(Probable low specificity L threonine aldolase 1 OS=Arabidopsis thaliana OX=3702 GN=THA1 PE=1 SV=1)
mango019496	2589	yes|down	59.2	20.09	57.15	12	181.9	266.6	137.57	374.98	1.36	0.42	1.08	0.28	4.11	6.42	3.15	8.32	0.785	5.5	0.212657	2.2334	8.7894e-06	0.00012564	XP_031248746.1(alpha,alpha trehalose phosphate synthase [UDP forming] 5 [Pistacia vera])	GO:0003824(molecular_function:catalytic activity); GO:0005829(cellular_component:cytosol); GO:0016740(molecular_function:transferase activity); GO:0005992(biological_process:trehalose biosynthetic process)	K16055	TPS	map00500(Starch and sucrose metabolism)	COG1877(G:Carbohydrate transport and metabolism)	COG1877(trehalose biosynthetic process)	PF00982.23(Glyco_transf_20:Glycosyltransferase family 20); PF02358.18(Trehalose_PPase:Trehalose phosphatase); PF08282.14(Hydrolase_3:haloacid dehalogenase like hydrolase)	sp|O23617|TPS5_ARATH(Alpha,alpha trehalose phosphate synthase [UDP forming] 5 OS=Arabidopsis thaliana OX=3702 GN=TPS5 PE=1 SV=2)
mango023229	1167	yes|down	181	113	270	63	549.05	405.5	345	337.25	6.17	3.36	7.67	2.07	18.44	14.61	11.67	11.21	4.8175	13.9825	0.497321	1.00775	0.0111039	0.0431618	XP_031248536.1(scarecrow like protein 1 isoform X2 [Pistacia vera])	GO:0043565(molecular_function:sequence specific DNA binding); GO:0003700(molecular_function:transcription factor activity, sequence specific DNA binding); GO:0005634(cellular_component:nucleus); GO:0006355(biological_process:regulation of transcription, DNA templated); GO:0000976(molecular_function:transcription regulatory region sequence specific DNA binding); GO:0016021(cellular_component:integ…				ENOG4111XPA(S:Function unknown)	ENOG4111XPA(Scarecrow like protein)	PF03514.16(GRAS:GRAS domain family)	sp|Q9SDQ3|SCL1_ARATH(Scarecrow like protein 1 OS=Arabidopsis thaliana OX=3702 GN=SCL1 PE=2 SV=1)
mango030956	1329	yes|down	85	94	139	39	257	321	394	404	4.21	4.24	5.83	1.93	12.95	17.38	20.06	20.01	4.0525	17.6	0.344613	1.53695	1.52578e-07	4.0426e-06	XP_031284894.1(protein trichome birefringence like 35 [Pistacia vera])	GO:0005794(cellular_component:Golgi apparatus); GO:0016021(cellular_component:integral component of membrane); GO:0016413(molecular_function:O acetyltransferase activity)				ENOG410YG4N(S:Function unknown)	ENOG410YG4N(Pfam:DUF231)	PF13839.8(PC Esterase:GDSL/SGNH like Acyl Esterase family found in Pmr5 and Cas1p); PF14416.8(PMR5N:PMR5 N terminal Domain)	sp|Q8RXQ1|TBL35_ARATH(Protein trichome birefringence like 35 OS=Arabidopsis thaliana OX=3702 GN=TBL35 PE=2 SV=1)
mango011838	462	yes|down	18.45	18	28	23.53	47.03	46.52	81.85	85.13	1.01	0.6	0.87	0.86	1.74	1.85	3.05	3.09	0.835	2.4325	0.462071	1.11381	0.00102439	0.00646063	KDO62327.1(hypothetical protein CISIN_1g0193492mg, partial [Citrus sinensis])	GO:0006497(biological_process:protein lipidation); GO:0080025(molecular_function:phosphatidylinositol 3,5 bisphosphate binding); GO:0000422(biological_process:mitophagy); GO:0005829(cellular_component:cytosol); GO:0032266(molecular_function:phosphatidylinositol 3 phosphate binding); GO:0019898(cellular_component:extrinsic component of membrane); GO:0034045(cellular_component:pre autophagosomal st…	K17908	WIPI1_2, ATG18	map04136(Autophagy other)	ENOG410XP6Y(U:Intracellular trafficking, secretion, and vesicular transport)	ENOG410XP6Y(The PI(3,5)P2 regulatory complex regulates both the synthesis and turnover of phosphatidylinositol 3,5 bisphosphate (PtdIns(3,5)P2). Necessary for proper vacuole morphology. Plays an important role in osmotically induced vacuole fragmentation. Required for cytoplasm to vacuole transport (Cvt) vesicle formation, pexophagy and starvation induced autophagy. Involved in correct atg9 traff…		sp|Q8H1Q8|AT18B_ARATH(Autophagy related protein 18b OS=Arabidopsis thaliana OX=3702 GN=ATG18B PE=2 SV=2)
mango032532	1317	yes|down	43	88	140	51	134	380	241	546	2.15	4.01	5.94	2.56	6.82	20.8	12.4	27.34	3.665	16.84	0.329627	1.60109	0.000117309	0.00108467	XP_031281040.1(IAA amino acid hydrolase ILR1 like 3 [Pistacia vera])	GO:0016787(molecular_function:hydrolase activity); GO:0010179(molecular_function:IAA Ala conjugate hydrolase activity); GO:0009850(biological_process:auxin metabolic process); GO:0005783(cellular_component:endoplasmic reticulum)	K14664	ILR1		COG1473(E:Amino acid transport and metabolism)	COG1473(amidohydrolase)	PF01546.30(Peptidase_M20:Peptidase family M20/M25/M40); PF07687.16(M20_dimer:Peptidase dimerisation domain)	sp|Q851L5|ILL3_ORYSJ(IAA amino acid hydrolase ILR1 like 3 OS=Oryza sativa subsp. japonica OX=39947 GN=ILL3 PE=2 SV=1)
mango006886	1044	yes|up	353	143	256	330	246	147	143	162	13.85	5.56	8.52	13.77	10.9	6.74	5.95	7.02	10.425	7.6525	2.16307	1.11308	0.00476217	0.0222488	XP_031284149.1(UDP galactose/UDP glucose transporter 2 like [Pistacia vera])	GO:0022857(molecular_function:transmembrane transporter activity); GO:0015297(molecular_function:antiporter activity); GO:0030176(cellular_component:integral component of endoplasmic reticulum membrane); GO:0016021(cellular_component:integral component of membrane); GO:0030173(cellular_component:integral component of Golgi membrane)	K15277	SLC35B3, PAPST2		COG0697(E:Amino acid transport and metabolism); COG0697(G:Carbohydrate transport and metabolism)	COG0697(membrane); COG0697(membrane)	PF08449.13(UAA:UAA transporter family); PF00892.22(EamA:EamA like transporter family)	sp|Q9LDX3|UTR4_ARATH(UDP galactose/UDP glucose transporter 4 OS=Arabidopsis thaliana OX=3702 GN=UTR4 PE=2 SV=1)
mango015711	1437	yes|down	49	92	95	42	138	200	200	200	2.21	3.78	3.64	1.9	6.34	9.87	9.27	9.03	2.8825	8.6275	0.49966	1.00098	8.28342e-05	0.000809546	XP_031273837.1(protein root UVB sensitive 3 [Pistacia vera])	GO:0016021(cellular_component:integral component of membrane)				ENOG410XU74(S:Function unknown)	ENOG410XU74(Chromosome 16 open reading frame 58)	PF04884.16(UVB_sens_prot:Vitamin B6 photo protection and homoeostasis)	sp|Q84JB8|RUS3_ARATH(Protein root UVB sensitive 3 OS=Arabidopsis thaliana OX=3702 GN=RUS3 PE=2 SV=1)
mango006661	756	yes|down	24	34	70	16	219	161	155	137	1.64	1.91	3.61	1.15	13.49	11.75	10.86	10.1	2.0775	11.55	0.2717	1.87991	1.40563e-06	2.65362e-05	XP_031267590.1(auxin induced protein AUX28 like [Pistacia vera])	GO:0006355(biological_process:regulation of transcription, DNA templated); GO:0016021(cellular_component:integral component of membrane); GO:0005634(cellular_component:nucleus); GO:0009734(biological_process:auxin activated signaling pathway)	K14484	IAA	map04075(Plant hormone signal transduction)	ENOG410YEC3(K:Transcription)	ENOG410YEC3(Aux IAA proteins are short lived transcriptional factors that function as repressors of early auxin response genes at low auxin concentrations. Repression is thought to result from the interaction with auxin response factors (ARFs), proteins that bind to the auxin responsive promoter element (AuxRE). Formation of heterodimers with ARF proteins may alter their ability to modulate early…	PF02309.18(AUX_IAA:AUX/IAA family)	sp|P13089|AUX28_SOYBN(Auxin induced protein AUX28 OS=Glycine max OX=3847 GN=AUX28 PE=2 SV=1)
mango013931	3252	yes|down	35.94	23.24	64.78	29	88.07	117.07	100.78	107.99	0.65	0.38	1	0.53	1.63	2.32	1.86	1.95	0.64	1.94	0.492336	1.02228	0.00113164	0.00700603	XP_031248214.1(mannose 6 phosphate isomerase 1 like isoform X1 [Pistacia vera])	GO:0005975(biological_process:carbohydrate metabolic process); GO:0006486(biological_process:protein glycosylation); GO:0005829(cellular_component:cytosol); GO:0004476(molecular_function:mannose 6 phosphate isomerase activity); GO:0009298(biological_process:GDP mannose biosynthetic process); GO:0008270(molecular_function:zinc ion binding); GO:0000032(biological_process:cell wall mannoprotein bios…	K01809	manA, MPI	map00520(Amino sugar and nucleotide sugar metabolism); map00051(Fructose and mannose metabolism); map01240(Biosynthesis of cofactors)			PF01238.23(PMI_typeI:Phosphomannose isomerase type I); PF13947.8(GUB_WAK_bind:Wall associated receptor kinase galacturonan binding); PF14380.8(WAK_assoc:Wall associated receptor kinase C terminal)	sp|Q9M884|MPI1_ARATH(Mannose 6 phosphate isomerase 1 OS=Arabidopsis thaliana OX=3702 GN=PMI1 PE=1 SV=1)
mango023211	603	yes|down	6	13	21	3	60	63	51	65	0.45	1.27	1.68	0.22	6.38	7.72	5.28	6.4	0.905	6.445	0.232534	2.10448	2.85567e-06	4.87744e-05	XP_031259670.1(glycolipid transfer protein 3 like [Pistacia vera])	GO:0005737(cellular_component:cytoplasm); GO:1902388(molecular_function:ceramide 1 phosphate transporter activity); GO:1902387(molecular_function:ceramide 1 phosphate binding); GO:0016020(cellular_component:membrane); GO:0120013(molecular_function:lipid transfer activity); GO:0005829(cellular_component:cytosol); GO:0120009(biological_process:intermembrane lipid transfer); GO:0035627(biological_pr…				ENOG410YFEA(U:Intracellular trafficking, secretion, and vesicular transport)	ENOG410YFEA(glycolipid transport)	PF08718.13(GLTP:Glycolipid transfer protein (GLTP))	sp|Q9LU33|GLTP3_ARATH(Glycolipid transfer protein 3 OS=Arabidopsis thaliana OX=3702 GN=GLTP3 PE=2 SV=1)
mango026656	2328	yes|down	15	13	1	14	13	65	75	187	0.39	0.31	0.02	0.36	0.35	1.85	1.99	4.87	0.27	2.265	0.194367	2.36315	0.00338283	0.016985	XP_031284050.1(subtilisin like protease SBT5.3 isoform X2 [Pistacia vera])	GO:0004252(molecular_function:serine type endopeptidase activity); GO:0005615(cellular_component:extracellular space)				COG1404(O:Posttranslational modification, protein turnover, chaperones)	COG1404(peptidase (S8 and S53, subtilisin, kexin, sedolisin)	PF00082.24(Peptidase_S8:Subtilase family); PF17766.3(fn3_6:Fibronectin type III domain); PF05922.18(Inhibitor_I9:Peptidase inhibitor I9); PF02225.24(PA:PA domain)	sp|Q9ZSP5|AIR3_ARATH(Subtilisin like protease SBT5.3 OS=Arabidopsis thaliana OX=3702 GN=AIR3 PE=2 SV=1)
mango009355	1686	yes|up	117	11	21	275	0	0	1	10	3.36	0.29	0.51	7.9	0	0	0.04	0.32	3.015	0.09	64.9609	6.0215	0.000222243	0.00185495	XP_031279710.1(synaptotagmin 4 like [Pistacia vera])	GO:0016021(cellular_component:integral component of membrane); GO:0005783(cellular_component:endoplasmic reticulum); GO:0008289(molecular_function:lipid binding); GO:0006869(biological_process:lipid transport)				COG5038(S:Function unknown)	COG5038(Domain Containing protein)	PF00168.32(C2:C2 domain); PF17047.7(SMP_LBD:Synaptotagmin like mitochondrial lipid binding domain)	sp|A0JJX5|SYT4_ARATH(Synaptotagmin 4 OS=Arabidopsis thaliana OX=3702 GN=SYT4 PE=2 SV=1)
mango006190	915	yes|up	553	1752	1062	811	393	303	533	720	28.31	81.22	42.5	38.95	20.58	17.49	26.49	36.83	47.745	25.3475	2.8951	1.53361	4.318e-06	6.91228e-05	XP_031248058.1(calcium uniporter protein 6, mitochondrial like [Pistacia vera])	GO:1990246(cellular_component:uniplex complex); GO:0015292(molecular_function:uniporter activity); GO:0016021(cellular_component:integral component of membrane); GO:0005262(molecular_function:calcium channel activity); GO:0036444(biological_process:calcium ion transmembrane import into mitochondrion); GO:0031305(cellular_component:integral component of mitochondrial inner membrane); GO:0005743(ce…	K20858	MCU		ENOG410Y3YU(S:Function unknown)	ENOG410Y3YU(Coiled coil domain containing 109B)	PF04678.15(MCU:Mitochondrial calcium uniporter); PF16095.7(COR:C terminal of Roc, COR, domain)	sp|F4I111|MCU6_ARATH(Calcium uniporter protein 6, mitochondrial OS=Arabidopsis thaliana OX=3702 GN=At1g09575 PE=2 SV=1)
mango029368	807	yes|down	25.85	28.72	55.69	39.4	106.59	96.94	113.71	121.56	1.73	1.4	2.51	2.25	5.96	5.93	6.2	6.2	1.9725	6.0725	0.457122	1.12935	1.36804e-05	0.000181961	XP_031247274.1(nudix hydrolase 15, mitochondrial like [Pistacia vera])	GO:0003986(molecular_function:acetyl CoA hydrolase activity); GO:0016787(molecular_function:hydrolase activity); GO:0015938(biological_process:coenzyme A catabolic process)				COG0494(L:Replication, recombination and repair)	COG0494(Nudix hydrolase)	PF00293.30(NUDIX:NUDIX domain)	sp|Q8GYB1|NUD15_ARATH(Nudix hydrolase 15, mitochondrial OS=Arabidopsis thaliana OX=3702 GN=NUDT15 PE=1 SV=2)
mango011087	720	yes|up	32.87	18.75	62.61	27.38	17.86	13.55	28.34	25.14	3.61	1.88	5.73	1.53	1.98	0.71	3.26	2.77	3.1875	2.18	2.22975	1.15688	0.00847731	0.035162	XP_031279023.1(protein arginine N methyltransferase PRMT10 like [Pistacia vera])	GO:0016277(molecular_function:[myelin basic protein] arginine N methyltransferase activity); GO:0016274(molecular_function:protein arginine N methyltransferase activity); GO:0005829(cellular_component:cytosol); GO:0008469(molecular_function:histone arginine N methyltransferase activity); GO:0035241(molecular_function:protein arginine omega N monomethyltransferase activity); GO:0035242(molecular_f…	K11434	PRMT1		ENOG410XYQA(S:Function unknown); ENOG410XQYH(S:Function unknown)	ENOG410XYQA(Protein arginine n methyltransferase); ENOG410XQYH(Protein arginine n methyltransferase)		sp|Q9MAT5|ANM10_ARATH(Protein arginine N methyltransferase PRMT10 OS=Arabidopsis thaliana OX=3702 GN=PRMT10 PE=1 SV=1)
mango027929	1944	yes|down	52.43	77.48	107.99	62.82	193.48	243.91	240.27	269.69	0.77	1.45	1.89	0.87	3.98	4.67	4.94	4.89	1.245	4.62	0.424015	1.23781	5.97793318567E 11	4.17364612381E 09	XP_031278438.1(kinesin like protein KIN 14J [Pistacia vera])	GO:0007018(biological_process:microtubule based movement); GO:0008017(molecular_function:microtubule binding); GO:1990939(molecular_function:ATP dependent microtubule motor activity); GO:0005524(molecular_function:ATP binding)	K10406	KIFC2_3		COG5059(Z:Cytoskeleton)	COG5059(Kinesin family member)	PF16796.7(Microtub_bd:Microtubule binding); PF00225.25(Kinesin:Kinesin motor domain); PF00307.33(CH:Calponin homology (CH) domain)	sp|B3H6Z8|KN14J_ARATH(Kinesin like protein KIN 14J OS=Arabidopsis thaliana OX=3702 GN=KIN14J PE=1 SV=1)
mango032421	1989	yes|up	84649.6	44076.2	75235	84717.1	46491	51723.7	17153.9	28503.5	1977.58	935.81	1518.54	1977.84	1112.43	1319.06	408.57	664.74	1602.44	876.2	2.75363	1.46134	0.000363749	0.00276135	XP_031264048.1(phosphoenolpyruvate carboxykinase (ATP) like [Pistacia vera])	GO:0004612(molecular_function:phosphoenolpyruvate carboxykinase (ATP) activity); GO:0016301(molecular_function:kinase activity); GO:0005524(molecular_function:ATP binding); GO:0006094(biological_process:gluconeogenesis)	K01610	E4.1.1.49, pckA	map00020(Citrate cycle (TCA cycle)); map00010(Glycolysis / Gluconeogenesis); map00620(Pyruvate metabolism); map00710(Carbon fixation in photosynthetic organisms)	COG1866(C:Energy production and conversion)	COG1866(Phosphoenolpyruvate Carboxylase)	PF01293.22(PEPCK_ATP:Phosphoenolpyruvate carboxykinase)	sp|Q9T074|PCKA1_ARATH(Phosphoenolpyruvate carboxykinase (ATP) 1 OS=Arabidopsis thaliana OX=3702 GN=PCK1 PE=1 SV=1)
mango005075	744	yes|down	1	5	1	8	65	10	48	16	0.06	0.38	0.09	0.84	4.66	0.79	3.4	1.68	0.3425	2.6325	0.146167	2.77431	0.00190909	0.0107217	XP_031264729.1(expansin A1 like [Pistacia vera])	GO:0005618(cellular_component:cell wall); GO:0009664(biological_process:plant type cell wall organization); GO:0016020(cellular_component:membrane); GO:0005576(cellular_component:extracellular region)				ENOG410YCRV(G:Carbohydrate transport and metabolism)	ENOG410YCRV(loosening and extension of plant cell walls by disrupting non covalent bonding between cellulose microfibrils and matrix glucans. No enzymatic activity has been found)	PF01357.23(Expansin_C:Expansin C terminal domain); PF03330.20(DPBB_1:Lytic transglycolase)	sp|O80622|EXP15_ARATH(Expansin A15 OS=Arabidopsis thaliana OX=3702 GN=EXPA15 PE=2 SV=2)
mango016397	1356	yes|down	4	7	10	2	38	44	10	24	0.19	0.31	0.41	0.1	1.87	2.33	0.5	1.16	0.2525	1.465	0.254157	1.97621	0.00319619	0.0162124	XP_031265593.1(mannan endo 1,4 beta mannosidase 6 like isoform X1 [Pistacia vera])	GO:0071704(biological_process:organic substance metabolic process); GO:0005576(cellular_component:extracellular region); GO:0009845(biological_process:seed germination); GO:0016985(molecular_function:mannan endo 1,4 beta mannosidase activity)	K19355	MAN	map00051(Fructose and mannose metabolism)	COG3934(G:Carbohydrate transport and metabolism)	COG3934(Mannan endo 1,4 beta mannosidase)	PF00150.20(Cellulase:Cellulase (glycosyl hydrolase family 5)); PF02836.19(Glyco_hydro_2_C:Glycosyl hydrolases family 2, TIM barrel domain)	sp|Q9LZV3|MAN6_ARATH(Mannan endo 1,4 beta mannosidase 6 OS=Arabidopsis thaliana OX=3702 GN=MAN6 PE=2 SV=1)
mango015044	1044	yes|down	51	130	188	94	473	292	417	268	2.12	4.92	6.64	3.91	20.02	13.27	17.78	11.14	4.3975	15.5525	0.407355	1.29564	0.000244803	0.00200539	XP_031276154.1(uncharacterized protein LOC116134614 [Pistacia vera])	GO:0016021(cellular_component:integral component of membrane)				ENOG4111ZKX(S:Function unknown)	ENOG4111ZKX( )	PF00069.27(Pkinase:Protein kinase domain)	sp|Q0D541|WNK5_ORYSJ(Probable serine/threonine protein kinase WNK5 OS=Oryza sativa subsp. japonica OX=39947 GN=WNK5 PE=2 SV=1)
mango032904	981	yes|down	1	18	7	0	27	29	12	166	0.07	0.64	0.36	0	1.76	1.49	0.48	8.53	0.2675	3.065	0.150956	2.7278	0.00918374	0.0374594	XP_031281394.1(cold responsive protein kinase 1 [Pistacia vera])	GO:0004674(molecular_function:protein serine/threonine kinase activity); GO:0004715(molecular_function:non membrane spanning protein tyrosine kinase activity); GO:0046777(biological_process:protein autophosphorylation); GO:0005524(molecular_function:ATP binding); GO:0005886(cellular_component:plasma membrane)				COG0515(T:Signal transduction mechanisms)	COG0515(Serine Threonine protein kinase)	PF00069.27(Pkinase:Protein kinase domain); PF07714.19(PK_Tyr_Ser Thr:Protein tyrosine and serine/threonine kinase)	sp|Q93YN1|CRPK1_ARATH(Cold responsive protein kinase 1 OS=Arabidopsis thaliana OX=3702 GN=CRPK1 PE=1 SV=1)
mango024237	2415	yes|up	1457	399	763	866	640	524	406	659	31.96	8	13.98	18.62	14.59	12.3	9.26	14.22	18.14	12.5925	2.2391	1.16292	0.00553567	0.0250704	XP_031254611.1(BTB/POZ domain containing protein At2g30600 [Pistacia vera])	GO:0016567(biological_process:protein ubiquitination)				COG5021(O:Posttranslational modification, protein turnover, chaperones)	COG5021(ubiquitin protein ligase)	PF00651.33(BTB:BTB/POZ domain); PF12248.10(Methyltransf_FA:Farnesoic acid 0 methyl transferase); PF00754.27(F5_F8_type_C:F5/8 type C domain); PF07707.17(BACK:BTB And C terminal Kelch)	sp|Q8LEV3|Y2060_ARATH(BTB/POZ domain containing protein At2g30600 OS=Arabidopsis thaliana OX=3702 GN=At2g30600/At2g30610 PE=2 SV=1)
mango032906	1359	yes|up	213	117	464	63	52	12	34	161	7.4	3.7	13.76	2.19	1.84	0.46	1.21	5.59	6.7625	2.275	4.48211	2.16418	0.00170758	0.0097777	XP_031281389.1(endoplasmic reticulum oxidoreductin 1 [Pistacia vera])	GO:0051604(biological_process:protein maturation); GO:0015035(molecular_function:protein disulfide oxidoreductase activity); GO:0016021(cellular_component:integral component of membrane); GO:0005789(cellular_component:endoplasmic reticulum membrane); GO:0016671(molecular_function:oxidoreductase activity, acting on a sulfur group of donors, disulfide as acceptor); GO:0034975(biological_process:pro…	K10950	ERO1L	map04141(Protein processing in endoplasmic reticulum)	COG5061(O:Posttranslational modification, protein turnover, chaperones); COG5061(U:Intracellular trafficking, secretion, and vesicular transport)	COG5061(S. cerevisiae); COG5061(S. cerevisiae)	PF04137.17(ERO1:Endoplasmic Reticulum Oxidoreductin 1 (ERO1))	sp|Q9C7S7|ERO1_ARATH(Endoplasmic reticulum oxidoreductin 1 OS=Arabidopsis thaliana OX=3702 GN=AERO1 PE=1 SV=1)
mango033488	411	yes|down	22	39	49	22	103	144	131	166	3	5.01	5.54	3.63	14.51	21.6	19.24	23.12	4.295	19.6175	0.324018	1.62585	4.66568895228E 10	2.52277e-08	XP_031259699.1(protein NOI4 [Pistacia vera])					ENOG410Y7RT(S:Function unknown)	ENOG410Y7RT(NOI protein)	PF05627.13(AvrRpt cleavage:Cleavage site for pathogenic type III effector avirulence factor Avr)	sp|O22633|NOI4_ARATH(Protein NOI4 OS=Arabidopsis thaliana OX=3702 GN=NOI4 PE=1 SV=1)
mango006030	987	yes|down	0	9	12	6	79	44	44	103	0	0.52	0.63	0.43	5	3	2.83	6.42	0.395	4.3125	0.130816	2.93439	7.74404e-07	1.6203e-05	XP_031262637.1(cycloeucalenol cycloisomerase [Pistacia vera])	GO:0016021(cellular_component:integral component of membrane); GO:0047793(molecular_function:cycloeucalenol cycloisomerase activity)	K08246	CPI1	map00100(Steroid biosynthesis)	ENOG410YNGH(I:Lipid transport and metabolism)	ENOG410YNGH(Cycloeucalenol)		sp|Q9M643|CCI1_ARATH(Cycloeucalenol cycloisomerase OS=Arabidopsis thaliana OX=3702 GN=CPI1 PE=2 SV=1)
mango000357	2478	yes|up	3085	208	724	2106	57	46	276	189	62.39	3.82	12.5	42.56	1.19	1.02	5.69	4	30.3175	2.975	16.5884	4.0521	2.23218e-05	0.000272825	XP_031262958.1(sucrose synthase 7 like isoform X5 [Pistacia vera])	GO:0016021(cellular_component:integral component of membrane); GO:0016157(molecular_function:sucrose synthase activity); GO:0005985(biological_process:sucrose metabolic process)	K00695	SUS	map00500(Starch and sucrose metabolism)	COG0438(M:Cell wall/membrane/envelope biogenesis)	COG0438(Glycosyl transferase (Group 1)	PF00862.21(Sucrose_synth:Sucrose synthase); PF00534.22(Glycos_transf_1:Glycosyl transferases group 1); PF13692.8(Glyco_trans_1_4:Glycosyl transferases group 1)	sp|Q7XNX6|SUS7_ORYSJ(Sucrose synthase 7 OS=Oryza sativa subsp. japonica OX=39947 GN=SUS7 PE=2 SV=2)
mango014249	774	yes|up	133.8	102	102.32	181.99	67.86	90.89	98.47	79	3.85	3.32	3.98	5.16	1.97	2.79	2.94	2.83	4.0775	2.6325	2.17804	1.12303	0.000936831	0.00600743	XP_031275087.1(protein POLLEN DEFECTIVE IN GUIDANCE 1 like [Pistacia vera])	GO:0035437(biological_process:maintenance of protein localization in endoplasmic reticulum); GO:0016021(cellular_component:integral component of membrane); GO:0005788(cellular_component:endoplasmic reticulum lumen); GO:0009793(biological_process:embryo development ending in seed dormancy); GO:0030176(cellular_component:integral component of endoplasmic reticulum membrane); GO:0010183(biological_p…				ENOG410XT6F(S:Function unknown)	ENOG410XT6F(transmembrane anterior posterior transformation 1)		sp|F4HVJ3|POD1_ARATH(Protein POLLEN DEFECTIVE IN GUIDANCE 1 OS=Arabidopsis thaliana OX=3702 GN=POD1 PE=1 SV=1)
mango031509	240	yes|down	9	4	12	4	13	39	43	74	0.75	0.3	0.84	0.33	1.09	3.54	3.7	6.15	0.555	3.62	0.238349	2.06885	0.000667158	0.00456818	XP_031252567.1(sulfite exporter TauE/SafE family protein 4 [Pistacia vera])	GO:0016567(biological_process:protein ubiquitination); GO:0016021(cellular_component:integral component of membrane); GO:0031464(cellular_component:Cul4A RING E3 ubiquitin ligase complex)				ENOG410Y9P7(S:Function unknown)	ENOG410Y9P7(Sulfite exporter TauE/SafE)		NA
mango004578	732	yes|down	61	20	57	23	200	244	140	187	5.59	1.67	4.38	2.12	18.58	24.52	13.36	17.19	3.44	18.4125	0.283668	1.81773	1.51921e-05	0.000198094	XP_020108209.1(L ascorbate peroxidase, cytosolic [Ananas comosus])	GO:0020037(molecular_function:heme binding); GO:0000302(biological_process:response to reactive oxygen species); GO:0006979(biological_process:response to oxidative stress); GO:0042744(biological_process:hydrogen peroxide catabolic process); GO:0016688(molecular_function:L ascorbate peroxidase activity); GO:0005576(cellular_component:extracellular region); GO:0034599(biological_process:cellular r…	K00434	E1.11.1.11	map00480(Glutathione metabolism); map00053(Ascorbate and aldarate metabolism)	COG0376(P:Inorganic ion transport and metabolism)	COG0376(Bifunctional enzyme with both catalase and broad spectrum peroxidase activity (By similarity))	PF00141.25(peroxidase:Peroxidase)	sp|P48534|APX1_PEA(L ascorbate peroxidase, cytosolic OS=Pisum sativum OX=3888 GN=APX1 PE=1 SV=2)
mango030465	1092	yes|down	10	23	17	14	20	54	46	73	0.63	1.32	0.9	0.88	1.28	3.72	2.99	4.6	0.9325	3.1475	0.455378	1.13486	0.0111807	0.0433588	XP_031264956.1(adenosine deaminase like protein [Pistacia vera])	GO:0004000(molecular_function:adenosine deaminase activity); GO:0046103(biological_process:inosine biosynthetic process); GO:0006154(biological_process:adenosine catabolic process); GO:0019239(molecular_function:deaminase activity)	K01488	add, ADA	map00230(Purine metabolism)	COG1816(F:Nucleotide transport and metabolism)	COG1816(adenosine deaminase)	PF00962.24(A_deaminase:Adenosine deaminase)	sp|Q8LPL7|ADAL_ARATH(N6 mAMP deaminase OS=Arabidopsis thaliana OX=3702 GN=MAPDA PE=1 SV=1)
mango033067	1011	yes|down	64	86	85	61	230	236	275	336	2.67	3.05	3.35	2.7	10.57	12.3	12.42	15.15	2.9425	12.61	0.373573	1.42054	3.94323713201E 16	1.18882624928E 13	XP_031266876.1(probable beta 1,3 galactosyltransferase 14 isoform X2 [Pistacia vera])	GO:0016758(molecular_function:transferase activity, transferring hexosyl groups); GO:0016021(cellular_component:integral component of membrane); GO:0006486(biological_process:protein glycosylation); GO:0000139(cellular_component:Golgi membrane)				ENOG410XV5H(S:Function unknown)	ENOG410XV5H(Beta 1,3 galactosyltransferase)	PF01762.23(Galactosyl_T:Galactosyltransferase)	sp|Q8L7M1|B3GTE_ARATH(Probable beta 1,3 galactosyltransferase 14 OS=Arabidopsis thaliana OX=3702 GN=B3GALT14 PE=2 SV=1)
mango007156	297	yes|up	41	232	63	434	16	11	24	31	25.85	135.98	30.07	281.35	9.83	7.78	17.55	19.92	118.312	13.77	13.6327	3.769	5.94534e-08	1.80611e-06	XP_031259764.1(cysteine proteinase inhibitor B like [Pistacia vera])	GO:0004869(molecular_function:cysteine type endopeptidase inhibitor activity)	K13899	CST3		ENOG410YYG2(O:Posttranslational modification, protein turnover, chaperones)	ENOG410YYG2(Cysteine proteinase inhibitor)	PF16845.7(SQAPI:Aspartic acid proteinase inhibitor); PF00031.23(Cystatin:Cystatin domain)	sp|Q10993|CYTB_HELAN(Cysteine proteinase inhibitor B OS=Helianthus annuus OX=4232 PE=1 SV=1)
mango005785	990	yes|down	37.65	37.47	45	11.88	65.69	169.61	180.53	129.78	2.68	2.43	2.7	0.85	4.76	13.24	13.32	9.27	2.165	10.1475	0.323636	1.62756	0.000160521	0.00140831	XP_031253088.1(transcription factor bHLH79 [Pistacia vera])	GO:0003700(molecular_function:transcription factor activity, sequence specific DNA binding); GO:0006355(biological_process:regulation of transcription, DNA templated); GO:0046983(molecular_function:protein dimerization activity); GO:0005634(cellular_component:nucleus); GO:0003677(molecular_function:DNA binding)				ENOG410YAFX(K:Transcription)	ENOG410YAFX(Transcription factor)	PF00010.28(HLH:Helix loop helix DNA binding domain)	sp|Q9LV17|BH079_ARATH(Transcription factor bHLH79 OS=Arabidopsis thaliana OX=3702 GN=BHLH79 PE=1 SV=1)
mango007364	2781	yes|up	2894	1500	2626	2389	1289	1264	1281	936	62.09	29.25	48.09	51.22	28.2	29.6	28.01	20.05	47.6625	26.465	2.70714	1.43677	1.28148e-06	2.45849e-05	XP_031275609.1(cellulose synthase like protein G2 isoform X2 [Pistacia vera])	GO:0016021(cellular_component:integral component of membrane); GO:0016760(molecular_function:cellulose synthase (UDP forming) activity); GO:0030244(biological_process:cellulose biosynthetic process)				COG1215(M:Cell wall/membrane/envelope biogenesis)	COG1215(Glycosyl transferase, family 2)	PF03552.16(Cellulose_synt:Cellulose synthase); PF00069.27(Pkinase:Protein kinase domain); PF07714.19(PK_Tyr_Ser Thr:Protein tyrosine and serine/threonine kinase)	sp|Q570S7|CSLG1_ARATH(Cellulose synthase like protein G1 OS=Arabidopsis thaliana OX=3702 GN=CSLG1 PE=2 SV=1)
mango006181	1938	yes|down	43	159	558	119	1568	5068	1859	618	1.38	4.42	14.42	3.76	48.57	169.49	58.5	18.75	5.995	73.8275	0.114561	3.12581	0.000231986	0.00192016	XP_031285850.1(acid beta fructofuranosidase like [Pistacia vera])	GO:0016021(cellular_component:integral component of membrane); GO:0005975(biological_process:carbohydrate metabolic process); GO:0005775(cellular_component:vacuolar lumen); GO:0004575(molecular_function:sucrose alpha glucosidase activity)	K01193	INV, sacA	map00500(Starch and sucrose metabolism); map00052(Galactose metabolism)	COG1621(G:Carbohydrate transport and metabolism)	COG1621(Hydrolase)	PF00251.22(Glyco_hydro_32N:Glycosyl hydrolases family 32 N terminal domain); PF08244.14(Glyco_hydro_32C:Glycosyl hydrolases family 32 C terminal); PF11837.10(DUF3357:Domain of unknown function (DUF3357))	sp|P29001|INVA_VIGRR(Acid beta fructofuranosidase OS=Vigna radiata var. radiata OX=3916 GN=INVA PE=1 SV=1)
mango001094	1761	yes|down	176	150	307	106	1128	1372	1517	1831	4.33	3.24	6.22	2.54	27.7	36.08	37.27	43.9	4.0825	36.2375	0.168508	2.56911	3.69118408199E 24	4.32042240373E 21	XP_031285846.1(protein ETHYLENE INSENSITIVE 3 like [Pistacia vera])	GO:0003700(molecular_function:transcription factor activity, sequence specific DNA binding); GO:0005634(cellular_component:nucleus); GO:0003677(molecular_function:DNA binding); GO:0009873(biological_process:ethylene activated signaling pathway)	K14514	EIN3	map04016(MAPK signaling pathway plant); map04075(Plant hormone signal transduction)	ENOG4110EBS(K:Transcription)	ENOG4110EBS(protein ethylene insensitive)	PF04873.15(EIN3:Ethylene insensitive 3)	sp|O24606|EIN3_ARATH(Protein ETHYLENE INSENSITIVE 3 OS=Arabidopsis thaliana OX=3702 GN=EIN3 PE=1 SV=1)
mango020502	816	yes|up	27	28	30.84	37	4	6	7	5	2.49	2.35	2.38	3.42	0.37	0.61	0.67	0.46	2.66	0.5275	7.68619	2.94227	8.57622e-10	4.32024e-08	XP_031263368.1(ribonuclease 3 like protein 3 [Pistacia vera])	GO:0005737(cellular_component:cytoplasm); GO:0004525(molecular_function:ribonuclease III activity); GO:0030422(biological_process:production of siRNA involved in RNA interference); GO:0005634(cellular_component:nucleus); GO:0003723(molecular_function:RNA binding); GO:0006396(biological_process:RNA processing)				COG0571(K:Transcription)	COG0571(Digests double stranded RNA. Involved in the processing of primary rRNA transcript to yield the immediate precursors to the large and small rRNAs (23S and 16S). Also processes some mRNAs, and tRNAs when they are encoded in the rRNA operon (By similarity))	PF00636.28(Ribonuclease_3:Ribonuclease III domain); PF14622.8(Ribonucleas_3_3:Ribonuclease III like); PF00035.28(dsrm:Double stranded RNA binding motif)	sp|Q69KJ0|RTL3_ORYSJ(Ribonuclease 3 like protein 3 OS=Oryza sativa subsp. japonica OX=39947 GN=Os06g0358800 PE=2 SV=1)
mango002868	1821	yes|down	92.83	76.09	90.08	43.45	233.41	292.52	402.75	280.45	2.21	1.73	1.92	1.03	6.15	7.92	9.77	6.68	1.7225	7.63	0.338739	1.56175	1.20528e-07	3.30341e-06	XP_031281519.1(uncharacterized protein LOC116140026 [Pistacia vera])					ENOG410YDX0(S:Function unknown)	ENOG410YDX0(expressed protein)	PF12043.10(DUF3527:Domain of unknown function (DUF3527))	NA
mango020224	1881	yes|down	96	355	698	126	1274	2113	3887	2846	4.44	16.88	29.06	6.09	61.86	111.3	190.86	138.22	14.1175	125.56	0.15756	2.66603	1.11802e-07	3.09839e-06	XP_006468850.1(acyltransferase like protein At3g26840, chloroplastic isoform X1 [Citrus sinensis])	GO:0016747(molecular_function:transferase activity, transferring acyl groups other than amino acyl groups)				COG0204(I:Lipid transport and metabolism)	COG0204(Acyltransferase)	PF12146.10(Hydrolase_4:Serine aminopeptidase, S33)	sp|Q9LW26|Y3684_ARATH(Acyltransferase like protein At3g26840, chloroplastic OS=Arabidopsis thaliana OX=3702 GN=At3g26840 PE=1 SV=1)
mango015053	1686	yes|down	0	2	0	0	19.08	30.05	40	48	0	0.07	0	0	0.59	1	1.35	1.45	0.0175	1.0975	0.0201953	5.62984	4.04697e-07	9.46258e-06	XP_031284244.1(myb like protein X [Pistacia vera])	GO:0016021(cellular_component:integral component of membrane)				ENOG410YZ75(S:Function unknown)	ENOG410YZ75( )		NA
mango003523	828	yes|down	37	25	53	13	138	221	152	175	3.34	2.06	4.01	1.18	12.63	21.87	14.28	15.85	2.6475	16.1575	0.247722	2.0132	3.68618e-08	1.19071e-06	XP_031255445.1(uncharacterized protein LOC116113426 [Pistacia vera])	GO:0005506(molecular_function:iron ion binding); GO:0016021(cellular_component:integral component of membrane)				ENOG4110MKE(S:Function unknown)	ENOG4110MKE( )	PF09723.12(Zn ribbon_8:Zinc ribbon domain); PF00595.26(PDZ:PDZ domain)	sp|Q94BS2|MET1_ARATH(Protein MET1, chloroplastic OS=Arabidopsis thaliana OX=3702 GN=MET1 PE=1 SV=1)
mango004881	204	yes|up	273	1044	432	893	190	231	241	717	232.95	878.8	235.54	884.72	151.02	224.94	241.88	581.46	558.003	299.825	2.74295	1.45573	0.00301017	0.015467	KAB2005745.1(hypothetical protein ES319_D11G292100v1 [Gossypium barbadense])	GO:0016021(cellular_component:integral component of membrane); GO:0005524(molecular_function:ATP binding); GO:0004672(molecular_function:protein kinase activity)							NA
mango022118	1734	yes|down	0	1	0	0	7	11	5	4	0	0.03	0	0	0.26	0.44	0.19	0.15	0.0075	0.26	0.060132	4.05572	0.0037268	0.0183918	XP_031248425.1(uncharacterized protein LOC116106218 [Pistacia vera])	GO:0007094(biological_process:mitotic spindle assembly checkpoint); GO:0000778(cellular_component:condensed nuclear chromosome kinetochore); GO:0051754(biological_process:meiotic sister chromatid cohesion, centromeric); GO:0004672(molecular_function:protein kinase activity)				ENOG410YB62(S:Function unknown); ENOG410XQ67(T:Signal transduction mechanisms)	ENOG410YB62(Mad3_BUB1_I); ENOG410XQ67(Budding uninhibited by benzimidazoles 1 homolog)	PF08311.14(Mad3_BUB1_I:Mad3/BUB1 homology region 1); PF17014.7(Mad3_BUB1_I_2:Putative Mad3/BUB1 like region 1 protein)	sp|O22806|BUBR1_ARATH(Mitotic spindle checkpoint protein BUBR1 OS=Arabidopsis thaliana OX=3702 GN=BUBR1 PE=1 SV=2)
mango002408	1146	yes|down	19	46	26	8	93	159	164	104	1.13	2.48	1.3	0.48	5.61	10.32	10.03	6.17	1.3475	8.0325	0.250251	1.99855	9.29021e-06	0.000131946	XP_031266506.1(chloroplast stem loop binding protein of 41 kDa b, chloroplastic [Pistacia vera])	GO:0003824(molecular_function:catalytic activity); GO:0005829(cellular_component:cytosol); GO:0003723(molecular_function:RNA binding); GO:0006364(biological_process:rRNA processing)				ENOG410XQQI(S:Function unknown)	ENOG410XQQI(Nad dependent epimerase dehydratase)	PF01370.23(Epimerase:NAD dependent epimerase/dehydratase family); PF16363.7(GDP_Man_Dehyd:GDP mannose 4,6 dehydratase); PF13460.8(NAD_binding_10:NAD(P)H binding)	sp|Q9SA52|CP41B_ARATH(Chloroplast stem loop binding protein of 41 kDa b, chloroplastic OS=Arabidopsis thaliana OX=3702 GN=CSP41B PE=1 SV=1)
mango013304	318	yes|up	105	99	86	51.38	16	64.91	67	23.83	2.16	1.85	1.51	1.06	0.34	1.46	1.4	0.49	1.645	0.9225	2.69396	1.42973	0.00452847	0.0213931									NA
mango021961	570	yes|down	151	417	409	123	856	872	1085	887	18.12	41.37	37.2	12.49	92.35	97.33	118.37	96.71	27.295	101.19	0.381738	1.38935	3.55072e-05	0.000402807	XP_031263686.1(LIM domain containing protein WLIM2b [Pistacia vera])	GO:0046872(molecular_function:metal ion binding); GO:0051017(biological_process:actin filament bundle assembly); GO:0015629(cellular_component:actin cytoskeleton); GO:0051015(molecular_function:actin filament binding); GO:0005886(cellular_component:plasma membrane)	K09377	CSRP		ENOG4111UN7(S:Function unknown)	ENOG4111UN7(Pollen specific protein)	PF00412.24(LIM:LIM domain)	sp|Q9M047|WLI2B_ARATH(LIM domain containing protein WLIM2b OS=Arabidopsis thaliana OX=3702 GN=WLIM2B PE=1 SV=1)
mango021388	1128	yes|up	91.48	60.77	66.11	94.07	44.79	35.29	62.42	59.37	5.53	3.35	3.38	5.7	2.75	2.34	3.89	3.59	4.49	3.1425	2.18921	1.13041	0.00111059	0.00690362	XP_031275878.1(glycerol 3 phosphate acyltransferase 9 [Pistacia vera])	GO:0004366(molecular_function:glycerol 3 phosphate O acyltransferase activity); GO:0016021(cellular_component:integral component of membrane); GO:0016746(molecular_function:transferase activity, transferring acyl groups); GO:0102420(molecular_function:sn 1 glycerol 3 phosphate C16:0 DCA CoA acyl transferase activity)	K13506	GPAT3_4, AGPAT9, AGPAT6	map00564(Glycerophospholipid metabolism); map00561(Glycerolipid metabolism)	COG0204(I:Lipid transport and metabolism)	COG0204(Acyltransferase)	PF01553.23(Acyltransferase:Acyltransferase)	sp|Q8GWG0|GPAT9_ARATH(Glycerol 3 phosphate acyltransferase 9 OS=Arabidopsis thaliana OX=3702 GN=GPAT9 PE=1 SV=1)
mango012255	771	yes|up	180	242	380	926	109	146	93	510	9.63	11.5	17.78	48.41	6.02	8.34	4.99	26.64	21.83	11.4975	3.00353	1.58666	0.0101232	0.0402704	XP_031248277.1(uncharacterized protein LOC116106060 [Pistacia vera])	GO:0016021(cellular_component:integral component of membrane); GO:0005886(cellular_component:plasma membrane)				ENOG4111UA9(S:Function unknown)	ENOG4111UA9(harpin induced protein)	PF03168.15(LEA_2:Late embryogenesis abundant protein)	NA
mango001386	231	yes|down	1	14	18	5	77	175	238	595	0.11	1.43	1.68	0.56	8.74	21.56	27.99	67.08	0.945	31.3425	0.0468338	4.4163	2.84459500198E 11	2.21100591209E 09									NA
mango022098	1374	yes|down	6	5	11	7	16	14	24	70	0.29	0.15	0.31	0.24	0.55	0.51	0.83	2.35	0.2475	1.06	0.329425	1.60198	0.0112314	0.0435046	XP_031264246.1(protein ESKIMO 1 like [Pistacia vera])	GO:0005794(cellular_component:Golgi apparatus); GO:0016021(cellular_component:integral component of membrane); GO:0016413(molecular_function:O acetyltransferase activity); GO:0050826(biological_process:response to freezing)				ENOG410YA1R(S:Function unknown)	ENOG410YA1R(expressed protein)	PF13839.8(PC Esterase:GDSL/SGNH like Acyl Esterase family found in Pmr5 and Cas1p); PF14416.8(PMR5N:PMR5 N terminal Domain)	sp|Q9LY46|TBL29_ARATH(Protein ESKIMO 1 OS=Arabidopsis thaliana OX=3702 GN=ESK1 PE=1 SV=1)
mango008207	723	yes|up	136	113	108	191	79	70	84	99	14.01	10.98	9.56	20	8.54	8.29	9.55	10.85	13.6375	9.3075	2.33097	1.22093	0.000126825	0.0011576	XP_031262797.1(uncharacterized protein LOC116120966 [Pistacia vera])	GO:0046872(molecular_function:metal ion binding)				ENOG41114M7(S:Function unknown)	ENOG41114M7(RING)	PF12678.9(zf rbx1:RING H2 zinc finger domain); PF13445.8(zf RING_UBOX:RING type zinc finger)	NA
mango015515	1212	yes|down	16	28	25	13	52	52	87	87	0.73	1.21	0.9	0.67	2.45	2.47	4.01	3.83	0.8775	3.19	0.398085	1.32885	8.9445e-05	0.00086413	XP_031272409.1(uncharacterized protein LOC116130857 [Pistacia vera])					ENOG41127BB(S:Function unknown)	ENOG41127BB( )		NA
mango026231	1107	yes|up	2681	3076	2972	3034	2178	1942	1847	1470	120.4	125.68	113.39	136.78	99.84	95.78	85.17	66.35	124.062	86.785	2.1374	1.09586	7.42067e-07	1.56079e-05	XP_031286249.1(uncharacterized protein LOC116144946 [Pistacia vera])	GO:0005741(cellular_component:mitochondrial outer membrane); GO:0008168(molecular_function:methyltransferase activity); GO:0032259(biological_process:methylation); GO:0008308(molecular_function:voltage gated anion channel activity)				ENOG410Z3E0(S:Function unknown)	ENOG410Z3E0(DUF1338)	PF07063.15(DUF1338:Domain of unknown function (DUF1338))	NA
mango032925	2220	yes|down	184	198	298	94	541	607.07	533	1157.06	3.67	4.18	5.13	2.12	11.89	13.55	11.98	24.55	3.775	15.4925	0.368244	1.44127	3.83199e-06	6.22949e-05	AIT39449.1(ethylene receptor 1 [Mangifera indica])	GO:0005783(cellular_component:endoplasmic reticulum); GO:0000155(molecular_function:phosphorelay sensor kinase activity); GO:0038199(molecular_function:ethylene receptor activity); GO:0005789(cellular_component:endoplasmic reticulum membrane); GO:0051740(molecular_function:ethylene binding); GO:0046872(molecular_function:metal ion binding); GO:0016021(cellular_component:integral component of memb…	K14509	ETR, ERS	map04016(MAPK signaling pathway plant); map04075(Plant hormone signal transduction)	COG0642(T:Signal transduction mechanisms)	COG0642(Histidine kinase)	PF02518.28(HATPase_c:Histidine kinase , DNA gyrase B , and HSP90 like ATPase); PF00072.26(Response_reg:Response regulator receiver domain); PF00512.27(HisKA:His Kinase A (phospho acceptor) domain); PF01590.28(GAF:GAF domain)	sp|Q9M7M1|ETR1_PRUPE(Ethylene receptor OS=Prunus persica OX=3760 GN=ETR1 PE=2 SV=1)
mango013627	2208	yes|down	0	0	0	0	1	20	7	3	0	0	0	0	0.03	0.6	0.2	0.08	0	0.2275	0.0319522	4.96794	0.00405193	0.0196312	XP_031256840.1(subtilisin like protease SBT5.6 [Pistacia vera])	GO:0004252(molecular_function:serine type endopeptidase activity)				COG1404(O:Posttranslational modification, protein turnover, chaperones)	COG1404(peptidase (S8 and S53, subtilisin, kexin, sedolisin)	PF00082.24(Peptidase_S8:Subtilase family); PF17766.3(fn3_6:Fibronectin type III domain); PF05922.18(Inhibitor_I9:Peptidase inhibitor I9); PF02225.24(PA:PA domain)	sp|Q9FK76|SBT56_ARATH(Subtilisin like protease SBT5.6 OS=Arabidopsis thaliana OX=3702 GN=SBT5.6 PE=2 SV=1)
mango029148	369	yes|up	6014	3436	6415	4159	703	201	558	599	1114.01	566.56	917.95	733.52	105.98	42.74	97.47	100.54	833.01	86.6825	13.2612	3.72914	2.16292291387E 22	1.59399407926E 19	XP_031279492.1(glucan endo 1,3 beta D glucosidase like [Pistacia vera])					ENOG41117E4(S:Function unknown); ENOG410YQBI(S:Function unknown)	ENOG41117E4(X8 domain); ENOG410YQBI(X8 domain)	PF07983.15(X8:X8 domain)	sp|Q94G86|ALL9_OLEEU(Glucan endo 1,3 beta D glucosidase OS=Olea europaea OX=4146 GN=OLE9 PE=1 SV=1)
mango032112	6303	yes|down	40.14	127	124	32	359.11	377	271	684.53	0.33	0.94	0.87	0.26	2.99	3.35	2.24	5.56	0.6	3.535	0.249953	2.00027	1.39301e-06	2.63826e-05	XP_031264283.1(protein CELLULOSE SYNTHASE INTERACTIVE 1 like [Pistacia vera])	GO:0010330(cellular_component:cellulose synthase complex); GO:0008017(molecular_function:microtubule binding); GO:0051211(biological_process:anisotropic cell growth); GO:2001006(biological_process:regulation of cellulose biosynthetic process); GO:0016874(molecular_function:ligase activity)				ENOG410ZTP2(S:Function unknown)	ENOG410ZTP2(ARM)	PF00514.25(Arm:Armadillo/beta catenin like repeat); PF00168.32(C2:C2 domain); PF11698.10(V ATPase_H_C:V ATPase subunit H)	sp|F4IIM1|CSI1_ARATH(Protein CELLULOSE SYNTHASE INTERACTIVE 1 OS=Arabidopsis thaliana OX=3702 GN=CSI1 PE=1 SV=1)
mango009027	309	yes|up	2313.94	2615.58	2223.45	2366.84	1306.59	1344.88	1335.66	1384.61	505.65	514.35	377.11	545.29	272.61	298.79	320.78	304.34	485.6	299.13	2.43431	1.28352	2.52120151497E 14	4.51953763467E 12	XP_031275186.1(early nodulin 93 like [Pistacia vera])	GO:0016021(cellular_component:integral component of membrane); GO:0005739(cellular_component:mitochondrion)				ENOG410YVQQ(S:Function unknown)	ENOG410YVQQ(early nodulin)	PF03386.16(ENOD93:Early nodulin 93 ENOD93 protein)	sp|Q02921|NO93_SOYBN(Early nodulin 93 OS=Glycine max OX=3847 PE=2 SV=1)
mango024847	891	yes|down	0	1	0	1	7	1	3	56	0	0.07	0	0.08	0.58	0.09	0.25	4.59	0.0375	1.3775	0.0453462	4.46288	0.00489169	0.0227259	XP_031260635.1(protein EXORDIUM like 2 [Pistacia vera])	GO:0005615(cellular_component:extracellular space)				ENOG41107QF(S:Function unknown)	ENOG41107QF(phosphate induced protein 1 conserved region domain containing protein, expressed)	PF04674.14(Phi_1:Phosphate induced protein 1 conserved region)	sp|Q9FE06|EXOL2_ARATH(Protein EXORDIUM like 2 OS=Arabidopsis thaliana OX=3702 GN=EXL2 PE=2 SV=1)
mango016189	621	yes|down	1	13	4	5.99	23	55	62	175.08	0.14	0.79	0.26	0.4	1.56	4.03	4.29	11.74	0.3975	5.405	0.107485	3.2178	8.63659e-06	0.000123723	XP_031275979.1(soluble inorganic pyrophosphatase 4 isoform X1 [Pistacia vera])	GO:0005737(cellular_component:cytoplasm); GO:0006796(biological_process:phosphate containing compound metabolic process); GO:0000287(molecular_function:magnesium ion binding); GO:0004427(molecular_function:inorganic diphosphatase activity)	K01507	ppa	map00190(Oxidative phosphorylation)	COG0221(C:Energy production and conversion)	COG0221(Pyrophosphate phospho hydrolase)	PF00719.21(Pyrophosphatase:Inorganic pyrophosphatase)	sp|Q9LFF9|IPYR4_ARATH(Soluble inorganic pyrophosphatase 4 OS=Arabidopsis thaliana OX=3702 GN=PPA4 PE=1 SV=1)
mango003254	996	yes|down	29	39	51	48	133	89	101	170	1.48	1.73	2.39	2.83	8.11	4.71	5.5	8.37	2.1075	6.6725	0.46172	1.11491	0.000119575	0.00110357	XP_031274375.1(mitochondrial thiamine diphosphate carrier 2 like [Pistacia vera])	GO:0031305(cellular_component:integral component of mitochondrial inner membrane); GO:0030974(biological_process:thiamine pyrophosphate transport); GO:0016021(cellular_component:integral component of membrane); GO:0015234(molecular_function:thiamine transmembrane transporter activity); GO:0055085(biological_process:transmembrane transport)	K15108	SLC25A19, DNC, TPC1		ENOG410ZRF1(S:Function unknown)	ENOG410ZRF1(Solute carrier family 25)	PF00153.29(Mito_carr:Mitochondrial carrier protein)	sp|Q8RXZ9|TDPC1_ARATH(Mitochondrial thiamine diphosphate carrier 1 OS=Arabidopsis thaliana OX=3702 GN=At3g21390 PE=2 SV=1)
mango027923	1332	yes|up	1319	285	306	795	94	142	355	267	65.14	12.81	12.81	39.31	4.72	7.67	18.02	13.19	32.5175	10.9	4.76828	2.25347	0.000139004	0.00124646	XP_031278435.1(tubulin beta chain like [Pistacia vera])	GO:0005737(cellular_component:cytoplasm); GO:0007017(biological_process:microtubule based process); GO:0000278(biological_process:mitotic cell cycle); GO:0003924(molecular_function:GTPase activity); GO:0005200(molecular_function:structural constituent of cytoskeleton); GO:0000226(biological_process:microtubule cytoskeleton organization); GO:0005874(cellular_component:microtubule); GO:0005525(mole…	K07375	TUBB	map04145(Phagosome)	COG5023(Z:Cytoskeleton)	COG5023(protein polymerization)	PF00091.27(Tubulin:Tubulin/FtsZ family, GTPase domain); PF03953.19(Tubulin_C:Tubulin C terminal domain); PF10644.11(Misat_Tub_SegII:Misato Segment II tubulin like domain)	sp|Q6VAF5|TBB7_GOSHI(Tubulin beta 7 chain OS=Gossypium hirsutum OX=3635 PE=2 SV=1)
mango029864	942	yes|up	2618	1128	1512	3818	726	1333	686	941	199.04	78.15	96.74	291.23	56.03	111.03	54.06	71.71	166.29	73.2075	3.55901	1.83148	4.39893e-05	0.000479879	XP_031252691.1(mitochondrial arginine transporter BAC2 [Pistacia vera])	GO:0016021(cellular_component:integral component of membrane); GO:0006865(biological_process:amino acid transport); GO:0006844(biological_process:acyl carnitine transport); GO:0055085(biological_process:transmembrane transport)	K15109	SLC25A20_29, CACT, CACL, CRC1		ENOG410Z9ZS(S:Function unknown)	ENOG410Z9ZS(carrier protein)	PF00153.29(Mito_carr:Mitochondrial carrier protein)	sp|Q9CA93|BAC2_ARATH(Mitochondrial arginine transporter BAC2 OS=Arabidopsis thaliana OX=3702 GN=BAC2 PE=1 SV=1)
mango003812	2604	yes|down	46	75	97	61	209	271	183	255	0.73	1.16	1.32	0.97	3.43	4.71	2.96	4.05	1.045	3.7875	0.405289	1.30298	5.35764213887E 09	2.22097e-07	XP_031260417.1(receptor like kinase TMK3 isoform X1 [Pistacia vera])	GO:0004674(molecular_function:protein serine/threonine kinase activity); GO:0016021(cellular_component:integral component of membrane); GO:0005524(molecular_function:ATP binding); GO:0004672(molecular_function:protein kinase activity)				COG0515(T:Signal transduction mechanisms)	COG0515(Serine Threonine protein kinase)	PF13855.8(LRR_8:Leucine rich repeat); PF12799.9(LRR_4:Leucine Rich repeats (2 copies)); PF00069.27(Pkinase:Protein kinase domain); PF07714.19(PK_Tyr_Ser Thr:Protein tyrosine and serine/threonine kinase); PF08263.14(LRRNT_2:Leucine rich repeat N terminal domain)	sp|Q9SIT1|TMK3_ARATH(Receptor like kinase TMK3 OS=Arabidopsis thaliana OX=3702 GN=TMK3 PE=1 SV=1)
mango023831	660	yes|up	175	26	52	293	8	29	10	22	11.95	1.16	2.16	19.42	0.57	1.94	0.5	1.21	8.6725	1.055	11.9954	3.5844	1.94219e-06	3.47846e-05	XP_031267232.1(cold regulated protein 27 isoform X1 [Pistacia vera])	GO:0009409(biological_process:response to cold); GO:0042752(biological_process:regulation of circadian rhythm)				ENOG410YU7U(S:Function unknown)	ENOG410YU7U(expressed protein)		sp|Q8L8T7|COR27_ARATH(Cold regulated protein 27 OS=Arabidopsis thaliana OX=3702 GN=COR27 PE=1 SV=1)
mango029108	573	yes|up	1456.89	1512.19	1496.63	890.88	935.13	752.09	1083.65	823.36	50.34	47.51	43.99	30.79	32.9	28.39	38.3	28.42	43.1575	32.0025	2.0096	1.00691	1.05521e-05	0.000147138	XP_031270030.1(uncharacterized protein At5g43822 [Pistacia vera])	GO:0005635(cellular_component:nuclear envelope); GO:0005739(cellular_component:mitochondrion)				ENOG410Z7Z7(S:Function unknown)	ENOG410Z7Z7(Pentatricopeptide repeat containing protein)	PF15011.8(CK2S:Casein Kinase 2 substrate)	sp|Q6NPG7|Y5382_ARATH(Uncharacterized protein At5g43822 OS=Arabidopsis thaliana OX=3702 GN=At5g43822 PE=2 SV=1)
mango030907	1215	yes|down	2	0	5	0	12	19	12	9	0.11	0	0.23	0	0.67	1.15	0.68	0.5	0.085	0.75	0.171978	2.5397	0.0084558	0.035104	TXG58808.1(hypothetical protein EZV62_016637 [Acer yangbiense])	GO:0046872(molecular_function:metal ion binding); GO:0005634(cellular_component:nucleus); GO:0042393(molecular_function:histone binding); GO:0006355(biological_process:regulation of transcription, DNA templated); GO:0003677(molecular_function:DNA binding)				ENOG410YBB5(S:Function unknown); ENOG410YG6P(S:Function unknown)	ENOG410YBB5(Phd finger protein); ENOG410YG6P(Finger protein)	PF12165.10(Alfin:Alfin); PF00628.31(PHD:PHD finger); PF14379.8(Myb_CC_LHEQLE:MYB CC type transfactor, LHEQLE motif)	sp|Q9FFF5|ALFL1_ARATH(PHD finger protein ALFIN LIKE 1 OS=Arabidopsis thaliana OX=3702 GN=AL1 PE=1 SV=1)
mango031484	1335	yes|up	1485.28	531.56	566.57	531.99	164.46	224.04	503.56	431.46	73.16	23.83	23.65	26.24	8.24	12.07	25.49	21.26	36.72	16.765	3.45262	1.78769	0.00022185	0.00185322	XP_031276263.1(UDP glycosyltransferase 73C1 like [Pistacia vera])	GO:0008194(molecular_function:UDP glycosyltransferase activity)	K13496	UGT73C	map00908(Zeatin biosynthesis)			PF00201.20(UDPGT:UDP glucoronosyl and UDP glucosyl transferase)	sp|Q9ZQ97|U73C4_ARATH(UDP glycosyltransferase 73C4 OS=Arabidopsis thaliana OX=3702 GN=UGT73C4 PE=2 SV=1)
mango004376	1680	yes|down	17	36	42	23	68	92	56	116	0.64	1.23	1.34	0.87	2.6	3.78	2.16	4.36	1.02	3.225	0.475892	1.0713	0.00107798	0.00674518	XP_031271175.1(protein DAMAGED DNA BINDING 2 [Pistacia vera])	GO:0005634(cellular_component:nucleus); GO:0009411(biological_process:response to UV); GO:0003684(molecular_function:damaged DNA binding); GO:0080008(cellular_component:Cul4 RING E3 ubiquitin ligase complex); GO:0006281(biological_process:DNA repair)	K10140	DDB2	map04120(Ubiquitin mediated proteolysis); map03420(Nucleotide excision repair)	ENOG410ZSSH(L:Replication, recombination and repair)	ENOG410ZSSH(Damage specific DNA binding protein 2, 48kDa)	PF00400.34(WD40:WD domain, G beta repeat)	sp|Q84KJ3|DDB2_ORYSJ(DNA damage binding protein 2 OS=Oryza sativa subsp. japonica OX=39947 GN=DDB2 PE=1 SV=1)
mango024638	948	yes|down	25.42	51.22	117.89	11.46	256.18	243.75	218.8	212.19	0.93	1.7	3.66	0.42	9.53	9.73	8.19	7.75	1.6775	8.8	0.270746	1.88499	0.000191807	0.00163661	XP_031267201.1(cytochrome P450 81Q32 like [Pistacia vera])	GO:0004497(molecular_function:monooxygenase activity); GO:0020037(molecular_function:heme binding); GO:0016021(cellular_component:integral component of membrane); GO:0016705(molecular_function:oxidoreductase activity, acting on paired donors, with incorporation or reduction of molecular oxygen); GO:0098542(biological_process:defense response to other organism); GO:0005506(molecular_function:iron …				COG2124(Q:Secondary metabolites biosynthesis, transport and catabolism)	COG2124(Cytochrome p450)	PF00067.24(p450:Cytochrome P450)	sp|W8JMU7|CYQ32_CATRO(Cytochrome P450 81Q32 OS=Catharanthus roseus OX=4058 GN=CYP81Q32 PE=2 SV=1)
mango007571	921	yes|up	655	613	662	722	447	301	303.98	362	32.51	29.79	28.33	36.71	24.1	18.09	16.24	16.63	31.835	18.765	2.56989	1.36171	9.60477788949E 09	3.70611e-07	XP_031261510.1(uncharacterized protein LOC116119697 [Pistacia vera])	GO:0005737(cellular_component:cytoplasm); GO:0005829(cellular_component:cytosol); GO:0046872(molecular_function:metal ion binding); GO:0008253(molecular_function:5' nucleotidase activity); GO:0000166(molecular_function:nucleotide binding)	K03787	surE	map00240(Pyrimidine metabolism); map00230(Purine metabolism); map00760(Nicotinate and nicotinamide metabolism)	COG0496(F:Nucleotide transport and metabolism)	COG0496(Nucleotidase that shows phosphatase activity on nucleoside 5' monophosphates (By similarity))	PF01975.19(SurE:Survival protein SurE)	sp|Q1J2E1|SURE_DEIGD(5' nucleotidase SurE OS=Deinococcus geothermalis (strain DSM 11300 / AG 3a) OX=319795 GN=surE PE=3 SV=1)
mango013667	369	yes|up	121	90	37	115	0	1	0	4	43.65	29.98	10.52	42.37	0	0.4	0	1.47	31.63	0.4675	107.92	6.75382	1.24263320523E 14	2.44205913099E 12	XP_031279492.1(glucan endo 1,3 beta D glucosidase like [Pistacia vera])					ENOG41117E4(S:Function unknown)	ENOG41117E4(X8 domain)	PF07983.15(X8:X8 domain)	sp|Q94G86|ALL9_OLEEU(Glucan endo 1,3 beta D glucosidase OS=Olea europaea OX=4146 GN=OLE9 PE=1 SV=1)
mango006070	1017	yes|down	4	25	27	4	174	317	473	375	0.28	1.23	1.06	0.19	9.13	16.62	22.57	18.9	0.69	16.805	0.0573587	4.12384	2.58511900877E 15	6.12365452815E 13	XP_031274612.1(serine/threonine protein kinase SAPK3 like [Pistacia vera])	GO:0005737(cellular_component:cytoplasm); GO:0006468(biological_process:protein phosphorylation); GO:0005634(cellular_component:nucleus); GO:0004674(molecular_function:protein serine/threonine kinase activity); GO:0035556(biological_process:intracellular signal transduction); GO:0005524(molecular_function:ATP binding)	K14498	SNRK2	map04016(MAPK signaling pathway plant); map04075(Plant hormone signal transduction)	COG0515(T:Signal transduction mechanisms)	COG0515(Serine Threonine protein kinase)	PF00069.27(Pkinase:Protein kinase domain); PF07714.19(PK_Tyr_Ser Thr:Protein tyrosine and serine/threonine kinase)	sp|A2ZAB5|SAPK3_ORYSI(Serine/threonine protein kinase SAPK3 OS=Oryza sativa subsp. indica OX=39946 GN=SAPK3 PE=1 SV=2)
mango007577	4728	yes|down	174	491	583	246	936	1189	1030.99	1188.69	1.89	4.87	5.42	2.7	10.52	14.17	11.48	12.93	3.72	12.275	0.445113	1.16776	4.12689e-05	0.000456619	XP_031272100.1(protein TIME FOR COFFEE [Pistacia vera])	GO:0032502(biological_process:developmental process); GO:0009737(biological_process:response to abscisic acid); GO:0005634(cellular_component:nucleus); GO:0042752(biological_process:regulation of circadian rhythm); GO:0009414(biological_process:response to water deprivation); GO:0005982(biological_process:starch metabolic process); GO:0006979(biological_process:response to oxidative stress)				ENOG410Y4BV(S:Function unknown)	ENOG410Y4BV(Protein TIME FOR)		sp|Q94KE2|TIC_ARATH(Protein TIME FOR COFFEE OS=Arabidopsis thaliana OX=3702 GN=TIC PE=1 SV=2)
mango030260	354	yes|down	6.5	17.48	41.46	3	73.23	158.65	160.51	377.44	0.18	0.43	0.96	0.08	2.02	4.69	4.44	10.21	0.4125	5.34	0.114247	3.12977	5.97632e-07	1.30255e-05									NA
mango005719	996	yes|down	4.35	2.53	0	0.12	5.31	21.39	44.47	21.22	0.31	0.16	0	0.01	0.38	1.66	3.26	1.5	0.12	1.7	0.109812	3.18689	0.00239807	0.0128168	XP_031253088.1(transcription factor bHLH79 [Pistacia vera])	GO:0003700(molecular_function:transcription factor activity, sequence specific DNA binding); GO:0006355(biological_process:regulation of transcription, DNA templated); GO:0046983(molecular_function:protein dimerization activity); GO:0005634(cellular_component:nucleus); GO:0003677(molecular_function:DNA binding)				ENOG410YAFX(K:Transcription)	ENOG410YAFX(Transcription factor)	PF00010.28(HLH:Helix loop helix DNA binding domain)	sp|Q9LV17|BH079_ARATH(Transcription factor bHLH79 OS=Arabidopsis thaliana OX=3702 GN=BHLH79 PE=1 SV=1)
mango018701	2106	yes|down	123	159	136	106	429	598	660	634	3.2	3.86	3.28	2.69	10.92	17.67	17.71	16.65	3.2575	15.7375	0.307759	1.70013	3.69082658595E 19	1.7485730335E 16	XP_031265804.1(acyltransferase like protein At3g26840, chloroplastic isoform X1 [Pistacia vera])	GO:0016747(molecular_function:transferase activity, transferring acyl groups other than amino acyl groups)				COG0204(I:Lipid transport and metabolism)	COG0204(Acyltransferase)	PF12146.10(Hydrolase_4:Serine aminopeptidase, S33); PF00561.22(Abhydrolase_1:alpha/beta hydrolase fold); PF03982.15(DAGAT:Diacylglycerol acyltransferase); PF12697.9(Abhydrolase_6:Alpha/beta hydrolase family)	sp|Q9LW26|Y3684_ARATH(Acyltransferase like protein At3g26840, chloroplastic OS=Arabidopsis thaliana OX=3702 GN=At3g26840 PE=1 SV=1)
mango017379	363	yes|up	1077	985	971.86	975	571	567	601	735	170.15	155.86	133.48	167.02	93.68	99.54	96.95	118.41	156.627	102.145	2.2483	1.16883	4.33560474233E 11	3.21902474489E 09	KAA8516042.1(hypothetical protein F0562_019221 [Nyssa sinensis])	GO:0003735(molecular_function:structural constituent of ribosome); GO:0002181(biological_process:cytoplasmic translation); GO:0022625(cellular_component:cytosolic large ribosomal subunit); GO:0006412(biological_process:translation); GO:0005840(cellular_component:ribosome)	K02920	RP L36e, RPL36	map03010(Ribosome)	COG5051(J:Translation, ribosomal structure and biogenesis)	COG5051(60S ribosomal protein l36)	PF01158.20(Ribosomal_L36e:Ribosomal protein L36e)	sp|Q9M352|RL362_ARATH(60S ribosomal protein L36 2 OS=Arabidopsis thaliana OX=3702 GN=RPL36B PE=3 SV=1)
mango018567	1239	yes|down	7	1	8	2	31	19	17	66	0.38	0.05	0.36	0.11	1.7	1.12	0.94	3.56	0.225	1.83	0.188253	2.40926	0.000856924	0.00558685	XP_031255395.1(transcription activator GLK1 [Pistacia vera])	GO:0003700(molecular_function:transcription factor activity, sequence specific DNA binding); GO:0005634(cellular_component:nucleus); GO:0000976(molecular_function:transcription regulatory region sequence specific DNA binding); GO:0045893(biological_process:positive regulation of transcription, DNA templated); GO:0003677(molecular_function:DNA binding)				ENOG4111SK7(K:Transcription)	ENOG4111SK7(Transcription factor)	PF00249.33(Myb_DNA binding:Myb like DNA binding domain)	sp|Q9SIV3|GLK1_ARATH(Transcription activator GLK1 OS=Arabidopsis thaliana OX=3702 GN=GLK1 PE=1 SV=2)
mango027987	786	yes|down	3	0	11	1	13	40	102	82	0.29	0	0.89	0.1	1.28	4.25	10.32	7.98	0.32	5.9575	0.0823827	3.60152	5.24999e-05	0.000555071	XP_031272799.1(probable membrane associated kinase regulator 2 [Pistacia vera])	GO:0016020(cellular_component:membrane); GO:0016301(molecular_function:kinase activity); GO:0005886(cellular_component:plasma membrane)				ENOG410YGY6(S:Function unknown)	ENOG410YGY6(membrane associated kinase regulator 2 like)		sp|Q9SH58|MAKR2_ARATH(Probable membrane associated kinase regulator 2 OS=Arabidopsis thaliana OX=3702 GN=MAKR2 PE=2 SV=1)
mango020412	5157	yes|up	2272	1933	2399	1921	1203	1220	915	1680	22.29	17.23	20.15	18.82	12.05	13.06	9.12	16.44	19.6225	12.6675	2.34765	1.23122	9.63334234225E 10	4.79211e-08	XP_031253423.1(callose synthase 12 [Pistacia vera])	GO:0006075(biological_process:(1 >3) beta D glucan biosynthetic process); GO:0016021(cellular_component:integral component of membrane); GO:0000148(cellular_component:1,3 beta D glucan synthase complex); GO:0003843(molecular_function:1,3 beta D glucan synthase activity); GO:0071555(biological_process:cell wall organization); GO:0008360(biological_process:regulation of cell shape); GO:0046527(mole…	K11000	CALS				PF02364.17(Glucan_synthase:1,3 beta glucan synthase component); PF14288.8(FKS1_dom1:1,3 beta glucan synthase subunit FKS1, domain 1)	sp|Q9ZT82|CALSC_ARATH(Callose synthase 12 OS=Arabidopsis thaliana OX=3702 GN=CALS12 PE=2 SV=1)
mango004499	507	yes|up	2515	2455	2031	1621	1023	1237	501	1279	479.48	429.07	316.65	312.73	196.18	260.38	102.61	246.53	384.483	201.425	2.94804	1.55976	7.12366e-07	1.51116e-05	XP_031287536.1(18.1 kDa class I heat shock protein like [Pistacia vera])	GO:0005737(cellular_component:cytoplasm); GO:0051259(biological_process:protein oligomerization); GO:0006457(biological_process:protein folding); GO:0042542(biological_process:response to hydrogen peroxide); GO:0051082(molecular_function:unfolded protein binding); GO:0009651(biological_process:response to salt stress); GO:0009408(biological_process:response to heat); GO:0043621(molecular_function…	K13993	HSP20	map04141(Protein processing in endoplasmic reticulum)			PF00011.23(HSP20:Hsp20/alpha crystallin family); PF17886.3(ArsA_HSP20:HSP20 like domain found in ArsA)	sp|P19037|HS181_ARATH(18.1 kDa class I heat shock protein OS=Arabidopsis thaliana OX=3702 GN=HSP18.1 PE=1 SV=1)
mango023368	1656	yes|down	8	21	30	8	44	55	81	63	0.31	0.73	0.98	0.31	1.71	2.3	3.17	2.41	0.5825	2.3975	0.358214	1.48111	0.00048761	0.0035103	XP_031273060.1(auxin response factor 17 [Pistacia vera])	GO:0006355(biological_process:regulation of transcription, DNA templated); GO:0005634(cellular_component:nucleus); GO:0009734(biological_process:auxin activated signaling pathway); GO:0016787(molecular_function:hydrolase activity); GO:0003677(molecular_function:DNA binding)				ENOG410ZJKK(K:Transcription)	ENOG410ZJKK(auxin response factor)	PF06507.15(Auxin_resp:Auxin response factor); PF02362.23(B3:B3 DNA binding domain)	sp|Q84WU6|ARFQ_ARATH(Auxin response factor 17 OS=Arabidopsis thaliana OX=3702 GN=ARF17 PE=2 SV=1)
mango003225	564	yes|up	24	17	31	55	6	13	0	0	2.68	1.92	2.85	6.15	0.54	1.42	0	0	3.4	0.49	8.9988	3.16973	0.00189349	0.0106491	XP_031274287.1(uncharacterized protein LOC116132762 [Pistacia vera])								NA
mango028128	1281	yes|up	10049	11266	8153	6913	7237	5173	6844	5327	441.38	465.19	304.53	310.35	324.34	250.31	314.41	236.09	380.363	281.288	2.0104	1.00748	7.44865e-05	0.000744042	XP_031259145.1(pyruvate dehydrogenase E1 component subunit alpha 3, chloroplastic like [Pistacia vera])	GO:0004739(molecular_function:pyruvate dehydrogenase (acetyl transferring) activity); GO:0006086(biological_process:acetyl CoA biosynthetic process from pyruvate); GO:0006096(biological_process:glycolytic process); GO:0043231(cellular_component:intracellular membrane bounded organelle)	K00161	PDHA, pdhA	map00020(Citrate cycle (TCA cycle)); map00010(Glycolysis / Gluconeogenesis); map00620(Pyruvate metabolism)	COG1071(C:Energy production and conversion)	COG1071(Dehydrogenase)	PF00676.22(E1_dh:Dehydrogenase E1 component); PF02775.23(TPP_enzyme_C:Thiamine pyrophosphate enzyme, C terminal TPP binding domain); PF00456.23(Transketolase_N:Transketolase, thiamine diphosphate binding domain)	sp|O24457|ODPA3_ARATH(Pyruvate dehydrogenase E1 component subunit alpha 3, chloroplastic OS=Arabidopsis thaliana OX=3702 GN=PDH E1 ALPHA PE=2 SV=1)
mango004802	513	yes|up	514	35	147.12	209	156	58	51.64	109.65	20.46	1.25	4.9	8.2	6.23	2.49	2.07	5.04	8.7025	3.9575	3.53386	1.82125	0.00967049	0.0389837	XP_031264428.1(zinc finger protein WIP3 like [Pistacia vera])	GO:0003700(molecular_function:transcription factor activity, sequence specific DNA binding); GO:0005634(cellular_component:nucleus); GO:0048856(biological_process:anatomical structure development); GO:0010468(biological_process:regulation of gene expression)				COG5048(S:Function unknown)	COG5048(Zinc finger protein)		sp|Q9SGD1|ZWIP3_ARATH(Zinc finger protein WIP3 OS=Arabidopsis thaliana OX=3702 GN=WIP3 PE=2 SV=1)
mango009428	3045	yes|down	23	5	19	4	164	163	148	174	0.44	0.09	0.3	0.08	2.98	3.21	2.79	3.23	0.2275	3.0525	0.107082	3.22321	2.73445435484E 11	2.13373e-09	XP_031269293.1(glutamate receptor 3.6 [Pistacia vera])	GO:0004930(molecular_function:G protein coupled receptor activity); GO:0038023(molecular_function:signaling receptor activity); GO:0016021(cellular_component:integral component of membrane); GO:0009611(biological_process:response to wounding); GO:0015276(molecular_function:ligand gated ion channel activity); GO:0005886(cellular_component:plasma membrane); GO:0007267(biological_process:cell cell s…	K05387	GRIP		ENOG410XQQV(S:Function unknown)	ENOG410XQQV(glutamate receptor)	PF01094.30(ANF_receptor:Receptor family ligand binding region); PF00060.28(Lig_chan:Ligand gated ion channel); PF00497.22(SBP_bac_3:Bacterial extracellular solute binding proteins, family 3); PF13458.8(Peripla_BP_6:Periplasmic binding protein); PF10613.11(Lig_chan Glu_bd:Ligated ion channel L glutamate and glycine binding site)	sp|Q84W41|GLR36_ARATH(Glutamate receptor 3.6 OS=Arabidopsis thaliana OX=3702 GN=GLR3.6 PE=2 SV=1)
mango015103	471	yes|down	53	63	51	53	119	167	208	240	11.54	12.59	9.02	11.7	26	40.21	49.03	52.92	11.2125	42.04	0.415893	1.26572	9.06419e-07	1.83852e-05	XP_031257582.1(uncharacterized protein LOC116115588 [Pistacia vera])					ENOG410ZBG1(S:Function unknown)	ENOG410ZBG1( )		NA
mango019795	1341	yes|down	20	19	6	0	26	170	119	334	0.98	0.85	0.25	0	1.3	9.11	5.99	16.37	0.52	8.1925	0.10136	3.30243	0.000139637	0.00125045	XP_031279045.1(protein ASPARTIC PROTEASE IN GUARD CELL 1 like [Pistacia vera])	GO:0009737(biological_process:response to abscisic acid); GO:0004190(molecular_function:aspartic type endopeptidase activity); GO:0009627(biological_process:systemic acquired resistance); GO:0009414(biological_process:response to water deprivation); GO:0005783(cellular_component:endoplasmic reticulum)	K22683	APF2				PF14543.8(TAXi_N:Xylanase inhibitor N terminal); PF14541.8(TAXi_C:Xylanase inhibitor C terminal); PF00026.25(Asp:Eukaryotic aspartyl protease)	sp|Q9LS40|ASPG1_ARATH(Protein ASPARTIC PROTEASE IN GUARD CELL 1 OS=Arabidopsis thaliana OX=3702 GN=ASPG1 PE=1 SV=1)
mango016276	447	yes|down	654.68	1611.54	2347	2000	3251	8201.08	6057.31	6636.06	63.35	115.04	165.76	139.72	211.5	440.27	300.92	293.34	120.968	311.507	0.366131	1.44957	6.00113e-05	0.000622578	XP_031267810.1(uncharacterized protein LOC116126253 [Pistacia vera])	GO:0009651(biological_process:response to salt stress)				ENOG410ZE5B(S:Function unknown)	ENOG410ZE5B( )		NA
mango004261	1026	yes|down	30	150	156	59	232	303	266	372	1.74	6.33	6.06	2.85	11	15.41	12.51	17.45	4.245	14.0925	0.434533	1.20246	0.00242614	0.0129286	XP_031254973.1(ubiquitin fusion degradation protein 1 homolog [Pistacia vera])	GO:0034098(cellular_component:VCP NPL4 UFD1 AAA ATPase complex); GO:0006511(biological_process:ubiquitin dependent protein catabolic process); GO:0071712(biological_process:ER associated misfolded protein catabolic process); GO:0030433(biological_process:ER associated ubiquitin dependent protein catabolic process); GO:0031593(molecular_function:polyubiquitin binding)	K14016	UFD1	map04141(Protein processing in endoplasmic reticulum)	COG5140(O:Posttranslational modification, protein turnover, chaperones)	COG5140(Ubiquitin fusion degradation protein)	PF03152.16(UFD1:Ubiquitin fusion degradation protein UFD1)	sp|P70362|UFD1_MOUSE(Ubiquitin recognition factor in ER associated degradation protein 1 OS=Mus musculus OX=10090 GN=Ufd1 PE=1 SV=2)
mango006117	774	yes|down	136	356	366	58	1042	827	1411	976.65	9.2	21.03	18.36	4.03	63.28	54.53	90.06	62.53	13.155	67.6	0.272806	1.87405	2.37285e-05	0.000287196	XP_031247891.1(homeobox leucine zipper protein HAT4 like [Pistacia vera])	GO:0043565(molecular_function:sequence specific DNA binding); GO:0005634(cellular_component:nucleus); GO:0000981(molecular_function:RNA polymerase II transcription factor activity, sequence specific DNA binding)	K09338	HD ZIP		ENOG410Z2UE(K:Transcription)	ENOG410Z2UE(homeobox leucine zipper protein)	PF04618.14(HD ZIP_N:HD ZIP protein N terminus); PF00046.31(Homeodomain:Homeodomain); PF02183.20(HALZ:Homeobox associated leucine zipper); PF05920.13(Homeobox_KN:Homeobox KN domain)	sp|Q05466|HAT4_ARATH(Homeobox leucine zipper protein HAT4 OS=Arabidopsis thaliana OX=3702 GN=HAT4 PE=1 SV=1)
mango020441	894	yes|up	8543	8746	7512	9645.96	3506	2912	2046	2944	511.4	468.46	361.97	560.72	206.58	189.02	119.85	171.61	475.637	171.765	4.16162	2.05715	1.21345780376E 15	3.18758e-13	XP_031249263.1(protein THYLAKOID FORMATION1, chloroplastic [Pistacia vera])	GO:0015996(biological_process:chlorophyll catabolic process); GO:0009941(cellular_component:chloroplast envelope); GO:0010207(biological_process:photosystem II assembly); GO:0009535(cellular_component:chloroplast thylakoid membrane); GO:0009534(cellular_component:chloroplast thylakoid); GO:0009527(cellular_component:plastid outer membrane); GO:0009570(cellular_component:chloroplast stroma); GO:00…				ENOG4111FQD(S:Function unknown)	ENOG4111FQD(May be involved in photosynthetic membrane biogenesis (By similarity))	PF11264.10(ThylakoidFormat:Thylakoid formation protein)	sp|Q7XAB8|THF1_SOLTU(Protein THYLAKOID FORMATION1, chloroplastic OS=Solanum tuberosum OX=4113 GN=THF1 PE=2 SV=1)
mango032784	801	yes|down	2	13	10	0	50	113	90	127	0.06	0.34	0.28	0	1.82	3.96	2.64	3.63	0.17	3.0125	0.0854488	3.5488	2.18643e-08	7.60586e-07	XP_031269187.1(membrane protein of ER body like protein [Pistacia vera])	GO:0030026(biological_process:cellular manganese ion homeostasis); GO:0016021(cellular_component:integral component of membrane); GO:0005384(molecular_function:manganese ion transmembrane transporter activity)				ENOG41129ND(S:Function unknown)	ENOG41129ND(VIT family)		NA
mango005665	1077	yes|up	10222	972	5927	6481	1074	1918	412	989	654.88	56.71	320.55	416.2	69.91	134.51	27.26	63.45	362.085	73.7825	7.6531	2.93604	3.28502e-06	5.49751e-05	XP_031269150.1(aldose 1 epimerase [Pistacia vera])	GO:0033499(biological_process:galactose catabolic process via UDP galactose); GO:0006006(biological_process:glucose metabolic process); GO:0019318(biological_process:hexose metabolic process); GO:0030246(molecular_function:carbohydrate binding); GO:0004034(molecular_function:aldose 1 epimerase activity)	K01785	galM, GALM	map00010(Glycolysis / Gluconeogenesis); map00052(Galactose metabolism)	COG2017(G:Carbohydrate transport and metabolism)	COG2017(converts alpha aldose to the beta anomer. It is active on D glucose, L arabinose, D xylose, D galactose, maltose and lactose (By similarity))	PF01263.22(Aldose_epim:Aldose 1 epimerase)	sp|Q9GKX6|GALM_PIG(Galactose mutarotase OS=Sus scrofa OX=9823 GN=GALM PE=2 SV=1)
mango019915	858	yes|up	840	895	910	725	421	404	411	523	55.84	49.65	50.91	49.32	27.35	28.65	26.28	35.52	51.43	29.45	2.62197	1.39065	1.43784167295E 23	1.36238921945E 20	XP_031259317.1(peroxisomal membrane protein 13 like, partial [Pistacia vera])	GO:0016021(cellular_component:integral component of membrane); GO:0005778(cellular_component:peroxisomal membrane); GO:0005777(cellular_component:peroxisome); GO:1990429(cellular_component:peroxisomal importomer complex); GO:0016560(biological_process:protein import into peroxisome matrix, docking)	K13344	PEX13	map04146(Peroxisome)	ENOG4111WZ3(S:Function unknown)	ENOG4111WZ3(glycine rich protein)		sp|Q9SRR0|PEX13_ARATH(Peroxisomal membrane protein 13 OS=Arabidopsis thaliana OX=3702 GN=PEX13 PE=1 SV=1)
mango012880	1758	yes|down	39	21	18	34	83	160	131	398	1.39	0.68	0.55	1.21	3.02	6.24	4.79	14.2	0.9575	7.0625	0.216434	2.208	1.41084e-05	0.000185913	XP_031271367.1(adenine/guanine permease AZG1 [Pistacia vera])	GO:0005345(molecular_function:purine nucleobase transmembrane transporter activity); GO:0015853(biological_process:adenine transport); GO:0016021(cellular_component:integral component of membrane); GO:0022857(molecular_function:transmembrane transporter activity); GO:0015854(biological_process:guanine transport); GO:0005886(cellular_component:plasma membrane)	K06901	pbuG, azgA, ghxP, ghxQ, adeQ		COG2252(S:Function unknown)	COG2252(Xanthine uracil vitamin C permease)	PF00860.22(Xan_ur_permease:Permease family)	sp|Q9SRK7|AZG1_ARATH(Adenine/guanine permease AZG1 OS=Arabidopsis thaliana OX=3702 GN=AZG1 PE=2 SV=1)
mango000608	1464	yes|down	20	5	31	3	60	82	56	51	0.77	0.16	0.91	0.13	2.32	3.27	2.07	1.91	0.4925	2.3925	0.307821	1.69984	0.00575848	0.025853	QCC72915.1(RAP2.7, partial [Mangifera indica])	GO:0003700(molecular_function:transcription factor activity, sequence specific DNA binding); GO:0005634(cellular_component:nucleus); GO:0003677(molecular_function:DNA binding)	K09284	AP2		ENOG410YD13(K:Transcription)	ENOG410YD13(Transcription factor)	PF00847.22(AP2:AP2 domain)	sp|Q9SK03|RAP27_ARATH(Ethylene responsive transcription factor RAP2 7 OS=Arabidopsis thaliana OX=3702 GN=RAP2 7 PE=2 SV=2)
mango033537	456	yes|up	129	52	268	62	55	31	16	29	29.85	11.05	50.22	14.56	12.76	7.94	4.02	6.8	26.42	7.88	4.96699	2.31237	2.9271e-05	0.000342823	XP_031280426.1(chaperone protein dnaJ 11, chloroplastic like [Pistacia vera])					COG0484(O:Posttranslational modification, protein turnover, chaperones)	COG0484(ATP binding to DnaK triggers the release of the substrate protein, thus completing the reaction cycle. Several rounds of ATP dependent interactions between DnaJ, DnaK and GrpE are required for fully efficient folding. Also involved, together with DnaK and GrpE, in the DNA replication of plasmids through activation of initiation proteins (By similarity))	PF00226.33(DnaJ:DnaJ domain)	sp|Q9FYB5|DNJ11_ARATH(Chaperone protein dnaJ 11, chloroplastic OS=Arabidopsis thaliana OX=3702 GN=ATJ11 PE=1 SV=2)
mango027519	690	yes|up	56	143	35	107	1	4	3	21	4.3	10	2.26	8.24	0.08	0.34	0.24	1.62	6.2	0.57	17.4744	4.12717	3.9941e-08	1.27773e-06	XP_031278522.1(acidic endochitinase like [Pistacia vera])	GO:0004568(molecular_function:chitinase activity); GO:0005576(cellular_component:extracellular region); GO:0005975(biological_process:carbohydrate metabolic process); GO:0004553(molecular_function:hydrolase activity, hydrolyzing O glycosyl compounds)	K01183	E3.2.1.14	map00520(Amino sugar and nucleotide sugar metabolism)	ENOG4111GPA(G:Carbohydrate transport and metabolism); COG1412(S:Function unknown)	ENOG4111GPA(chitinase); COG1412(small subunit (SSU) processome component, homolog)	PF00704.30(Glyco_hydro_18:Glycosyl hydrolases family 18)	sp|P29060|CHIA_TOBAC(Acidic endochitinase OS=Nicotiana tabacum OX=4097 PE=1 SV=1)
mango004508	1950	yes|up	16492.9	16533.5	19283.8	13037.4	10187.5	8220.33	11391.1	13698	523.76	477.37	521.29	414.01	329.54	285.13	369.77	434.52	484.108	354.74	2.05426	1.03862	3.17897557057E 10	1.82819e-08	XP_031287537.1(heat shock cognate 70 kDa protein 2 like [Pistacia vera])	GO:0005737(cellular_component:cytoplasm); GO:0031072(molecular_function:heat shock protein binding); GO:0044183(molecular_function:protein binding involved in protein folding); GO:0051082(molecular_function:unfolded protein binding); GO:0051787(molecular_function:misfolded protein binding); GO:0034620(biological_process:cellular response to unfolded protein); GO:0016887(molecular_function:ATPase …	K03283	HSPA1s	map04144(Endocytosis); map04141(Protein processing in endoplasmic reticulum); map03040(Spliceosome)	COG0443(O:Posttranslational modification, protein turnover, chaperones)	COG0443(Heat shock protein)	PF00012.22(HSP70:Hsp70 protein); PF06723.15(MreB_Mbl:MreB/Mbl protein)	sp|P09189|HSP7C_PETHY(Heat shock cognate 70 kDa protein OS=Petunia hybrida OX=4102 GN=HSP70 PE=2 SV=1)
mango028635	1083	yes|down	693	852.99	885.99	656	1533	2171	1714	4250	44.09	49.42	47.59	41.83	99.1	151.19	112.59	270.75	45.7325	158.407	0.445713	1.16581	1.79593e-05	0.00022805	XP_031271079.1(probable UDP arabinopyranose mutase 2 [Pistacia vera])	GO:0052691(molecular_function:UDP arabinopyranose mutase activity); GO:0009832(biological_process:plant type cell wall biogenesis); GO:0005794(cellular_component:Golgi apparatus); GO:0005829(cellular_component:cytosol); GO:0033356(biological_process:UDP L arabinose metabolic process); GO:0016866(molecular_function:intramolecular transferase activity); GO:0071669(biological_process:plant type cell…	K13379	RGP, UTM	map00520(Amino sugar and nucleotide sugar metabolism)	ENOG411144T(O:Posttranslational modification, protein turnover, chaperones)	ENOG411144T(reversibly glycosylated polypeptide)	PF03214.15(RGP:Reversibly glycosylated polypeptide)	sp|Q8RU27|RGP2_SOLTU(Probable UDP arabinopyranose mutase 2 OS=Solanum tuberosum OX=4113 GN=UPTG2 PE=1 SV=1)
mango032872	852	yes|down	80.12	285	606	172	4332.89	4362	5510	4748.99	5.75	17.08	34.96	11.56	294.39	315.31	385.07	319.15	17.3375	328.48	0.0752809	3.73157	2.77523214105E 19	1.41593767033E 16	XP_031268765.1(zinc finger protein CONSTANS LIKE 1 like isoform X1 [Pistacia vera])	GO:0005634(cellular_component:nucleus)				ENOG410YARK(S:Function unknown)	ENOG410YARK(CCT motif)	PF06203.16(CCT:CCT motif)	sp|O50055|COL1_ARATH(Zinc finger protein CONSTANS LIKE 1 OS=Arabidopsis thaliana OX=3702 GN=COL1 PE=1 SV=1)
mango012872	1812	yes|down	93	75	101	28	184	231	242	182	2.17	1.75	2.1	0.69	4.5	6.06	6.14	4.36	1.6775	5.265	0.472242	1.0824	0.0024124	0.0128817	XP_031271328.1(uncharacterized protein LOC116129750 [Pistacia vera])	GO:0016779(molecular_function:nucleotidyltransferase activity)						PF03828.21(PAP_assoc:Cid1 family poly A polymerase); PF01909.25(NTP_transf_2:Nucleotidyltransferase domain)	NA
mango001140	3111	yes|up	2299	7340	5843	5438	2245	1422	1565	2019	39.73	117.97	88.05	95.55	39.82	26.75	27.98	35.12	85.325	32.4175	3.82418	1.93515	4.55374550367E 10	2.48215e-08	XP_031270528.1(putative calcium transporting ATPase 11, plasma membrane type isoform X1 [Pistacia vera])	GO:0005388(molecular_function:calcium transporting ATPase activity); GO:0016021(cellular_component:integral component of membrane); GO:0005516(molecular_function:calmodulin binding); GO:0005524(molecular_function:ATP binding)	K01537	ATP2C		ENOG410XNNC(P:Inorganic ion transport and metabolism)	ENOG410XNNC(ATPase, Ca transporting, plasma membrane)	PF00689.23(Cation_ATPase_C:Cation transporting ATPase, C terminus); PF00122.22(E1 E2_ATPase:E1 E2 ATPase); PF00702.28(Hydrolase:haloacid dehalogenase like hydrolase); PF13246.8(Cation_ATPase:Cation transport ATPase (P type)); PF12515.10(CaATP_NAI:Ca2+ ATPase N terminal autoinhibitory domain); PF00690.28(Cation_ATPase_N:Cation transporter/ATPase, N terminus); PF08282.14(Hydrolase_3:haloacid dehalo…	sp|O22218|ACA4_ARATH(Calcium transporting ATPase 4, plasma membrane type OS=Arabidopsis thaliana OX=3702 GN=ACA4 PE=1 SV=1)
mango008395	516	yes|down	6	3	21	11	61	88	74	49	1.11	0.51	3.18	2.06	11.35	17.96	14.67	9.16	1.715	13.285	0.19632	2.34872	5.69157e-06	8.7116e-05	XP_031259756.1(ethylene responsive transcription factor ERF016 like [Pistacia vera])	GO:0003700(molecular_function:transcription factor activity, sequence specific DNA binding); GO:0005634(cellular_component:nucleus); GO:0003677(molecular_function:DNA binding)				ENOG41116UJ(K:Transcription)	ENOG41116UJ(Transcription factor)	PF00847.22(AP2:AP2 domain)	sp|Q9C591|ERF16_ARATH(Ethylene responsive transcription factor ERF016 OS=Arabidopsis thaliana OX=3702 GN=ERF016 PE=2 SV=1)
mango021368	1437	yes|up	3453.01	1634.73	4421.69	2424.51	2000.11	652.04	501.81	2082.45	100.29	42.99	108.95	70.02	59.33	20.64	14.8	60.38	80.5625	38.7875	3.11287	1.63825	0.000651043	0.00447168	XP_031283452.1(histone deacetylase 19 [Pistacia vera])	GO:0032041(molecular_function:NAD dependent histone deacetylase activity (H3 K14 specific)); GO:1902459(biological_process:positive regulation of stem cell population maintenance); GO:0005634(cellular_component:nucleus); GO:0000118(cellular_component:histone deacetylase complex); GO:0045892(biological_process:negative regulation of transcription, DNA templated); GO:0042742(biological_process:defe…	K06067	HDAC1_2		COG0123(B:Chromatin structure and dynamics); COG0123(Q:Secondary metabolites biosynthesis, transport and catabolism)	COG0123(Histone deacetylase); COG0123(Histone deacetylase)	PF00850.21(Hist_deacetyl:Histone deacetylase domain)	sp|O22446|HDA19_ARATH(Histone deacetylase 19 OS=Arabidopsis thaliana OX=3702 GN=HDA19 PE=1 SV=2)
mango012235	561	yes|up	1247.52	485	709	1300	598	751	637	674	38.95	15.24	20.88	40.84	20.13	30.29	23.6	24.48	28.9775	24.625	2.01828	1.01312	0.0085721	0.035461	XP_040957666.1(protein SODIUM POTASSIUM ROOT DEFECTIVE 3 like [Gossypium hirsutum])	GO:0046872(molecular_function:metal ion binding)				COG2608(S:Function unknown)	COG2608(heavy metal transport detoxification protein)	PF00403.28(HMA:Heavy metal associated domain)	sp|Q8LDS4|NAKR1_ARATH(Protein SODIUM POTASSIUM ROOT DEFECTIVE 1 OS=Arabidopsis thaliana OX=3702 GN=NAKR1 PE=1 SV=1)
mango013487	2259	yes|down	89.64	118.32	144.99	88.2	337.99	297.89	311.19	283.6	2.19	2.44	2.62	2.08	7.42	7.01	6.97	5.91	2.3325	6.8275	0.4762	1.07036	2.19174e-08	7.61102e-07	XP_031278959.1(glyoxysomal processing protease, glyoxysomal [Pistacia vera])	GO:0016485(biological_process:protein processing); GO:0004252(molecular_function:serine type endopeptidase activity); GO:0005777(cellular_component:peroxisome)	K23012	TYSND1		COG0265(O:Posttranslational modification, protein turnover, chaperones)	COG0265(Serine protease)	PF13365.8(Trypsin_2:Trypsin like peptidase domain); PF00089.28(Trypsin:Trypsin)	sp|Q8VZD4|DEG15_ARATH(Glyoxysomal processing protease, glyoxysomal OS=Arabidopsis thaliana OX=3702 GN=DEG15 PE=1 SV=2)
mango028580	1626	yes|down	226	278	338	231	466	1024	1168	1465	6.68	7.13	8.13	6.95	13.4	31.55	33.65	41.28	7.2225	29.97	0.35808	1.48165	1.51515e-07	4.01979e-06	XP_031249920.1(heparanase like protein 2 [Pistacia vera])	GO:0009505(cellular_component:plant type cell wall); GO:0016021(cellular_component:integral component of membrane); GO:0016020(cellular_component:membrane); GO:0016798(molecular_function:hydrolase activity, acting on glycosyl bonds); GO:0004566(molecular_function:beta glucuronidase activity)	K07964	HPSE	map00531(Glycosaminoglycan degradation)	ENOG410YDJW(G:Carbohydrate transport and metabolism)	ENOG410YDJW(Heparanase)	PF03662.16(Glyco_hydro_79n:Glycosyl hydrolase family 79, N terminal domain)	sp|Q9FF10|HPSE1_ARATH(Heparanase like protein 1 OS=Arabidopsis thaliana OX=3702 GN=At5g07830 PE=2 SV=1)
mango004995	3609	yes|up	333	1272	871	472	395	439	330	679	4.31	15.42	9.98	6.29	5.51	6.44	4.42	9.14	9	6.3775	2.11914	1.08348	0.00217985	0.0119161	XP_031282041.1(putative lysine specific demethylase JMJ16 [Pistacia vera])	GO:0005634(cellular_component:nucleus); GO:0034647(molecular_function:histone demethylase activity (H3 trimethyl K4 specific)); GO:0032452(molecular_function:histone demethylase activity); GO:0006338(biological_process:chromatin remodeling)				ENOG410XR9J(S:Function unknown)	ENOG410XR9J(lysine (K) specific demethylase)	PF02373.24(JmjC:JmjC domain, hydroxylase); PF05965.16(FYRC:F/Y rich C terminus); PF02375.19(JmjN:jmjN domain); PF02928.18(zf C5HC2:C5HC2 zinc finger); PF05964.16(FYRN:F/Y rich N terminus)	sp|C0SUT9|JMJ16_ARATH(Putative lysine specific demethylase JMJ16 OS=Arabidopsis thaliana OX=3702 GN=JMJ16 PE=2 SV=1)
mango001807	993	yes|up	2458.11	2046.72	2361.07	1446	1619	1307.95	1167.52	1150	174.57	132.42	141.3	102.99	116.76	101.73	85.81	81.83	137.82	96.5325	2.1361	1.09498	1.25346e-05	0.000169784	XP_006442973.1(hydroxyacylglutathione hydrolase 2, mitochondrial [Citrus clementina])	GO:0046872(molecular_function:metal ion binding); GO:0004416(molecular_function:hydroxyacylglutathione hydrolase activity); GO:0019243(biological_process:methylglyoxal catabolic process to D lactate via S lactoyl glutathione)	K01069	gloB, gloC, HAGH	map00620(Pyruvate metabolism)	ENOG4111FEZ(Q:Secondary metabolites biosynthesis, transport and catabolism)	ENOG4111FEZ(Thiolesterase that catalyzes the hydrolysis of S D lactoyl glutathione to form glutathione and D lactic acid (By similarity))	PF16123.7(HAGH_C:Hydroxyacylglutathione hydrolase C terminus); PF00753.29(Lactamase_B:Metallo beta lactamase superfamily)	sp|Q8LDW8|GLO2D_ARATH(Probable hydroxyacylglutathione hydrolase 2, chloroplastic OS=Arabidopsis thaliana OX=3702 GN=GLX2 4 PE=2 SV=1)
mango009043	606	yes|up	6	8	20	11	1	0	4	5	0.85	1.04	2.35	1.57	0.14	0	0.6	0.72	1.4525	0.365	6.0743	2.60272	0.00235222	0.0126192	XP_031264096.1(uncharacterized protein LOC116122383 [Pistacia vera])					ENOG41117U5(S:Function unknown); ENOG410YR0A(S:Function unknown)	ENOG41117U5( ); ENOG410YR0A(Avr9 Cf 9 rapidly elicited protein 146)	PF05553.13(DUF761:Cotton fibre expressed protein)	NA
mango028168	2157	yes|down	1	9	8	6	23.59	17	29	38.67	0.03	0.23	0.19	0.17	0.68	0.53	0.84	1.1	0.155	0.7875	0.295132	1.76057	0.00172059	0.00983665	XP_031254889.1(NAC domain containing protein 45 like [Pistacia vera])	GO:0006355(biological_process:regulation of transcription, DNA templated); GO:0003677(molecular_function:DNA binding)						PF02365.17(NAM:No apical meristem (NAM) protein)	sp|O49697|NAC71_ARATH(NAC domain containing protein 71 OS=Arabidopsis thaliana OX=3702 GN=NAC071 PE=2 SV=1)
mango005937	2187	yes|up	10140	5965	7222	10304	2359	3275	3318	5447	237.97	129.25	144.27	242.52	56.41	84.38	79.07	127.82	188.502	86.92	3.37372	1.75434	3.33879e-08	1.0891e-06	XP_031278736.1(quinolinate synthase, chloroplastic [Pistacia vera])	GO:0008987(molecular_function:quinolinate synthetase A activity); GO:0051539(molecular_function:4 iron, 4 sulfur cluster binding); GO:0009435(biological_process:NAD biosynthetic process); GO:0051176(biological_process:positive regulation of sulfur metabolic process); GO:0009060(biological_process:aerobic respiration); GO:0008047(molecular_function:enzyme activator activity); GO:0009507(cellular_c…	K03517	nadA	map00760(Nicotinate and nicotinamide metabolism); map01240(Biosynthesis of cofactors)	COG2166(S:Function unknown)	COG2166(Fe S metabolism associated)	PF02445.18(NadA:Quinolinate synthetase A protein); PF02657.17(SufE:Fe S metabolism associated domain)	sp|Q9FGS4|NADA_ARATH(Quinolinate synthase, chloroplastic OS=Arabidopsis thaliana OX=3702 GN=QS PE=1 SV=1)
mango022044	708	yes|down	13	14	36	24	65	77	97	84	1.46	1.44	3.37	2.71	7.39	9.51	11.43	9.49	2.245	9.455	0.359542	1.47577	2.08166e-05	0.000257592	XP_031270493.1(enoyl CoA delta isomerase 1, peroxisomal like [Pistacia vera])	GO:0004165(molecular_function:dodecenoyl CoA delta isomerase activity); GO:0006635(biological_process:fatty acid beta oxidation); GO:0004300(molecular_function:enoyl CoA hydratase activity); GO:0016021(cellular_component:integral component of membrane); GO:0005777(cellular_component:peroxisome); GO:0003824(molecular_function:catalytic activity)	K07517	ECI1_2	map00071(Fatty acid degradation)	ENOG410YFAM(S:Function unknown)	ENOG410YFAM(Enoyl CoA hydratase)	PF00378.22(ECH_1:Enoyl CoA hydratase/isomerase); PF16113.7(ECH_2:Enoyl CoA hydratase/isomerase)	sp|O04469|ECI1_ARATH(Enoyl CoA delta isomerase 1, peroxisomal OS=Arabidopsis thaliana OX=3702 GN=ECI1 PE=1 SV=1)
mango005935	612	yes|down	0	5	7	0	35	48	56	56	0	0.64	0.81	0	4.94	7.39	8.28	7.89	0.3625	7.125	0.0794219	3.65432	2.55998e-08	8.69256e-07	XP_031278571.1(high affinity nitrate transporter 3.1 like [Pistacia vera])	GO:0010167(biological_process:response to nitrate); GO:0015706(biological_process:nitrate transport); GO:0016021(cellular_component:integral component of membrane); GO:0042128(biological_process:nitrate assimilation); GO:0015112(molecular_function:nitrate transmembrane transporter activity); GO:0005886(cellular_component:plasma membrane)				ENOG4111P96(P:Inorganic ion transport and metabolism)	ENOG4111P96(Nitrate transporter)	PF16974.7(NAR2:High affinity nitrate transporter accessory)	sp|Q9FGS5|NRT31_ARATH(High affinity nitrate transporter 3.1 OS=Arabidopsis thaliana OX=3702 GN=NRT3.1 PE=1 SV=1)
mango032735	5448	yes|down	39	76	110	74	254	352	315	400	0.38	0.68	0.92	0.72	2.53	3.75	3.13	3.9	0.675	3.3275	0.302409	1.72543	6.69870381017E 13	8.07823081302E 11	XP_031286920.1(guanine nucleotide exchange factor SPIKE 1 [Pistacia vera])	GO:0007264(biological_process:small GTPase mediated signal transduction); GO:0005085(molecular_function:guanyl nucleotide exchange factor activity)	K21852	DOCK6_7_8		ENOG410XNVY(S:Function unknown)	ENOG410XNVY(Dedicator of cytokinesis)	PF06920.15(DHR 2:Dock homology region 2); PF14429.8(DOCK C2:C2 domain in Dock180 and Zizimin proteins)	sp|Q8SAB7|SPK1_ARATH(Guanine nucleotide exchange factor SPIKE 1 OS=Arabidopsis thaliana OX=3702 GN=SPK1 PE=1 SV=1)
mango007736	1116	yes|up	2984	1568	720	2003	111	736	583	1620	157.87	73.55	30.97	103.6	5.88	42.25	30.37	81.66	91.4975	40.04	3.67551	1.87794	0.0032623	0.0164922	XP_031272544.1(class V chitinase like [Pistacia vera])	GO:0004568(molecular_function:chitinase activity); GO:0006032(biological_process:chitin catabolic process); GO:0005975(biological_process:carbohydrate metabolic process); GO:0008061(molecular_function:chitin binding); GO:0005576(cellular_component:extracellular region)	K01183	E3.2.1.14	map00520(Amino sugar and nucleotide sugar metabolism)	COG3325(G:Carbohydrate transport and metabolism)	COG3325(chitinase)	PF00704.30(Glyco_hydro_18:Glycosyl hydrolases family 18)	sp|O81862|CHIC_ARATH(Class V chitinase OS=Arabidopsis thaliana OX=3702 GN=ChiC PE=1 SV=1)
mango019618	891	yes|down	1	8	4	8	16	42	31	51	0.08	0.6	0.27	0.66	1.33	3.77	2.63	4.18	0.4025	2.9775	0.207694	2.26747	0.000264144	0.00213136	XP_031261735.1(uncharacterized protein LOC116119938 isoform X2 [Pistacia vera])	GO:0016020(cellular_component:membrane); GO:0016627(molecular_function:oxidoreductase activity, acting on the CH CH group of donors); GO:0016021(cellular_component:integral component of membrane); GO:0006629(biological_process:lipid metabolic process); GO:0016853(molecular_function:isomerase activity)				COG3752(S:Function unknown)	COG3752(DUF1295 domain protein)	PF06966.14(DUF1295:Protein of unknown function (DUF1295)); PF02544.18(Steroid_dh:3 oxo 5 alpha steroid 4 dehydrogenase)	NA
mango025936	3054	yes|down	8	8	10	15	24	68	38	84	0.16	0.14	0.17	0.29	0.47	1.44	0.75	1.63	0.19	1.0725	0.270323	1.88725	0.000200339	0.0016986	XP_031266947.1(histidine kinase 4 isoform X1 [Pistacia vera])	GO:0000155(molecular_function:phosphorelay sensor kinase activity); GO:0016021(cellular_component:integral component of membrane)	K14489	AHK2_3_4	map04075(Plant hormone signal transduction)	ENOG410ZW4C(T:Signal transduction mechanisms); COG0642(T:Signal transduction mechanisms)	ENOG410ZW4C(CHASE); COG0642(Histidine kinase)	PF03924.15(CHASE:CHASE domain); PF02518.28(HATPase_c:Histidine kinase , DNA gyrase B , and HSP90 like ATPase); PF00072.26(Response_reg:Response regulator receiver domain); PF00512.27(HisKA:His Kinase A (phospho acceptor) domain)	sp|Q9C5U0|AHK4_ARATH(Histidine kinase 4 OS=Arabidopsis thaliana OX=3702 GN=AHK4 PE=1 SV=1)
mango015838	2508	yes|down	386	959	1090	353	1608	1369	2423	2245	8.34	17.17	19.13	7.4	33.72	30.73	50.16	44.54	13.01	39.7875	0.472961	1.08021	0.000820118	0.00539818	XP_031267982.1(LOW QUALITY PROTEIN: urease [Pistacia vera])	GO:0009039(molecular_function:urease activity); GO:0016151(molecular_function:nickel cation binding); GO:0035550(cellular_component:urease complex); GO:0043419(biological_process:urea catabolic process)	K01427	URE	map00220(Arginine biosynthesis); map00230(Purine metabolism)	COG0804(E:Amino acid transport and metabolism)	COG0804(Urea amidohydrolase subunit alpha)	PF01979.22(Amidohydro_1:Amidohydrolase family); PF00449.22(Urease_alpha:Urease alpha subunit, N terminal domain); PF00547.20(Urease_gamma:Urease, gamma subunit); PF00699.22(Urease_beta:Urease beta subunit); PF18473.3(Urease_linker:Urease subunit beta alpha linker domain); PF07969.13(Amidohydro_3:Amidohydrolase family)	sp|Q9SR52|UREA_ARATH(Urease OS=Arabidopsis thaliana OX=3702 GN=URE PE=3 SV=1)
mango004322	2754	yes|down	5	8	24	0	106	95	69	78	0.11	0.16	0.42	0	2.15	2.09	1.44	1.57	0.1725	1.8125	0.13051	2.93776	7.99211e-06	0.000115602	XP_031286383.1(uncharacterized protein LOC116145080 [Pistacia vera])	GO:0016740(molecular_function:transferase activity); GO:0016021(cellular_component:integral component of membrane); GO:0006665(biological_process:sphingolipid metabolic process)				ENOG410ZKFP(S:Function unknown)	ENOG410ZKFP(Domain of unknown function (DUF3527))	PF12043.10(DUF3527:Domain of unknown function (DUF3527))	NA
mango004981	966	yes|down	18	20	29	16	57	73	68	68	0.67	0.79	1.04	0.8	2.43	3.03	2.75	2.56	0.825	2.6925	0.418666	1.25613	1.28429e-05	0.00017255	XP_031270681.1(tRNA N(3) methylcytidine methyltransferase METTL6 isoform X1 [Pistacia vera])	GO:0008168(molecular_function:methyltransferase activity); GO:0032259(biological_process:methylation)	K00599	METTL6		ENOG411263C(S:Function unknown)	ENOG411263C(Methyltransferase domain)	PF13489.8(Methyltransf_23:Methyltransferase domain); PF08242.14(Methyltransf_12:Methyltransferase domain); PF13649.8(Methyltransf_25:Methyltransferase domain); PF08241.14(Methyltransf_11:Methyltransferase domain)	sp|Q6AXU8|METL6_RAT(tRNA N(3) methylcytidine methyltransferase METTL6 OS=Rattus norvegicus OX=10116 GN=Mettl6 PE=2 SV=1)
mango005805	1626	yes|up	580.07	565	635	672.56	391	406	426.95	370	14.5	13.03	13.28	15.94	9.77	11.84	10.12	8.62	14.1875	10.0875	2.10629	1.07471	3.29939e-08	1.07802e-06	KAF5933450.1(hypothetical protein HYC85_029621 [Camellia sinensis])	GO:0009508(cellular_component:plastid chromosome); GO:0042644(cellular_component:chloroplast nucleoid); GO:0045893(biological_process:positive regulation of transcription, DNA templated); GO:0042793(biological_process:transcription from plastid promoter)				ENOG410Z7Z7(S:Function unknown)	ENOG410Z7Z7(Pentatricopeptide repeat containing protein)	PF13041.8(PPR_2:PPR repeat family); PF01535.22(PPR:PPR repeat); PF12854.9(PPR_1:PPR repeat); PF13812.8(PPR_3:Pentatricopeptide repeat domain); PF17177.6(PPR_long:Pentacotripeptide repeat region of PRORP)	sp|Q9S7Q2|PP124_ARATH(Pentatricopeptide repeat containing protein At1g74850, chloroplastic OS=Arabidopsis thaliana OX=3702 GN=PTAC2 PE=2 SV=1)
mango034678	771	yes|up	211	177.59	149.23	92.57	51.22	72.47	61.47	105.73	21.01	16.13	12.43	9.26	5.17	7.92	6.39	10.57	14.7075	7.5125	3.04746	1.60761	1.39305e-06	2.63826e-05	XP_006490172.1(acid phosphatase 1 [Citrus sinensis])	GO:0045735(molecular_function:nutrient reservoir activity); GO:0003993(molecular_function:acid phosphatase activity)						PF03767.16(Acid_phosphat_B:HAD superfamily, subfamily IIIB (Acid phosphatase))	sp|P27061|PPA1_SOLLC(Acid phosphatase 1 OS=Solanum lycopersicum OX=4081 GN=APS1 PE=2 SV=1)
mango011293	1224	yes|down	39.58	31.46	31.02	25.16	195.48	319.52	295.48	282.83	1.24	1.07	0.99	0.77	4.8	8.11	7.82	7.66	1.0175	7.0975	0.15982	2.64548	1.22455198504E 21	8.12204513278E 19	XP_031261073.1(zinc finger CCCH domain containing protein 64 [Pistacia vera])	GO:0016021(cellular_component:integral component of membrane); GO:0004672(molecular_function:protein kinase activity); GO:0071014(cellular_component:post mRNA release spliceosomal complex); GO:0000398(biological_process:mRNA splicing, via spliceosome); GO:0061632(molecular_function:RNA lariat debranching enzyme activator activity); GO:0003677(molecular_function:DNA binding); GO:0046872(molecular_…	K24939	CWF19L1, DRN1		ENOG410XNRG(S:Function unknown)	ENOG410XNRG(CWF19 like 1, cell cycle control (S. pombe))	PF04677.17(CwfJ_C_1:Protein similar to CwfJ C terminus 1); PF04676.16(CwfJ_C_2:Protein similar to CwfJ C terminus 2)	sp|Q84WU9|C3H64_ARATH(Zinc finger CCCH domain containing protein 64 OS=Arabidopsis thaliana OX=3702 GN=At5g56900 PE=2 SV=1)
mango017588	1557	yes|down	4	14	6	4	21	23	42	43	0.16	0.49	0.15	0.16	0.84	1.03	1.55	1.46	0.24	1.22	0.294205	1.76511	0.00122368	0.00746896	XP_031251124.1(uncharacterized protein LOC116109011 [Pistacia vera])	GO:0031011(cellular_component:Ino80 complex)				ENOG410ZINE(S:Function unknown)	ENOG410ZINE( )		NA
mango011081	2892	yes|down	2	2.14	2.23	0	2.39	12	11.21	33.34	0.04	0.04	0.04	0	0.05	0.27	0.23	0.68	0.03	0.3075	0.146169	2.77429	0.00833353	0.034676	XP_031250730.1(dual specificity protein kinase splB like [Pistacia vera])	GO:0005737(cellular_component:cytoplasm); GO:0004674(molecular_function:protein serine/threonine kinase activity); GO:0007165(biological_process:signal transduction); GO:0005524(molecular_function:ATP binding); GO:0004672(molecular_function:protein kinase activity)				COG0515(T:Signal transduction mechanisms)	COG0515(Serine Threonine protein kinase)	PF07714.19(PK_Tyr_Ser Thr:Protein tyrosine and serine/threonine kinase); PF00069.27(Pkinase:Protein kinase domain); PF00564.26(PB1:PB1 domain)	sp|Q55GU0|Y9955_DICDI(Probable serine/threonine protein kinase DDB_G0267514 OS=Dictyostelium discoideum OX=44689 GN=DDB_G0267514 PE=3 SV=1)
mango011656	369	yes|up	5	5	7.17	11.21	0	0	0	2	11.29	10.62	11.15	26.47	0	0	0	4.48	14.8825	1.12	19.8112	4.30824	0.00129517	0.00780118									NA
mango016009	894	yes|down	32	23	49	5	80	104	138	136	2.02	1.35	2.86	0.41	5.16	7.2	9.27	8.92	1.66	7.6375	0.314829	1.66736	0.000566892	0.00398025	ESR52089.1(hypothetical protein CICLE_v10031840mg [Citrus clementina])					ENOG41122EE(S:Function unknown)	ENOG41122EE(Sterile alpha motif (SAM) domain containing protein)	PF07647.19(SAM_2:SAM domain (Sterile alpha motif)); PF00536.32(SAM_1:SAM domain (Sterile alpha motif))	NA
mango016854	1227	yes|up	11	7	5	10	2	1	4	0	0.6	0.35	0.23	0.55	0.11	0.06	0.22	0	0.4325	0.0975	6.5647	2.71473	0.00459864	0.021627	XP_031266542.1(protein RICE SALT SENSITIVE 3 like isoform X1 [Pistacia vera])	GO:0016301(molecular_function:kinase activity); GO:0003677(molecular_function:DNA binding)				ENOG410YAU9(S:Function unknown)	ENOG410YAU9( )	PF14215.8(bHLH MYC_N:bHLH MYC and R2R3 MYB transcription factors N terminal)	sp|K4PW38|RSS3_ORYSJ(Protein RICE SALT SENSITIVE 3 OS=Oryza sativa subsp. japonica OX=39947 GN=RSS3 PE=1 SV=1)
mango026450	1560	yes|down	13	34	33	23	70	119	81	110	0.34	0.8	0.73	0.64	1.84	3.35	2.13	2.83	0.6275	2.5375	0.362616	1.46349	5.04961e-06	7.88674e-05	XP_031262327.1(rhamnogalacturonan I rhamnosyltransferase 1 [Pistacia vera])	GO:0005737(cellular_component:cytoplasm); GO:0016021(cellular_component:integral component of membrane); GO:0016740(molecular_function:transferase activity); GO:0016757(molecular_function:transferase activity, transferring glycosyl groups); GO:0006004(biological_process:fucose metabolic process); GO:0009507(cellular_component:chloroplast)	K23280	RRT				PF10250.11(O FucT:GDP fucose protein O fucosyltransferase)	sp|Q6NQ51|RRT4_ARATH(Rhamnogalacturonan I rhamnosyltransferase 1 OS=Arabidopsis thaliana OX=3702 GN=RRT4 PE=1 SV=1)
mango024186	1467	yes|down	62	176	190.83	61	266	383	273	396.1	2.06	5.2	5.15	1.96	9.64	14.4	10.53	13.56	3.5925	12.0325	0.481865	1.0533	0.00182028	0.0103014	XP_031265460.1(V type proton ATPase subunit B 2 isoform X1 [Pistacia vera])	GO:0009941(cellular_component:chloroplast envelope); GO:0005794(cellular_component:Golgi apparatus); GO:1902600(biological_process:hydrogen ion transmembrane transport); GO:0046034(biological_process:ATP metabolic process); GO:0051017(biological_process:actin filament bundle assembly); GO:0051015(molecular_function:actin filament binding); GO:0005774(cellular_component:vacuolar membrane); GO:0033…	K02147	ATPeV1B, ATP6B	map04145(Phagosome); map00190(Oxidative phosphorylation)	COG1156(C:Energy production and conversion)	COG1156(Produces ATP from ADP in the presence of a proton gradient across the membrane. The V type beta chain is a regulatory subunit (By similarity))	PF00006.27(ATP synt_ab:ATP synthase alpha/beta family, nucleotide binding domain); PF02874.25(ATP synt_ab_N:ATP synthase alpha/beta family, beta barrel domain)	sp|Q43432|VATB1_GOSHI(V type proton ATPase subunit B 1 OS=Gossypium hirsutum OX=3635 PE=2 SV=1)
mango021762	276	yes|down	2	5	6	0	32	32	20	31	0.16	2.34	1.44	0	7.33	3.6	5.84	4.64	0.985	5.3525	0.147231	2.76385	1.66089e-05	0.000213353	XP_031260332.1(protein disulfide isomerase SCO2 [Pistacia vera])		K22521	SCO2		ENOG411219R(S:Function unknown)	ENOG411219R( )		sp|Q93YN0|SCO2_ARATH(Protein disulfide isomerase SCO2 OS=Arabidopsis thaliana OX=3702 GN=SCO2 PE=1 SV=1)
mango021687	1422	yes|down	187	183	207	121	611	727	704	630	8.54	7.61	8.02	5.53	28.41	36.32	33.03	28.79	7.425	31.6375	0.352235	1.50539	1.59620330195E 14	3.05607434688E 12	XP_031250744.1(cyclase associated protein 1 [Pistacia vera])	GO:0005737(cellular_component:cytoplasm); GO:0007010(biological_process:cytoskeleton organization); GO:0000902(biological_process:cell morphogenesis); GO:0045761(biological_process:regulation of adenylate cyclase activity); GO:0003779(molecular_function:actin binding); GO:0019933(biological_process:cAMP mediated signaling); GO:0008179(molecular_function:adenylate cyclase binding)	K17261	CAP1_2, SRV2		ENOG410XPXJ(S:Function unknown)	ENOG410XPXJ(adenylyl cyclase associated protein)	PF08603.13(CAP_C:Adenylate cyclase associated (CAP) C terminal); PF07986.14(TBCC:Tubulin binding cofactor C)	sp|O65902|ACAP1_ARATH(Cyclase associated protein 1 OS=Arabidopsis thaliana OX=3702 GN=CAP1 PE=2 SV=1)
mango026797	1143	yes|down	69	103	147	70	258	349	581	581	4.1	5.58	7.39	4.17	15.6	22.72	35.64	34.6	5.31	27.14	0.294952	1.76145	1.00493140357E 09	4.96182e-08	XP_031257548.1(alcohol dehydrogenase like [Pistacia vera])	GO:0004024(molecular_function:alcohol dehydrogenase activity, zinc dependent); GO:0005829(cellular_component:cytosol); GO:0046294(biological_process:formaldehyde catabolic process); GO:0008270(molecular_function:zinc ion binding); GO:0051903(molecular_function:S (hydroxymethyl)glutathione dehydrogenase activity); GO:0016491(molecular_function:oxidoreductase activity)	K18857	ADH1	map00620(Pyruvate metabolism); map00010(Glycolysis / Gluconeogenesis); map00592(alpha Linolenic acid metabolism); map00071(Fatty acid degradation); map00350(Tyrosine metabolism)			PF08240.14(ADH_N:Alcohol dehydrogenase GroES like domain); PF00107.28(ADH_zinc_N:Zinc binding dehydrogenase); PF16912.7(Glu_dehyd_C:Glucose dehydrogenase C terminus); PF13602.8(ADH_zinc_N_2:Zinc binding dehydrogenase)	sp|P48977|ADH_MALDO(Alcohol dehydrogenase OS=Malus domestica OX=3750 GN=ADH PE=2 SV=1)
mango003166	1671	yes|down	27	26	58	13	77	185	116	82	1.02	0.9	1.87	0.49	2.97	7.65	4.5	3.1	1.07	4.555	0.347625	1.5244	0.000748903	0.00502756	XP_031286841.1(uncharacterized protein LOC116145529 [Pistacia vera])	GO:0016787(molecular_function:hydrolase activity); GO:0016021(cellular_component:integral component of membrane); GO:0016301(molecular_function:kinase activity); GO:0005524(molecular_function:ATP binding)				ENOG4111S2X(S:Function unknown)	ENOG4111S2X(Zeta toxin)	PF06414.14(Zeta_toxin:Zeta toxin); PF13671.8(AAA_33:AAA domain)	sp|Q0WUY1|NADKC_ARATH(Calmodulin calcium dependent NAD kinase OS=Arabidopsis thaliana OX=3702 GN=NADKC PE=1 SV=1)
mango034013	2649	yes|down	11	35.57	31.54	7	41.57	70.92	171.98	127.77	0.25	0.73	0.61	0.16	0.96	1.75	3.97	2.89	0.4375	2.3925	0.273081	1.8726	0.000684649	0.00466386	XP_031249108.1(LOW QUALITY PROTEIN: receptor like protein kinase FERONIA [Pistacia vera])	GO:0016021(cellular_component:integral component of membrane); GO:0004672(molecular_function:protein kinase activity); GO:0004674(molecular_function:protein serine/threonine kinase activity); GO:0009506(cellular_component:plasmodesma); GO:0005886(cellular_component:plasma membrane); GO:0046777(biological_process:protein autophosphorylation); GO:0005524(molecular_function:ATP binding)						PF07714.19(PK_Tyr_Ser Thr:Protein tyrosine and serine/threonine kinase); PF00069.27(Pkinase:Protein kinase domain); PF12819.9(Malectin_like:Malectin like domain); PF11721.10(Malectin:Malectin domain)	sp|Q9SCZ4|FERON_ARATH(Receptor like protein kinase FERONIA OS=Arabidopsis thaliana OX=3702 GN=FER PE=1 SV=1)
mango016001	1386	yes|down	30.93	28.39	70.91	53.49	132.86	144.58	147.99	187.56	0.8	0.66	1.56	1.38	3.48	4.06	3.89	4.82	1.1	4.0625	0.402148	1.3142	7.77214e-06	0.000112943	XP_031260557.1(zinc finger protein CONSTANS LIKE 15 like [Pistacia vera])	GO:0005634(cellular_component:nucleus); GO:0008270(molecular_function:zinc ion binding)				ENOG410Y966(S:Function unknown)	ENOG410Y966(Zinc finger protein)	PF06203.16(CCT:CCT motif); PF00643.26(zf B_box:B box zinc finger)	sp|Q9C7E8|COL15_ARATH(Zinc finger protein CONSTANS LIKE 15 OS=Arabidopsis thaliana OX=3702 GN=COL15 PE=1 SV=1)
mango013852	1008	yes|down	32	109	163	24	402	467	476	478	1.89	5.95	8.16	1.44	23.66	28.07	26.28	27.29	4.36	26.325	0.22485	2.15297	1.81626e-06	3.30952e-05	XP_031270497.1(phosphatidylinositol/phosphatidylcholine transfer protein SFH2 isoform X1 [Pistacia vera])					ENOG410XRSQ(S:Function unknown)	ENOG410XRSQ(Transfer protein)	PF00650.22(CRAL_TRIO:CRAL/TRIO domain); PF03765.17(CRAL_TRIO_N:CRAL/TRIO, N terminal domain)	sp|F4J7S8|SFH9_ARATH(Phosphatidylinositol/phosphatidylcholine transfer protein SFH9 OS=Arabidopsis thaliana OX=3702 GN=SFH9 PE=2 SV=1)
mango035468	1770	yes|up	50	107	105	218	52	75	81	69	1.77	3.45	3.16	7.73	1.88	2.9	2.94	2.44	4.0275	2.54	2.4076	1.2676	0.00435772	0.0207688	XP_031268116.1(chaperonin 60 subunit alpha 2, chloroplastic isoform X1 [Pistacia vera])	GO:0006457(biological_process:protein folding); GO:0042026(biological_process:protein refolding); GO:0016887(molecular_function:ATPase activity); GO:0005524(molecular_function:ATP binding)				COG0459(O:Posttranslational modification, protein turnover, chaperones)	COG0459(Prevents misfolding and promotes the refolding and proper assembly of unfolded polypeptides generated under stress conditions (By similarity))	PF00118.26(Cpn60_TCP1:TCP 1/cpn60 chaperonin family)	sp|Q56XV8|CPNA2_ARATH(Chaperonin 60 subunit alpha 2, chloroplastic OS=Arabidopsis thaliana OX=3702 GN=CPN60A2 PE=2 SV=1)
mango002713	726	yes|up	41.95	61.34	67.32	39.82	35.89	15	17	33.25	2.44	2.53	2.39	1.94	1.61	0.81	0.7	1.57	2.325	1.1725	2.78058	1.47539	6.64027e-05	0.000676886	XP_031271524.1(plant cysteine oxidase 2 like [Pistacia vera])	GO:0046872(molecular_function:metal ion binding); GO:0017172(molecular_function:cysteine dioxygenase activity)	K23953	PCO		ENOG4111Y3H(S:Function unknown)	ENOG4111Y3H(2 aminoethanethiol)	PF07847.14(PCO_ADO:PCO_ADO)	sp|Q8LGJ5|PCO2_ARATH(Plant cysteine oxidase 2 OS=Arabidopsis thaliana OX=3702 GN=PCO2 PE=1 SV=1)
mango024507	972	yes|down	0	0	4	0	41	62	44	59	0	0	0.17	0	1.83	2.47	1.64	2.15	0.0425	2.0225	0.0255919	5.28817	4.51227491658E 10	2.47342e-08	XP_031268394.1(cytochrome P450 CYP82D47 like [Pistacia vera])	GO:0005506(molecular_function:iron ion binding); GO:0016705(molecular_function:oxidoreductase activity, acting on paired donors, with incorporation or reduction of molecular oxygen); GO:0016021(cellular_component:integral component of membrane); GO:0004497(molecular_function:monooxygenase activity); GO:0020037(molecular_function:heme binding)						PF00067.24(p450:Cytochrome P450)	sp|A0A0N7F297|C82D6_SINHE(Demethylepipodophyllotoxin synthase OS=Sinopodophyllum hexandrum OX=93608 GN=CYP82D61 PE=1 SV=1)
mango033727	1536	yes|up	1939	2264	2831	3152	1301	1216	1090	1137	51.9	57.89	67.98	88.12	35.92	38.72	31.89	32.18	66.4725	34.6775	2.91707	1.54452	2.41491169219E 12	2.39064243041E 10	XP_024037699.1(probable WRKY transcription factor 4 [Citrus clementina])	GO:0003700(molecular_function:transcription factor activity, sequence specific DNA binding); GO:0043565(molecular_function:sequence specific DNA binding); GO:0005634(cellular_component:nucleus)				ENOG410YBRT(K:Transcription)	ENOG410YBRT(Transcription factor)	PF03106.17(WRKY:WRKY DNA binding domain)	sp|Q9XI90|WRKY4_ARATH(Probable WRKY transcription factor 4 OS=Arabidopsis thaliana OX=3702 GN=WRKY4 PE=1 SV=2)
mango034291	1365	yes|down	1	0	0	0	8	12	8	9	0.05	0	0	0	0.39	0.63	0.39	0.43	0.0125	0.46	0.044577	4.48756	0.00043137	0.00317904	XP_031287846.1(serine carboxypeptidase like 45 [Pistacia vera])	GO:0005773(cellular_component:vacuole); GO:0005576(cellular_component:extracellular region); GO:0004185(molecular_function:serine type carboxypeptidase activity)	K16297	SCPL II		COG2939(E:Amino acid transport and metabolism)	COG2939(carboxy peptidase)	PF00450.24(Peptidase_S10:Serine carboxypeptidase)	sp|Q93Y09|SCP45_ARATH(Serine carboxypeptidase like 45 OS=Arabidopsis thaliana OX=3702 GN=SCPL45 PE=2 SV=1)
mango032123	390	yes|down	10	34	15	8	59.02	77	43	101	0.48	1.41	0.7	0.33	2.71	3.66	1.93	4.81	0.73	3.2775	0.321644	1.63646	0.000589925	0.00411438	XP_021892770.1(transcription factor TGA1 like isoform X1 [Carica papaya])	GO:0003700(molecular_function:transcription factor activity, sequence specific DNA binding); GO:0043565(molecular_function:sequence specific DNA binding); GO:0006351(biological_process:transcription, DNA templated)	K14431	TGA	map04075(Plant hormone signal transduction)	ENOG410YEGW(K:Transcription)	ENOG410YEGW(Transcription factor)		sp|Q39237|TGA1_ARATH(Transcription factor TGA1 OS=Arabidopsis thaliana OX=3702 GN=TGA1 PE=1 SV=2)
mango012518	1164	yes|down	19	32	26	21	58	104	108	107	1.09	1.67	1.26	1.2	3.37	6.51	6.37	6.13	1.305	5.595	0.353369	1.50075	1.05283e-06	2.09284e-05	XP_031247195.1(E3 ubiquitin protein ligase At3g02290 like [Pistacia vera])	GO:0004842(molecular_function:ubiquitin protein transferase activity); GO:0008270(molecular_function:zinc ion binding)				ENOG41121N2(O:Posttranslational modification, protein turnover, chaperones)	ENOG41121N2(zinc ion binding)	PF13639.8(zf RING_2:Ring finger domain); PF12678.9(zf rbx1:RING H2 zinc finger domain); PF13923.8(zf C3HC4_2:Zinc finger, C3HC4 type (RING finger)); PF13445.8(zf RING_UBOX:RING type zinc finger); PF00097.27(zf C3HC4:Zinc finger, C3HC4 type (RING finger)); PF17123.7(zf RING_11:RING like zinc finger); PF14634.8(zf RING_5:zinc RING finger domain); PF12861.9(zf ANAPC11:Anaphase promoting complex subu…	sp|Q8LE94|RING3_ARATH(E3 ubiquitin protein ligase At3g02290 OS=Arabidopsis thaliana OX=3702 GN=At3g02290 PE=2 SV=1)
mango030745	966	yes|down	43.69	43.53	117.76	42.18	179.93	347.21	311.7	254.23	3.49	3.16	7.88	3.38	14.53	30.31	25.76	20.3	4.4775	22.725	0.295472	1.75891	2.91857e-07	7.16958e-06	XP_031258988.1(ankyrin repeat containing protein NPR4 like [Pistacia vera])					COG0666(S:Function unknown)	COG0666(Ankyrin Repeat)	PF12796.9(Ank_2:Ankyrin repeats (3 copies))	NA
mango019990	1581	yes|up	2701	2771	3026	4384	1430	2607	1571	1821	94.34	88.22	88.64	153.73	49.25	95.65	54.74	60.98	106.233	65.155	2.40675	1.26708	1.38628e-05	0.000183904	XP_031248045.1(probable polyamine transporter At1g31830 isoform X1 [Pistacia vera])	GO:0022857(molecular_function:transmembrane transporter activity); GO:0016021(cellular_component:integral component of membrane); GO:0005886(cellular_component:plasma membrane)				COG0531(E:Amino acid transport and metabolism)	COG0531(amino acid)	PF13520.8(AA_permease_2:Amino acid permease); PF00324.23(AA_permease:Amino acid permease)	sp|Q9C6S5|PHSB_ARATH(Probable polyamine transporter At1g31830 OS=Arabidopsis thaliana OX=3702 GN=At1g31830 PE=2 SV=1)
mango021225	789	yes|down	3	4	8	2	47.31	33	43	174	0.18	0.26	0.33	0.1	2.92	1.75	2.53	9.6	0.2175	4.2	0.0790186	3.66166	5.51678e-08	1.69542e-06	XP_031256918.1(probable pectin methylesterase CGR2 [Pistacia vera])	GO:0008168(molecular_function:methyltransferase activity); GO:0016021(cellular_component:integral component of membrane); GO:0004553(molecular_function:hydrolase activity, hydrolyzing O glycosyl compounds); GO:0045488(biological_process:pectin metabolic process)	K23871	CGR		ENOG4111QN3(S:Function unknown)	ENOG4111QN3( )		sp|Q9M2Y6|CGR2_ARATH(Probable pectin methylesterase CGR2 OS=Arabidopsis thaliana OX=3702 GN=CGR2 PE=2 SV=1)
mango025378	1695	yes|up	1348.77	14.64	7.33	187.11	0	28.43	1	12.54	49.82	0.49	0.23	6.91	0	1.16	0.04	0.46	14.3625	0.415	59.5101	5.89506	0.00140068	0.00831758	XP_031280655.1(laccase 14 like [Pistacia vera])	GO:0048046(cellular_component:apoplast); GO:0052716(molecular_function:hydroquinone:oxygen oxidoreductase activity); GO:0046274(biological_process:lignin catabolic process); GO:0005507(molecular_function:copper ion binding); GO:0016491(molecular_function:oxidoreductase activity)	K05909	E1.10.3.2		COG2132(Q:Secondary metabolites biosynthesis, transport and catabolism)	COG2132(Multicopper oxidase)	PF07732.17(Cu oxidase_3:Multicopper oxidase); PF07731.16(Cu oxidase_2:Multicopper oxidase); PF00394.24(Cu oxidase:Multicopper oxidase)	sp|Q9FY79|LAC14_ARATH(Laccase 14 OS=Arabidopsis thaliana OX=3702 GN=LAC14 PE=2 SV=1)
mango020788	690	yes|up	73	73	90	89	45	53	37	47	8.52	7.78	8.75	10.45	5.31	6.79	4.53	5.51	8.875	5.535	2.43592	1.28446	7.33887e-07	1.54692e-05	XP_031253239.1(peptidyl tRNA hydrolase ICT1, mitochondrial like [Pistacia vera])	GO:0016787(molecular_function:hydrolase activity); GO:0003747(molecular_function:translation release factor activity)	K15033	ICT1		COG1186(J:Translation, ribosomal structure and biogenesis)	COG1186(Peptide chain release factor 2 directs the termination of translation in response to the peptide chain termination codons UGA and UAA (By similarity))	PF00472.22(RF 1:RF 1 domain)	sp|B5XAM2|ICT1_SALSA(Peptidyl tRNA hydrolase ICT1, mitochondrial OS=Salmo salar OX=8030 GN=mrpl58 PE=2 SV=1)
mango014925	756	yes|up	10170	4198	5622	8384	1245	3528	611	3188	845.86	318.46	392.78	699.86	105.08	321.58	52.78	265.86	564.24	186.325	4.82658	2.271	1.57789e-05	0.000204114	XP_031256682.1(caffeoyl CoA O methyltransferase [Pistacia vera])	GO:0042409(molecular_function:caffeoyl CoA O methyltransferase activity); GO:0008171(molecular_function:O methyltransferase activity); GO:0009809(biological_process:lignin biosynthetic process); GO:0032259(biological_process:methylation); GO:0008757(molecular_function:S adenosylmethionine dependent methyltransferase activity)	K00588	E2.1.1.104	map00941(Flavonoid biosynthesis); map00940(Phenylpropanoid biosynthesis); map00945(Stilbenoid, diarylheptanoid and gingerol biosynthesis)	COG4122(S:Function unknown)	COG4122(O methyltransferase)	PF01596.19(Methyltransf_3:O methyltransferase); PF13578.8(Methyltransf_24:Methyltransferase domain)	sp|Q43095|CAMT_POPTM(Caffeoyl CoA O methyltransferase OS=Populus tremuloides OX=3693 PE=2 SV=1)
mango022199	1200	yes|down	5	7	10	1	15	25	22	27	0.28	0.36	0.47	0.06	0.85	1.53	1.27	1.51	0.2925	1.29	0.342333	1.54653	0.00641374	0.0282035	XP_031265667.1(RING finger and transmembrane domain containing protein 2 like [Pistacia vera])	GO:1904294(biological_process:positive regulation of ERAD pathway); GO:0016021(cellular_component:integral component of membrane); GO:0046872(molecular_function:metal ion binding); GO:0061630(molecular_function:ubiquitin protein ligase activity)	K22379	RNFT1		ENOG4111HH8(S:Function unknown)	ENOG4111HH8(Ring finger protein, transmembrane)	PF13445.8(zf RING_UBOX:RING type zinc finger); PF00097.27(zf C3HC4:Zinc finger, C3HC4 type (RING finger)); PF13920.8(zf C3HC4_3:Zinc finger, C3HC4 type (RING finger)); PF14634.8(zf RING_5:zinc RING finger domain); PF13923.8(zf C3HC4_2:Zinc finger, C3HC4 type (RING finger)); PF15227.8(zf C3HC4_4:zinc finger of C3HC4 type, RING); PF13639.8(zf RING_2:Ring finger domain)	sp|Q6NZ21|RNFT1_DANRE(E3 ubiquitin protein ligase RNFT1 OS=Danio rerio OX=7955 GN=rnft1 PE=2 SV=2)
mango022732	1719	yes|down	407	271	404	384	986	1268	2048.17	951.91	11.23	8.08	11.17	12.49	32.54	45.28	67.77	29.44	10.7425	43.7575	0.383117	1.38414	1.75197e-05	0.00022303	XP_031287807.1(CTP synthase [Pistacia vera])	GO:0044210(biological_process:'de novo' CTP biosynthetic process); GO:0019856(biological_process:pyrimidine nucleobase biosynthetic process); GO:0006541(biological_process:glutamine metabolic process); GO:0006241(biological_process:CTP biosynthetic process); GO:0003883(molecular_function:CTP synthase activity); GO:0005524(molecular_function:ATP binding); GO:0042802(molecular_function:identical pr…	K01937	pyrG, CTPS	map00240(Pyrimidine metabolism); map01240(Biosynthesis of cofactors)	COG0504(F:Nucleotide transport and metabolism)	COG0504(Catalyzes the ATP dependent amination of UTP to CTP with either L glutamine or ammonia as the source of nitrogen (By similarity))	PF06418.16(CTP_synth_N:CTP synthase N terminus); PF00117.30(GATase:Glutamine amidotransferase class I); PF07722.15(Peptidase_C26:Peptidase C26)	sp|Q54V77|PYRG_DICDI(CTP synthase OS=Dictyostelium discoideum OX=44689 GN=ctps PE=3 SV=1)
mango015257	1290	yes|up	65	51	79	48	41	43	30	43.03	2.41	1.72	2.49	2.17	1.63	1.74	1.14	1.59	2.1975	1.525	2.09454	1.06663	0.000187788	0.00160714	XP_031270793.1(phosphoribosylformylglycinamidine cyclo ligase, chloroplastic/mitochondrial [Pistacia vera])	GO:0004641(molecular_function:phosphoribosylformylglycinamidine cyclo ligase activity); GO:0005829(cellular_component:cytosol); GO:0006189(biological_process:'de novo' IMP biosynthetic process); GO:0005524(molecular_function:ATP binding); GO:0006164(biological_process:purine nucleotide biosynthetic process); GO:0046084(biological_process:adenine biosynthetic process); GO:0004637(molecular_functio…	K01933	purM	map00230(Purine metabolism)	COG0150(F:Nucleotide transport and metabolism)	COG0150(phosphoribosylaminoimidazole synthetase)	PF02769.24(AIRS_C:AIR synthase related protein, C terminal domain); PF00586.26(AIRS:AIR synthase related protein, N terminal domain)	sp|Q05728|PUR5_ARATH(Phosphoribosylformylglycinamidine cyclo ligase, chloroplastic OS=Arabidopsis thaliana OX=3702 GN=PUR5 PE=1 SV=2)
mango024311	1227	yes|up	485.83	1263.8	832.9	778.38	226.82	191.66	186.08	591	18.48	39.68	23.91	27.58	7.32	6.99	5.47	21.91	27.4125	10.4225	3.90519	1.96539	2.00421e-07	5.13915e-06	XP_031270197.1(protein PIN LIKES 1 like [Pistacia vera])	GO:0016021(cellular_component:integral component of membrane); GO:0055085(biological_process:transmembrane transport); GO:0009734(biological_process:auxin activated signaling pathway)	K24139	PILS, ECM3		COG0679(S:Function unknown)	COG0679(Auxin Efflux Carrier)	PF03547.20(Mem_trans:Membrane transport protein)	sp|F4HWB6|PILS1_ARATH(Protein PIN LIKES 1 OS=Arabidopsis thaliana OX=3702 GN=PILS1 PE=2 SV=1)
mango002650	1131	yes|down	24	23	14	17	79	63	57	187	1.2	0.95	0.59	0.77	3.73	3.58	2.66	8.98	0.8775	4.7375	0.289694	1.7874	9.38286e-05	0.000899326	XP_031268884.1(protein WVD2 like 2 [Pistacia vera])	GO:0005737(cellular_component:cytoplasm); GO:0005874(cellular_component:microtubule)				ENOG4111824(S:Function unknown)	ENOG4111824(Targeting protein for Xklp2 (TPX2))	PF06886.13(TPX2:Targeting protein for Xklp2 (TPX2) domain)	sp|Q9ASW8|WDL2_ARATH(Protein WVD2 like 2 OS=Arabidopsis thaliana OX=3702 GN=WDL2 PE=2 SV=1)
mango006224	1278	yes|down	78.86	232.36	311.58	138.71	403.17	480.05	532.07	791.68	3.06	8.66	10.57	5.57	16.32	21.06	21.78	32	6.965	22.79	0.453441	1.14101	0.000354463	0.00270441	XP_031265712.1(UDP xylose transporter 3 isoform X1 [Pistacia vera])	GO:0005794(cellular_component:Golgi apparatus); GO:0016021(cellular_component:integral component of membrane); GO:0005338(molecular_function:nucleotide sugar transmembrane transporter activity); GO:0015297(molecular_function:antiporter activity); GO:0005464(molecular_function:UDP xylose transmembrane transporter activity)	K15285	SLC35E3		ENOG410XP1S(S:Function unknown)	ENOG410XP1S(solute carrier family 35 member)	PF03151.18(TPT:Triose phosphate Transporter family); PF00892.22(EamA:EamA like transporter family); PF04142.17(Nuc_sug_transp:Nucleotide sugar transporter)	sp|Q8RXL8|UXT3_ARATH(UDP xylose transporter 3 OS=Arabidopsis thaliana OX=3702 GN=UXT3 PE=1 SV=1)
mango002989	702	yes|up	9849	8662	8658	7298	5019	3962	4128	5690	1120.67	899.93	821.2	835.53	577.99	495.21	492.72	650.84	919.332	554.19	2.53261	1.34063	2.04211e-11	1.63846e-09	XP_031263634.1(BI1 like protein [Pistacia vera])	GO:0016021(cellular_component:integral component of membrane)	K24205	TMBIM, LFG		COG0670(S:Function unknown)	COG0670(Membrane)	PF01027.22(Bax1 I:Inhibitor of apoptosis promoting Bax1)	sp|Q94A20|LFG5_ARATH(BI1 like protein OS=Arabidopsis thaliana OX=3702 GN=LFG5 PE=2 SV=1)
mango022265	1524	yes|up	857	664	469	1581	9	115	196	386	36.1	25.44	16.77	66.64	0.39	5.29	8.47	16.25	36.2375	7.6	7.75817	2.95572	0.00132127	0.00792603	XP_031283699.1(probable aspartyl protease At4g16563 [Pistacia vera])	GO:0004190(molecular_function:aspartic type endopeptidase activity); GO:0009505(cellular_component:plant type cell wall)				ENOG410XNV7(O:Posttranslational modification, protein turnover, chaperones)	ENOG410XNV7(aspartic)	PF14541.8(TAXi_C:Xylanase inhibitor C terminal); PF14543.8(TAXi_N:Xylanase inhibitor N terminal); PF00026.25(Asp:Eukaryotic aspartyl protease)	sp|Q940R4|ASP63_ARATH(Probable aspartyl protease At4g16563 OS=Arabidopsis thaliana OX=3702 GN=At4g16563 PE=2 SV=1)
mango010320	1419	yes|down	11	18	27	7	72	36	45	39	0.45	0.55	0.87	0.22	2.42	1.41	1.47	1.24	0.5225	1.635	0.420554	1.24964	0.00738489	0.0314522	XP_031254732.1(transcription termination factor MTERF5, chloroplastic like [Pistacia vera])	GO:0032502(biological_process:developmental process); GO:0006355(biological_process:regulation of transcription, DNA templated); GO:0003690(molecular_function:double stranded DNA binding); GO:0006353(biological_process:DNA templated transcription, termination)	K15032;K12177	MTERFD;COPS3, CSN3		ENOG410XT49(S:Function unknown)	ENOG410XT49(mitochondrial transcription termination)	PF02536.16(mTERF:mTERF)	sp|F4JVI3|MTEF5_ARATH(Transcription termination factor MTERF5, chloroplastic OS=Arabidopsis thaliana OX=3702 GN=MTERF5 PE=1 SV=1)
mango006595	387	yes|down	9	67	41	20	104	91	104	111	1.13	9.79	3.53	3.16	12.29	14.97	13.12	9.27	4.4025	12.4125	0.432275	1.20998	0.00946971	0.0383608	XP_031262072.1(sm like protein LSM1B isoform X1 [Pistacia vera])	GO:0016070(biological_process:RNA metabolic process); GO:0000290(biological_process:deadenylation dependent decapping of nuclear transcribed mRNA); GO:0000339(molecular_function:RNA cap binding); GO:0000932(cellular_component:cytoplasmic mRNA processing body); GO:1990726(cellular_component:Lsm1 7 Pat1 complex); GO:0000956(biological_process:nuclear transcribed mRNA catabolic process); GO:0003723(…	K12620	LSM1	map03018(RNA degradation)	ENOG411224Q(K:Transcription)	ENOG411224Q(LSM1 homolog, U6 small nuclear RNA associated (S. cerevisiae))	PF01423.24(LSM:LSM domain)	sp|Q8LFL8|LSM1B_ARATH(Sm like protein LSM1B OS=Arabidopsis thaliana OX=3702 GN=LSM1B PE=1 SV=1)
mango016332	609	yes|down	45	33	92	60	173	233	190	331	3.68	2.46	6.32	4.93	14.36	20.89	16.14	27.15	4.3475	19.635	0.337401	1.56746	5.00977e-07	1.11709e-05	XP_031253882.1(high mobility group B protein 1 like [Pistacia vera])	GO:0005634(cellular_component:nucleus)	K10802	HMGB1	map03410(Base excision repair)	COG5648(B:Chromatin structure and dynamics)	COG5648(high mobility group)	PF00505.21(HMG_box:HMG (high mobility group) box); PF09011.12(HMG_box_2:HMG box domain)	sp|O49595|HMGB1_ARATH(High mobility group B protein 1 OS=Arabidopsis thaliana OX=3702 GN=HMGB1 PE=1 SV=1)
mango005487	1083	yes|down	0	3	4	0	80	58	179	90	0	0.17	0.21	0	5.17	4.04	11.76	5.73	0.095	6.675	0.0223399	5.48423	2.92736052242E 13	3.8575244818E 11	XP_031255843.1(ethylene responsive transcription factor ERF061 [Pistacia vera])	GO:0003700(molecular_function:transcription factor activity, sequence specific DNA binding); GO:0005634(cellular_component:nucleus); GO:0003677(molecular_function:DNA binding)				ENOG410YMKN(K:Transcription)	ENOG410YMKN(Transcription factor)	PF00847.22(AP2:AP2 domain)	sp|Q9C7W2|ERF61_ARATH(Ethylene responsive transcription factor ERF061 OS=Arabidopsis thaliana OX=3702 GN=ERF061 PE=2 SV=1)
mango007974	1593	yes|down	13	6	16	5	43	39	50	70	0.52	0.22	0.54	0.2	1.75	1.71	2.05	2.8	0.37	2.0775	0.269369	1.89235	1.47702e-05	0.000193609	XP_031285074.1(GPI mannosyltransferase 3 [Pistacia vera])	GO:0004376(molecular_function:glycolipid mannosyltransferase activity); GO:0016021(cellular_component:integral component of membrane); GO:0005789(cellular_component:endoplasmic reticulum membrane); GO:0006506(biological_process:GPI anchor biosynthetic process); GO:0000026(molecular_function:alpha 1,2 mannosyltransferase activity); GO:0000030(molecular_function:mannosyltransferase activity)	K05286	PIGB	map00563(Glycosylphosphatidylinositol (GPI) anchor biosynthesis)	ENOG410XYK9(S:Function unknown)	ENOG410XYK9(phosphatidylinositol glycan anchor biosynthesis, class B)	PF03901.19(Glyco_transf_22:Alg9 like mannosyltransferase family)	sp|Q94A15|APTG1_ARATH(Mannosyltransferase APTG1 OS=Arabidopsis thaliana OX=3702 GN=APTG1 PE=2 SV=1)
mango000866	2415	yes|down	47	81	97	35	253	193	174	232	1.18	1.84	2.07	0.88	6.45	5.27	4.44	5.8	1.4925	5.49	0.399055	1.32534	3.65725e-06	6.01421e-05	XP_031254984.1(scarecrow like protein 14 [Pistacia vera])	GO:0003700(molecular_function:transcription factor activity, sequence specific DNA binding); GO:0043565(molecular_function:sequence specific DNA binding); GO:0005634(cellular_component:nucleus); GO:0010200(biological_process:response to chitin); GO:0006355(biological_process:regulation of transcription, DNA templated)				ENOG410YMPH(K:Transcription)	ENOG410YMPH(transcription, DNA dependent)	PF03514.16(GRAS:GRAS domain family)	sp|Q9XE58|SCL14_ARATH(Scarecrow like protein 14 OS=Arabidopsis thaliana OX=3702 GN=SCL14 PE=1 SV=2)
mango008744	1521	yes|down	5	6	35	12	83	208	181	177	0.17	0.15	0.91	0.33	2.34	6.28	5.92	5.96	0.39	5.125	0.115025	3.11998	3.14357e-09	1.36873e-07	XP_031258884.1(serine/threonine protein phosphatase 2A 57 kDa regulatory subunit B' kappa isoform like isoform X1 [Pistacia vera])	GO:0019888(molecular_function:protein phosphatase regulator activity); GO:0016021(cellular_component:integral component of membrane); GO:0007165(biological_process:signal transduction); GO:0000159(cellular_component:protein phosphatase type 2A complex)	K11584	PPP2R5	map03015(mRNA surveillance pathway)			PF01603.22(B56:Protein phosphatase 2A regulatory B subunit (B56 family))	sp|Q93YV6|2A5K_ARATH(Serine/threonine protein phosphatase 2A 57 kDa regulatory subunit B' kappa isoform OS=Arabidopsis thaliana OX=3702 GN=B'KAPPA PE=1 SV=1)
mango005033	1092	yes|up	1	0	66	80	0	0	0	1	0.06	0	3.51	5.05	0	0	0	0.06	2.155	0.015	162.65	7.34562	0.00269646	0.0140714	XP_031287078.1(GDSL esterase/lipase LTL1 like [Pistacia vera])	GO:0016788(molecular_function:hydrolase activity, acting on ester bonds)						PF00657.24(Lipase_GDSL:GDSL like Lipase/Acylhydrolase)	sp|Q8LB81|GDL79_ARATH(GDSL esterase/lipase At5g33370 OS=Arabidopsis thaliana OX=3702 GN=At5g33370 PE=2 SV=1)
mango018851	450	yes|down	25	19	39	22	50	85	100	100	2.71	1.88	3.53	2.4	5.49	10.12	11.35	10.89	2.63	9.4625	0.425521	1.2327	0.000176574	0.00152098	XP_031260196.1(biogenesis of lysosome related organelles complex 1 subunit 1 like [Pistacia vera])	GO:0031083(cellular_component:BLOC 1 complex)	K20185	BLOC1S1		ENOG4111NES(O:Posttranslational modification, protein turnover, chaperones)	ENOG4111NES(biogenesis of lysosome related organelles complex 1 subunit)	PF06320.15(GCN5L1:GCN5 like protein 1 (GCN5L1))	sp|O22929|BL1S1_ARATH(Biogenesis of lysosome related organelles complex 1 subunit 1 OS=Arabidopsis thaliana OX=3702 GN=BLOS1 PE=1 SV=1)
mango029330	1041	yes|up	17.5	142	128.07	126	14	38	29	56.5	1.17	8.65	7.22	8.45	0.95	2.78	2	3.78	6.3725	2.3775	4.07032	2.02514	0.000378762	0.00285586	XP_031268238.1(senescence specific cysteine protease SAG12 like [Pistacia vera])	GO:0008234(molecular_function:cysteine type peptidase activity)				COG4870(O:Posttranslational modification, protein turnover, chaperones)	COG4870(cathepsin)	PF00112.25(Peptidase_C1:Papain family cysteine protease); PF08246.14(Inhibitor_I29:Cathepsin propeptide inhibitor domain (I29)); PF03051.17(Peptidase_C1_2:Peptidase C1 like family)	sp|Q9FJ47|SAG12_ARATH(Senescence specific cysteine protease SAG12 OS=Arabidopsis thaliana OX=3702 GN=SAG12 PE=1 SV=1)
mango023854	2847	yes|up	4325.16	1910.4	1293.65	2344.05	1409.47	1157.95	2034.89	1576.35	76.97	30	19.38	40.66	24.91	21.49	34.67	27.27	41.7525	27.085	2.32037	1.21436	0.00440255	0.0209232	XP_031273460.1(LOW QUALITY PROTEIN: uncharacterized protein LOC116131931 [Pistacia vera])	GO:0016787(molecular_function:hydrolase activity); GO:0016021(cellular_component:integral component of membrane)				ENOG410XT8B(S:Function unknown)	ENOG410XT8B(ser Thr protein phosphatase family protein)	PF00149.30(Metallophos:Calcineurin like phosphoesterase)	NA
mango006804	1371	yes|down	42	90	99	29	160.58	468	331.91	1097.6	2	3.91	4	1.39	7.8	24.42	16.27	52.38	2.825	25.2175	0.172211	2.53775	5.17395e-07	1.14901e-05	XP_031271058.1(protein COBRA like [Pistacia vera])	GO:0016021(cellular_component:integral component of membrane); GO:0010215(biological_process:cellulose microfibril organization); GO:0031225(cellular_component:anchored component of membrane)				ENOG410YAAC(S:Function unknown)	ENOG410YAAC(cobra like protein)	PF04833.17(COBRA:COBRA like protein)	sp|Q94KT8|COBRA_ARATH(Protein COBRA OS=Arabidopsis thaliana OX=3702 GN=COB PE=2 SV=1)
mango007161	2556	yes|down	1	3	4	0	38	44	14	17	0.02	0.06	0.08	0	0.91	1.13	0.34	0.4	0.04	0.695	0.0895559	3.48107	3.2728e-05	0.000376429	XP_031285836.1(serum response factor binding protein 1 like isoform X2 [Pistacia vera])	GO:0000228(cellular_component:nuclear chromosome); GO:0006338(biological_process:chromatin remodeling); GO:0009734(biological_process:auxin activated signaling pathway)				ENOG410Z6K9(S:Function unknown)	ENOG410Z6K9( )		NA
mango020120	1056	yes|down	5	9	31	14	21	126	47	153	0.33	0.54	1.72	0.92	1.4	9.06	3.19	10.06	0.8775	5.9275	0.226837	2.14027	0.00113719	0.0070317	XP_031265083.1(zinc finger protein CONSTANS LIKE 6 like [Pistacia vera])	GO:0006355(biological_process:regulation of transcription, DNA templated); GO:0005634(cellular_component:nucleus)				COG5641(K:Transcription)	COG5641(Transcription factor)	PF06203.16(CCT:CCT motif)	sp|Q8RWD0|COL16_ARATH(Zinc finger protein CONSTANS LIKE 16 OS=Arabidopsis thaliana OX=3702 GN=COL16 PE=1 SV=2)
mango002807	1389	yes|up	179337	167842	159830	148747	83748	68599	94509	71921	7088.21	6074.61	5420.44	5976.03	3398.43	2986.79	3827.11	2838.82	6139.82	3262.79	2.81585	1.49357	2.36653371261E 12	2.35446439068E 10	XP_031249469.1(3 ketoacyl CoA thiolase 2, peroxisomal [Pistacia vera])	GO:0005777(cellular_component:peroxisome); GO:0006635(biological_process:fatty acid beta oxidation); GO:0010124(biological_process:phenylacetate catabolic process); GO:0016747(molecular_function:transferase activity, transferring acyl groups other than amino acyl groups); GO:0003988(molecular_function:acetyl CoA C acyltransferase activity)	K07513	ACAA1	map04146(Peroxisome); map00592(alpha Linolenic acid metabolism); map00280(Valine, leucine and isoleucine degradation); map01040(Biosynthesis of unsaturated fatty acids); map00071(Fatty acid degradation)	COG0183(I:Lipid transport and metabolism)	COG0183(acetyl coa acetyltransferase)	PF00108.25(Thiolase_N:Thiolase, N terminal domain); PF02803.20(Thiolase_C:Thiolase, C terminal domain)	sp|Q56WD9|THIK2_ARATH(3 ketoacyl CoA thiolase 2, peroxisomal OS=Arabidopsis thaliana OX=3702 GN=PED1 PE=1 SV=2)
mango026373	1869	yes|down	33	113	258	26	852	464	776	623	1.05	2.96	5.61	0.62	21.71	12.65	19.63	15.68	2.56	17.4175	0.191114	2.38749	1.40737e-05	0.000185582	XP_031278054.1(protein NSP INTERACTING KINASE 2 [Pistacia vera])	GO:0016021(cellular_component:integral component of membrane); GO:0005886(cellular_component:plasma membrane); GO:0006468(biological_process:protein phosphorylation); GO:0005524(molecular_function:ATP binding); GO:0004672(molecular_function:protein kinase activity)				ENOG410ZS46(T:Signal transduction mechanisms)	ENOG410ZS46(NSP interacting kinase)	PF00069.27(Pkinase:Protein kinase domain); PF07714.19(PK_Tyr_Ser Thr:Protein tyrosine and serine/threonine kinase); PF08263.14(LRRNT_2:Leucine rich repeat N terminal domain); PF13855.8(LRR_8:Leucine rich repeat); PF12799.9(LRR_4:Leucine Rich repeats (2 copies))	sp|Q8RY65|NIK2_ARATH(Protein NSP INTERACTING KINASE 2 OS=Arabidopsis thaliana OX=3702 GN=NIK2 PE=1 SV=1)
mango003212	378	yes|up	18	4	0	17	0	2	0	2	6.14	1.26	0	5.92	0	0.76	0	0.7	3.33	0.365	15.3107	3.93647	0.00863162	0.0356406	XP_031259905.1(ethylene responsive transcription factor ERF096 like [Pistacia vera])	GO:0043565(molecular_function:sequence specific DNA binding); GO:0003700(molecular_function:transcription factor activity, sequence specific DNA binding); GO:0005634(cellular_component:nucleus); GO:0010186(biological_process:positive regulation of cellular defense response); GO:0090332(biological_process:stomatal closure); GO:0045893(biological_process:positive regulation of transcription, DNA te…				ENOG410ZN2I(K:Transcription)	ENOG410ZN2I(Transcription factor)	PF00847.22(AP2:AP2 domain)	sp|P93822|ERF97_ARATH(Ethylene responsive transcription factor 14 OS=Arabidopsis thaliana OX=3702 GN=ERF14 PE=2 SV=1)
mango004306	471	yes|down	137	31	101	61	246	321	219	226	29.83	6.2	17.87	13.46	53.76	77.29	51.63	49.84	16.84	58.13	0.452298	1.14465	0.0106446	0.0418753	XP_031286382.1(universal stress protein PHOS32 like [Pistacia vera])	GO:0016787(molecular_function:hydrolase activity)				COG0589(T:Signal transduction mechanisms)	COG0589(Universal stress protein)	PF00582.28(Usp:Universal stress protein family)	sp|Q8VYN9|PHO32_ARATH(Universal stress protein PHOS32 OS=Arabidopsis thaliana OX=3702 GN=PHOS32 PE=1 SV=1)
mango018705	828	yes|down	13	37	42	13	108	152	116	112	0.94	2.59	2.2	0.82	7.65	11.42	8.11	7.99	1.6375	8.7925	0.278119	1.84623	4.80981e-07	1.08228e-05	XP_031271374.1(probable inactive shikimate kinase like 1, chloroplastic [Pistacia vera])	GO:0016301(molecular_function:kinase activity); GO:0009507(cellular_component:chloroplast)				COG0703(E:Amino acid transport and metabolism)	COG0703(Catalyzes the specific phosphorylation of the 3 hydroxyl group of shikimic acid using ATP as a cosubstrate (By similarity))	PF01202.24(SKI:Shikimate kinase)	sp|Q9LW20|SKL1_ARATH(Probable inactive shikimate kinase like 1, chloroplastic OS=Arabidopsis thaliana OX=3702 GN=SKL1 PE=2 SV=1)
mango022121	660	yes|down	2	3	4	0	8	12	26	43	0.25	0.34	0.41	0	1.01	1.64	3.41	5.39	0.25	2.8625	0.138098	2.85623	0.000732912	0.00494188	XP_006435793.1(uncharacterized protein At5g39865 [Citrus clementina])	GO:0015035(molecular_function:protein disulfide oxidoreductase activity); GO:0008794(molecular_function:arsenate reductase (glutaredoxin) activity)	K17479	GRXCR1		ENOG4111HAI(O:Posttranslational modification, protein turnover, chaperones)	ENOG4111HAI(Glutaredoxin)	PF00462.26(Glutaredoxin:Glutaredoxin)	sp|Q9FLE8|Y5986_ARATH(Uncharacterized protein At5g39865 OS=Arabidopsis thaliana OX=3702 GN=At5g39865 PE=2 SV=1)
mango020880	246	yes|down	2.11	4.05	3.83	0	20.71	7.6	9.99	17.77	0.2	0.35	0.31	0	2.02	0.8	1.36	1.71	0.215	1.4725	0.229557	2.12308	0.00863039	0.0356406	XP_031250760.1(zinc finger BED domain containing protein RICESLEEPER 1 like [Pistacia vera])	GO:0006355(biological_process:regulation of transcription, DNA templated); GO:0046983(molecular_function:protein dimerization activity); GO:0005634(cellular_component:nucleus)							NA
mango007725	897	yes|down	2	6	21	5	32	48	47	115	0.08	0.22	0.73	0.21	1.34	2.15	1.98	4.72	0.31	2.5475	0.184129	2.44121	8.0818e-05	0.000796917	XP_031274297.1(uncharacterized protein LOC116132771 [Pistacia vera])	GO:0004519(molecular_function:endonuclease activity); GO:0005886(cellular_component:plasma membrane)				COG3568(S:Function unknown)	COG3568(Endonuclease/Exonuclease/phosphatase family)	PF03372.25(Exo_endo_phos:Endonuclease/Exonuclease/phosphatase family)	NA
mango016303	1905	yes|up	333	673	1365	799	79	162	152	391	10.86	19.95	37.88	26.05	2.62	5.77	5.07	12.73	23.685	6.5475	5.50186	2.45992	2.66053e-08	8.97275e-07	XP_031249749.1(O fucosyltransferase 19 like [Pistacia vera])	GO:0006004(biological_process:fucose metabolic process); GO:0005737(cellular_component:cytoplasm); GO:0016740(molecular_function:transferase activity); GO:0016021(cellular_component:integral component of membrane); GO:0016757(molecular_function:transferase activity, transferring glycosyl groups)				ENOG410YKDZ(S:Function unknown)	ENOG410YKDZ(DUF246 domain containing protein)	PF10250.11(O FucT:GDP fucose protein O fucosyltransferase)	sp|Q9SH89|OFT19_ARATH(O fucosyltransferase 19 OS=Arabidopsis thaliana OX=3702 GN=OFUT19 PE=2 SV=1)
mango009114	1200	yes|down	81	91	134	45	627	323	435	174	2.6	2.91	4.04	1.63	21.51	11.77	14.7	6.15	2.795	13.5325	0.286943	1.80116	4.20264e-05	0.000463292	XP_031261080.1(FCS Like Zinc finger 10 like [Pistacia vera])					ENOG410YG71(S:Function unknown)	ENOG410YG71(Protein of unknown function (DUF581))	PF04570.16(zf FLZ:zinc finger of the FCS type, C2 C2)	sp|Q9LYE4|FLZ10_ARATH(FCS Like Zinc finger 10 OS=Arabidopsis thaliana OX=3702 GN=FLZ10 PE=1 SV=1)
mango027517	1116	yes|down	21	40	73	19	179	142	157	141.98	0.79	1.69	2.31	0.75	7.92	5.88	6.05	6.02	1.385	6.4675	0.314549	1.66864	3.61499e-06	5.95456e-05	XP_031278518.1(F box/kelch repeat protein At3g61590 isoform X1 [Pistacia vera])	GO:0016021(cellular_component:integral component of membrane)				ENOG410XPZA(S:Function unknown)	ENOG410XPZA(F box Kelch repeat protein)		sp|Q9M310|FBK77_ARATH(F box/kelch repeat protein At3g61590 OS=Arabidopsis thaliana OX=3702 GN=At3g61590 PE=1 SV=1)
mango008268	1365	yes|up	468.15	679.96	688.05	616.24	341.23	210.44	250.69	407.96	22.46	29.68	27.98	29.59	16.65	11.04	12.35	19.57	27.4275	14.9025	2.76068	1.46502	4.7915150761E 11	3.47962e-09	XP_031257970.1(ankyrin repeat containing protein BDA1 like [Pistacia vera])	GO:0016021(cellular_component:integral component of membrane); GO:0016020(cellular_component:membrane)				COG0666(S:Function unknown)	COG0666(Ankyrin Repeat)	PF12796.9(Ank_2:Ankyrin repeats (3 copies)); PF13857.8(Ank_5:Ankyrin repeats (many copies)); PF13637.8(Ank_4:Ankyrin repeats (many copies)); PF13962.8(PGG:Domain of unknown function); PF00023.32(Ank:Ankyrin repeat)	NA
mango020089	714	yes|up	228	554	572	366	130	90	93	90	20.61	46.05	45.67	34.56	12.99	9.45	8.55	8.22	36.7225	9.8025	5.56131	2.47542	3.25362074722E 18	1.34876136725E 15	OMO69282.1(Chalcone isomerase [Corchorus olitorius])	GO:0005504(molecular_function:fatty acid binding); GO:0009570(cellular_component:chloroplast stroma); GO:0016872(molecular_function:intramolecular lyase activity); GO:0006631(biological_process:fatty acid metabolic process)				ENOG410Y9JB(O:Posttranslational modification, protein turnover, chaperones)	ENOG410Y9JB(chalcone isomerase)	PF16036.7(Chalcone_3:Chalcone isomerase like)	sp|A0A2U7XUH7|CHIL1_HUMLU(Chalcone isomerase like protein 1 OS=Humulus lupulus OX=3486 GN=CHIL1 PE=1 SV=1)
mango025747	1119	yes|down	16	23	60	6	94	127	54	88	0.5	0.66	1.6	0.24	3.01	4.36	1.73	2.76	0.75	2.965	0.360715	1.47107	0.00692714	0.0299595	XP_031285708.1(rust resistance kinase Lr10 like [Pistacia vera])	GO:0016021(cellular_component:integral component of membrane); GO:0030247(molecular_function:polysaccharide binding); GO:0005524(molecular_function:ATP binding); GO:0004672(molecular_function:protein kinase activity)						PF13947.8(GUB_WAK_bind:Wall associated receptor kinase galacturonan binding); PF14380.8(WAK_assoc:Wall associated receptor kinase C terminal)	sp|P93604|LRK10_WHEAT(Rust resistance kinase Lr10 OS=Triticum aestivum OX=4565 GN=LRK10 PE=2 SV=1)
mango034328	318	yes|up	148	187.29	120	103	88	60	80	79	19.5	22.56	13.12	13.68	11.72	8.7	11.12	10.48	17.215	10.505	2.47889	1.30969	4.50671e-06	7.13969e-05	GAY33467.1(hypothetical protein CUMW_007370 [Citrus unshiu])	GO:0016021(cellular_component:integral component of membrane)	K19034	PSRP5		ENOG410ZGCP(S:Function unknown)	ENOG410ZGCP(50S ribosomal protein 5)		sp|Q9LER7|PSRP5_ARATH(50S ribosomal protein 5, chloroplastic OS=Arabidopsis thaliana OX=3702 GN=PSRP5 PE=1 SV=1)
mango034893	1785	yes|up	3606	2541	4815	3409	2523	2272	2030	2114	126.58	81.11	143.75	119.69	90.19	87.13	72.91	74.14	117.782	81.0925	2.16663	1.11545	9.05871e-07	1.83852e-05	XP_031275160.1(scarecrow like protein 8 [Pistacia vera])	GO:0003700(molecular_function:transcription factor activity, sequence specific DNA binding); GO:0043565(molecular_function:sequence specific DNA binding); GO:0005634(cellular_component:nucleus); GO:0006355(biological_process:regulation of transcription, DNA templated)						PF03514.16(GRAS:GRAS domain family)	sp|Q9FYR7|SCL8_ARATH(Scarecrow like protein 8 OS=Arabidopsis thaliana OX=3702 GN=SCL8 PE=2 SV=1)
mango033270	336	yes|up	194.67	230	200	251	119	94	185.77	112	10.46	10.39	8.41	12.48	6.01	5.1	9.48	5.56	10.435	6.5375	2.35463	1.2355	2.20747e-05	0.000270727	XP_031284200.1(organelle RRM domain containing protein 2, mitochondrial like [Pistacia vera])	GO:0080156(biological_process:mitochondrial mRNA modification); GO:1990904(cellular_component:ribonucleoprotein complex); GO:0003723(molecular_function:RNA binding); GO:0005739(cellular_component:mitochondrion); GO:0003729(molecular_function:mRNA binding)				COG0724(S:Function unknown)	COG0724(Rna binding protein)	PF00076.24(RRM_1:RNA recognition motif. (a.k.a. RRM, RBD, or RNP domain))	sp|Q9FIU6|ORRM2_ARATH(Organelle RRM domain containing protein 2, mitochondrial OS=Arabidopsis thaliana OX=3702 GN=ORRM2 PE=1 SV=1)
mango028922	1545	yes|down	9	25	9	6	59	85	83	56	0.33	0.83	0.28	0.22	2.19	3.39	3.1	2.04	0.415	2.68	0.230521	2.11703	7.11743e-06	0.000105061	XP_031247309.1(glucan endo 1,3 beta glucosidase 5 [Pistacia vera])	GO:0046658(cellular_component:anchored component of plasma membrane); GO:0016021(cellular_component:integral component of membrane); GO:0005975(biological_process:carbohydrate metabolic process); GO:0042973(molecular_function:glucan endo 1,3 beta D glucosidase activity)				ENOG410Y907(S:Function unknown)	ENOG410Y907(glucan endo 1 3 beta glucosidase)	PF00332.20(Glyco_hydro_17:Glycosyl hydrolases family 17); PF07983.15(X8:X8 domain)	sp|Q9M088|E135_ARATH(Glucan endo 1,3 beta glucosidase 5 OS=Arabidopsis thaliana OX=3702 GN=At4g31140 PE=2 SV=1)
mango024761	453	yes|up	349	452	611	587	297	167	132	296	53.51	62.26	76	89.35	46.54	27.16	21.99	45.49	70.28	35.295	3.0402	1.60417	3.20525e-07	7.78732e-06	XP_031279219.1(uncharacterized protein C6C3.02c like [Pistacia vera])	GO:0005634(cellular_component:nucleus); GO:0005739(cellular_component:mitochondrion); GO:0007005(biological_process:mitochondrion organization)	K22759	CHCHD10		ENOG4111WHQ(S:Function unknown); ENOG41126E7(S:Function unknown); ENOG410Y33Z(S:Function unknown)	ENOG4111WHQ(CHCH domain); ENOG41126E7(coiled coil helix coiled coil helix domain containing); ENOG410Y33Z( )	PF06747.15(CHCH:CHCH domain)	NA
mango008877	765	yes|up	127.18	140.55	211.12	224.28	55.54	107.94	65.47	35.31	9.04	9.12	11.91	16.43	3.14	7.78	3.91	1.76	11.625	4.1475	3.56855	1.83534	3.53529e-06	5.84749e-05	XP_031275161.1(derlin 1 like [Pistacia vera])	GO:0030968(biological_process:endoplasmic reticulum unfolded protein response); GO:0016021(cellular_component:integral component of membrane); GO:1990381(molecular_function:ubiquitin specific protease binding); GO:0000839(cellular_component:Hrd1p ubiquitin ligase ERAD L complex); GO:0005789(cellular_component:endoplasmic reticulum membrane); GO:0030176(cellular_component:integral component of end…	K13989	DERL2_3	map04141(Protein processing in endoplasmic reticulum)	COG5291(S:Function unknown)	COG5291(Derlin 1)	PF04511.17(DER1:Der1 like family)	sp|Q8VZU9|DERL1_ARATH(Derlin 1 OS=Arabidopsis thaliana OX=3702 GN=DER1 PE=2 SV=1)
mango016270	828	yes|down	27.54	51.85	51.99	32.65	277.71	183.06	216.07	243.1	4.64	3.11	3.79	4.34	27.03	20.83	24.93	25.61	3.97	24.6	0.238279	2.06928	9.80780736725E 16	2.71049654158E 13	XP_031267821.1(BEL1 like homeodomain protein 9 [Pistacia vera])	GO:0005634(cellular_component:nucleus); GO:0006355(biological_process:regulation of transcription, DNA templated); GO:0006357(biological_process:regulation of transcription from RNA polymerase II promoter); GO:0003677(molecular_function:DNA binding); GO:0000978(molecular_function:RNA polymerase II core promoter proximal region sequence specific DNA binding); GO:0000981(molecular_function:RNA poly…				ENOG410XPMQ(K:Transcription)	ENOG410XPMQ(homeobox)	PF07526.13(POX:Associated with HOX); PF05920.13(Homeobox_KN:Homeobox KN domain)	sp|Q9LZM8|BLH9_ARATH(BEL1 like homeodomain protein 9 OS=Arabidopsis thaliana OX=3702 GN=BLH9 PE=1 SV=1)
mango029404	3003	yes|down	16	43	96	29	241	806	436	554	0.32	0.77	1.62	0.57	4.85	17.37	8.77	10.92	0.82	10.4775	0.115261	3.11703	1.9971100617E 11	1.60884599222E 09	XP_031286425.1(receptor like protein kinase HSL1 [Pistacia vera])	GO:0016021(cellular_component:integral component of membrane); GO:0005886(cellular_component:plasma membrane); GO:0005524(molecular_function:ATP binding); GO:0004672(molecular_function:protein kinase activity)				COG4886(S:Function unknown)	COG4886(leucine Rich Repeat)	PF00069.27(Pkinase:Protein kinase domain); PF07714.19(PK_Tyr_Ser Thr:Protein tyrosine and serine/threonine kinase); PF13855.8(LRR_8:Leucine rich repeat); PF12799.9(LRR_4:Leucine Rich repeats (2 copies)); PF08263.14(LRRNT_2:Leucine rich repeat N terminal domain); PF00560.35(LRR_1:Leucine Rich Repeat)	sp|Q9SGP2|HSL1_ARATH(Receptor like protein kinase HSL1 OS=Arabidopsis thaliana OX=3702 GN=HSL1 PE=2 SV=1)
mango006136	1158	yes|down	2	2	2	0	35	36	83	51	0.12	0.11	0.1	0	2.08	2.31	5.01	2.99	0.0825	3.0975	0.0394707	4.66307	5.81525986493E 10	3.06928e-08	XP_031262630.1(VAN3 binding protein [Pistacia vera])	GO:0016021(cellular_component:integral component of membrane)				ENOG410YCZ5(S:Function unknown)	ENOG410YCZ5(Plant pleckstrin homology like region)	PF05703.13(Auxin_canalis:Auxin canalisation); PF08458.12(PH_2:Plant pleckstrin homology like region)	sp|Q8W4K5|VAB_ARATH(VAN3 binding protein OS=Arabidopsis thaliana OX=3702 GN=VAB PE=1 SV=1)
mango010351	537	yes|up	7405.37	3256.82	4969.53	6090.41	1011.59	1205.89	407.54	827.27	238.52	95.3	144.64	202.39	35.74	41.45	13.11	26.01	170.213	29.0775	8.81108	3.13932	2.45226247815E 14	4.43591989001E 12	TXG60577.1(hypothetical protein EZV62_015150 [Acer yangbiense])	GO:0005506(molecular_function:iron ion binding); GO:0016705(molecular_function:oxidoreductase activity, acting on paired donors, with incorporation or reduction of molecular oxygen); GO:0016021(cellular_component:integral component of membrane); GO:0004497(molecular_function:monooxygenase activity); GO:0020037(molecular_function:heme binding)	K20562	CYP736A		COG2124(Q:Secondary metabolites biosynthesis, transport and catabolism)	COG2124(Cytochrome p450)	PF00067.24(p450:Cytochrome P450)	sp|A0A068Q5V6|C7150_PRUMU(Cytochrome P450 71AU50 OS=Prunus mume OX=102107 GN=CYP71AU50 PE=2 SV=1)
mango024722	1596	yes|up	11791	5912	7706	9053	4271	3678	3715	4083	456.55	207.34	252.18	346.83	164.95	154.18	144.64	155.48	315.725	154.812	3.07941	1.62265	5.52133e-08	1.69542e-06	XP_031270812.1(probable inactive poly [ADP ribose] polymerase SRO3 [Pistacia vera])	GO:0003950(molecular_function:NAD+ ADP ribosyltransferase activity)				ENOG4111NY1(S:Function unknown)	ENOG4111NY1(inactive poly ADP ribose polymerase)	PF12174.10(RST:RCD1 SRO TAF4 (RST) plant domain); PF00644.22(PARP:Poly(ADP ribose) polymerase catalytic domain); PF02825.22(WWE:WWE domain)	sp|Q8RY59|RCD1_ARATH(Inactive poly [ADP ribose] polymerase RCD1 OS=Arabidopsis thaliana OX=3702 GN=RCD1 PE=1 SV=1)
mango032478	1890	yes|down	3	4	1	5	28	30	26	22	0.1	0.12	0.03	0.16	0.94	1.08	0.87	0.72	0.1025	0.9025	0.168118	2.57245	2.67133e-05	0.00031696	XP_031253446.1(BTB/POZ domain containing protein NPY5 like [Pistacia vera])	GO:0016567(biological_process:protein ubiquitination)				ENOG410YBGR(S:Function unknown)	ENOG410YBGR(BTB POZ domain containing protein)	PF03000.16(NPH3:NPH3 family); PF00651.33(BTB:BTB/POZ domain)	sp|O80970|NPY2_ARATH(BTB/POZ domain containing protein NPY2 OS=Arabidopsis thaliana OX=3702 GN=NPY2 PE=2 SV=1)
mango010510	1710	yes|up	123.01	117.47	340.17	166.07	48.87	200.08	36.24	27.7	183.7	161.72	358.27	257.64	65.87	329.6	56.45	28.39	240.333	120.078	3.04575	1.6068	0.00933431	0.0379359	XP_031285522.1(asparagine synthetase [glutamine hydrolyzing] 3 [Pistacia vera])	GO:0006529(biological_process:asparagine biosynthetic process); GO:0006541(biological_process:glutamine metabolic process); GO:0005524(molecular_function:ATP binding); GO:0004066(molecular_function:asparagine synthase (glutamine hydrolyzing) activity)	K01953	asnB, ASNS	map00250(Alanine, aspartate and glutamate metabolism)			PF00733.23(Asn_synthase:Asparagine synthase); PF13537.8(GATase_7:Glutamine amidotransferase domain); PF13522.8(GATase_6:Glutamine amidotransferase domain); PF12481.10(DUF3700:Aluminium induced protein)	sp|Q9LFU1|ASNS3_ARATH(Asparagine synthetase [glutamine hydrolyzing] 3 OS=Arabidopsis thaliana OX=3702 GN=ASN3 PE=2 SV=1)
mango006549	2256	yes|down	37.73	95.91	94.86	29.65	209.38	184.22	187.98	183.88	0.42	1	1.05	0.33	2.52	2.39	2.48	2.11	0.7	2.375	0.436963	1.19442	0.000346116	0.00265805	XP_031251963.1(myosin 17 like [Pistacia vera])	GO:0048467(biological_process:gynoecium development); GO:0007015(biological_process:actin filament organization); GO:0042802(molecular_function:identical protein binding); GO:0090436(biological_process:leaf pavement cell development); GO:0010154(biological_process:fruit development); GO:0009826(biological_process:unidimensional cell growth); GO:0010090(biological_process:trichome morphogenesis); …	K10357	MYO5		COG5022(Z:Cytoskeleton)	COG5022(myosin heavy chain)	PF00063.23(Myosin_head:Myosin head (motor domain)); PF00612.29(IQ:IQ calmodulin binding motif); PF02736.21(Myosin_N:Myosin N terminal SH3 like domain)	sp|F4K5J1|MYO17_ARATH(Myosin 17 OS=Arabidopsis thaliana OX=3702 GN=XI K PE=1 SV=2)
mango002500	1812	yes|up	4627.81	5214.7	6640.09	4761.68	3324.6	2910.79	3119.47	3611.4	159.69	163.63	194.91	164.34	116.83	109.73	110.13	124.51	170.643	115.3	2.21138	1.14495	1.58993996701E 25	2.25975896168E 22	KAF2307225.1(hypothetical protein GH714_025573 [Hevea brasiliensis])	GO:0031267(molecular_function:small GTPase binding); GO:0016021(cellular_component:integral component of membrane); GO:0055085(biological_process:transmembrane transport); GO:0005794(cellular_component:Golgi apparatus); GO:0016192(biological_process:vesicle mediated transport)				ENOG410ZNC0(S:Function unknown)	ENOG410ZNC0(peroxisomal membrane protein)	PF00153.29(Mito_carr:Mitochondrial carrier protein); PF04893.19(Yip1:Yip1 domain)	sp|B6ZJZ9|PNC1_SOYBN(Peroxisomal adenine nucleotide carrier 1 OS=Glycine max OX=3847 GN=PNC1 PE=2 SV=1)
mango015855	1461	yes|down	8	7	4	3	17	25	32	68	0.23	0.24	0.1	0.09	0.54	0.8	0.96	2.27	0.165	1.1425	0.221273	2.1761	0.000338874	0.00261861	XP_031250412.1(F box/kelch repeat protein At1g67480 like [Pistacia vera])					ENOG4110X8D(S:Function unknown)	ENOG4110X8D(Kelch repeat containing F box family protein)	PF01344.27(Kelch_1:Kelch motif); PF13964.8(Kelch_6:Kelch motif); PF07646.17(Kelch_2:Kelch motif); PF13418.8(Kelch_4:Galactose oxidase, central domain); PF13854.8(Kelch_5:Kelch motif); PF13415.8(Kelch_3:Galactose oxidase, central domain); PF00646.35(F box:F box domain)	sp|Q9CAG8|FBK28_ARATH(F box/kelch repeat protein At1g67480 OS=Arabidopsis thaliana OX=3702 GN=At1g67480 PE=2 SV=1)
mango010353	537	yes|up	2568.63	920.73	1802.47	1856.59	491.4	576.28	241.63	448.6	89.94	29.32	53.68	65.02	17.52	22.04	8.66	16.04	59.49	16.065	5.70291	2.5117	4.05303999393E 10	2.27817e-08	TXG60577.1(hypothetical protein EZV62_015150 [Acer yangbiense])	GO:0005506(molecular_function:iron ion binding); GO:0016705(molecular_function:oxidoreductase activity, acting on paired donors, with incorporation or reduction of molecular oxygen); GO:0016021(cellular_component:integral component of membrane); GO:0004497(molecular_function:monooxygenase activity); GO:0020037(molecular_function:heme binding)	K20562	CYP736A		COG2124(Q:Secondary metabolites biosynthesis, transport and catabolism)	COG2124(Cytochrome p450)	PF00067.24(p450:Cytochrome P450)	sp|A0A068Q5V6|C7150_PRUMU(Cytochrome P450 71AU50 OS=Prunus mume OX=102107 GN=CYP71AU50 PE=2 SV=1)
mango023332	1332	yes|up	3432	1647	1989	1880	1370	1300	1325	1521	169.5	74.02	83.24	92.97	68.83	70.21	67.26	75.14	104.933	70.36	2.29129	1.19616	0.000115247	0.00106858	XP_031252723.1(aminoacylase 1 like [Pistacia vera])	GO:0004046(molecular_function:aminoacylase activity); GO:0005737(cellular_component:cytoplasm); GO:0006520(biological_process:cellular amino acid metabolic process)	K14677	ACY1	map00220(Arginine biosynthesis)	COG0624(E:Amino acid transport and metabolism)	COG0624(succinyl diaminopimelate desuccinylase activity)	PF01546.30(Peptidase_M20:Peptidase family M20/M25/M40); PF07687.16(M20_dimer:Peptidase dimerisation domain); PF04389.19(Peptidase_M28:Peptidase family M28)	sp|Q99JW2|ACY1_MOUSE(Aminoacylase 1 OS=Mus musculus OX=10090 GN=Acy1 PE=1 SV=1)
mango030010	1320	yes|up	306	202	239	275	180	156	148	95	9.02	5.41	6	8.1	5.41	5.02	4.46	2.8	7.1325	4.4225	2.41916	1.27451	0.000134151	0.00121169	XP_031268622.1(uncharacterized protein LOC116127090 [Pistacia vera])	GO:0008173(molecular_function:RNA methyltransferase activity); GO:0016021(cellular_component:integral component of membrane); GO:0030696(molecular_function:tRNA (m5U54) methyltransferase activity); GO:0006396(biological_process:RNA processing)				COG2265(J:Translation, ribosomal structure and biogenesis)	COG2265(catalyzes the formation of 5 methyl uridine at position)	PF05958.13(tRNA_U5 meth_tr:tRNA (Uracil 5 ) methyltransferase); PF13847.8(Methyltransf_31:Methyltransferase domain); PF13649.8(Methyltransf_25:Methyltransferase domain); PF05175.16(MTS:Methyltransferase small domain); PF09445.12(Methyltransf_15:RNA cap guanine N2 methyltransferase); PF02475.18(Met_10:Met 10+ like protein); PF06325.15(PrmA:Ribosomal protein L11 methyltransferase (PrmA)); PF01555.2…	sp|Q8KGF9|Y009_CHLTE(Uncharacterized RNA methyltransferase CT0009 OS=Chlorobaculum tepidum (strain ATCC 49652 / DSM 12025 / NBRC 103806 / TLS) OX=194439 GN=CT0009 PE=3 SV=1)
mango002178	222	yes|down	4.99	3	10.13	1.45	23.41	46.72	25	37.36	1.31	0.72	2.13	0.39	6.13	15.55	7.17	11.32	1.1375	10.0425	0.18986	2.39699	7.21751e-05	0.000725607									NA
mango019423	639	yes|down	0	0	1	2	2	37	21	15	0	0	0.11	0.26	0.26	5.32	2.9	1.98	0.0925	2.615	0.0548198	4.18916	0.000898798	0.00581225	XP_031250621.1(EID1 like F box protein 3 [Pistacia vera])					ENOG410YC43(S:Function unknown)	ENOG410YC43(EID1 like F box protein)		sp|Q93ZT5|EDL3_ARATH(EID1 like F box protein 3 OS=Arabidopsis thaliana OX=3702 GN=EDL3 PE=2 SV=1)
mango007760	1332	yes|up	45047	21796	16968	51556	3676	2395	3479	6369	1895.79	832.62	605.52	2177.1	158.67	107.72	147.83	264.58	1377.76	169.7	12.6456	3.66057	6.4556141485E 16	1.83505443324E 13	XP_031266276.1(omega 6 fatty acid desaturase, chloroplastic [Pistacia vera])	GO:0016021(cellular_component:integral component of membrane); GO:0006629(biological_process:lipid metabolic process)	K10255	FAD6, desA		COG3239(I:Lipid transport and metabolism)	COG3239(linoleoyl CoA desaturase activity)	PF00487.26(FA_desaturase:Fatty acid desaturase)	sp|P48627|FAD6C_BRANA(Omega 6 fatty acid desaturase, chloroplastic OS=Brassica napus OX=3708 PE=1 SV=1)
mango017672	801	yes|down	0	3	0	1	15	20	14	23	0	0.26	0	0.09	1.44	2.07	1.38	2.18	0.0875	1.7675	0.0756313	3.72487	6.96979e-05	0.0007047	XP_031250391.1(probable WRKY transcription factor 65 [Pistacia vera])	GO:0003700(molecular_function:transcription factor activity, sequence specific DNA binding); GO:0043565(molecular_function:sequence specific DNA binding); GO:0005634(cellular_component:nucleus)				ENOG4111ACC(K:Transcription)	ENOG4111ACC(WRKY)	PF03106.17(WRKY:WRKY DNA binding domain)	sp|Q9LP56|WRK65_ARATH(Probable WRKY transcription factor 65 OS=Arabidopsis thaliana OX=3702 GN=WRKY65 PE=2 SV=1)
mango008121	1764	yes|up	78.33	35.64	46.81	80	23.78	36.18	29.95	49.03	1.98	0.78	0.95	2.02	0.63	0.94	0.86	1.42	1.4325	0.9625	2.50288	1.32359	0.00206477	0.0114061	XP_031270946.1(nitrate regulatory gene2 protein like [Pistacia vera])					ENOG410YFMP(S:Function unknown)	ENOG410YFMP(Protein of unknown function (DUF630))	PF04782.14(DUF632:Protein of unknown function (DUF632)); PF04783.14(DUF630:Protein of unknown function (DUF630))	sp|A0A178VBJ0|APSR1_ARATH(Protein ALTERED PHOSPHATE STARVATION RESPONSE 1 OS=Arabidopsis thaliana OX=3702 GN=APSR1 PE=2 SV=1)
mango013701	702	yes|up	4	14	17	19	0	6	2	8	0.46	1.45	1.61	2.18	0	0.75	0.24	0.92	1.425	0.4775	4.68365	2.22763	0.00949999	0.0384365	XP_031256753.1(uncharacterized protein LOC116114757 [Pistacia vera])	GO:0016021(cellular_component:integral component of membrane); GO:0005886(cellular_component:plasma membrane)				ENOG411248W(S:Function unknown)	ENOG411248W(expressed protein)	PF04862.14(DUF642:Protein of unknown function (DUF642))	NA
mango035545	1185	yes|up	116	395	286	106	76	109	129	248	4.04	12.89	8.68	3.72	2.94	4.13	4.79	8.78	7.3325	5.16	2.15134	1.10524	0.0104343	0.041195	XP_031256469.1(UDP arabinose 4 epimerase 1 like isoform X1 [Pistacia vera])	GO:0006012(biological_process:galactose metabolic process); GO:0016021(cellular_component:integral component of membrane); GO:0003978(molecular_function:UDP glucose 4 epimerase activity)	K12448	UXE, uxe	map00520(Amino sugar and nucleotide sugar metabolism)	COG1087(M:Cell wall/membrane/envelope biogenesis)	COG1087(udp glucose 4 epimerase)	PF16363.7(GDP_Man_Dehyd:GDP mannose 4,6 dehydratase); PF01370.23(Epimerase:NAD dependent epimerase/dehydratase family); PF02719.17(Polysacc_synt_2:Polysaccharide biosynthesis protein); PF01073.21(3Beta_HSD:3 beta hydroxysteroid dehydrogenase/isomerase family); PF04321.19(RmlD_sub_bind:RmlD substrate binding domain); PF13460.8(NAD_binding_10:NAD(P)H binding); PF07993.14(NAD_binding_4:Male sterilit…	sp|Q8H0B6|ARAE2_ORYSJ(Probable UDP arabinose 4 epimerase 2 OS=Oryza sativa subsp. japonica OX=39947 GN=UEL 2 PE=2 SV=1)
mango008401	897	yes|down	51	204	214	77	271	343	381	485	2.63	9.59	9.44	4.04	14.24	19.38	20.25	25.07	6.425	19.735	0.478619	1.06305	0.0039586	0.019254	XP_031274065.1(ubiquinone biosynthesis protein COQ9, mitochondrial [Pistacia vera])	GO:0005743(cellular_component:mitochondrial inner membrane); GO:0006744(biological_process:ubiquinone biosynthetic process); GO:0008289(molecular_function:lipid binding); GO:0005739(cellular_component:mitochondrion)	K18587	COQ9		COG5590(S:Function unknown)	COG5590(ubiquinone biosynthesis protein Coq9)	PF08511.13(COQ9:COQ9)	sp|Q68FT1|COQ9_RAT(Ubiquinone biosynthesis protein COQ9, mitochondrial OS=Rattus norvegicus OX=10116 GN=Coq9 PE=1 SV=2)
mango017520	720	yes|down	5	8	11	14	25	75	33	47	0.55	0.8	1.01	1.54	2.78	9.04	3.79	5.18	0.975	5.1975	0.287979	1.79597	0.000605126	0.00420272	XP_031283407.1(ras related protein RABA3 like isoform X1 [Pistacia vera])	GO:0005768(cellular_component:endosome); GO:0003924(molecular_function:GTPase activity); GO:0005794(cellular_component:Golgi apparatus); GO:0005525(molecular_function:GTP binding)	K07904	RAB11A	map04144(Endocytosis)	COG1100(S:Function unknown)	COG1100(GTP binding Protein)	PF00071.24(Ras:Ras family); PF08477.15(Roc:Ras of Complex, Roc, domain of DAPkinase); PF00025.23(Arf:ADP ribosylation factor family); PF01926.25(MMR_HSR1:50S ribosome binding GTPase)	sp|Q9LNK1|RABA3_ARATH(Ras related protein RABA3 OS=Arabidopsis thaliana OX=3702 GN=RABA3 PE=2 SV=1)
mango021841	894	yes|up	857	709	938	831	727.47	565	466	479	58.78	44.35	54.21	57.11	50.69	42.4	33.1	32.89	53.6125	39.77	2.01652	1.01187	5.67069e-05	0.000592623	XP_031257389.1(uncharacterized protein LOC116115369 [Pistacia vera])	GO:0005765(cellular_component:lysosomal membrane)				ENOG4111IE1(S:Function unknown)	ENOG4111IE1(mef2b neighbor)	PF10167.11(BORCS8:BLOC 1 related complex sub unit 8)	NA
mango006123	1995	yes|up	20486	13503	19185	32802	7750	8565	8785	10723	539.99	312.81	429.76	831.44	206.86	247.13	229.69	279.18	528.5	240.715	3.40795	1.76891	2.64085e-08	8.93667e-07	AQZ55555.1(acyl CoA oxidase 1 [Mangifera indica])	GO:0050660(molecular_function:flavin adenine dinucleotide binding); GO:0006635(biological_process:fatty acid beta oxidation); GO:0005777(cellular_component:peroxisome); GO:0055088(biological_process:lipid homeostasis); GO:0033540(biological_process:fatty acid beta oxidation using acyl CoA oxidase); GO:0016401(molecular_function:palmitoyl CoA oxidase activity); GO:0000038(biological_process:very l…	K00232	E1.3.3.6, ACOX1, ACOX3	map00640(Propanoate metabolism); map00592(alpha Linolenic acid metabolism); map01040(Biosynthesis of unsaturated fatty acids); map00071(Fatty acid degradation); map04146(Peroxisome); map00410(beta Alanine metabolism)	COG1960(I:Lipid transport and metabolism)	COG1960(acyl CoA dehydrogenase)	PF01756.21(ACOX:Acyl CoA oxidase); PF14749.8(Acyl CoA_ox_N:Acyl coenzyme A oxidase N terminal); PF02770.21(Acyl CoA_dh_M:Acyl CoA dehydrogenase, middle domain)	sp|O65202|ACOX1_ARATH(Peroxisomal acyl coenzyme A oxidase 1 OS=Arabidopsis thaliana OX=3702 GN=ACX1 PE=1 SV=1)
mango010979	657	yes|up	1011.53	767.68	1401.91	2354.6	636.39	576.95	581.35	695.03	77.93	47.95	91.03	206.4	40.05	41.42	36.27	48.1	105.828	41.46	3.11437	1.63894	6.76946e-06	0.000101125	XP_031269378.1(ras related protein Rab5 like isoform X1 [Pistacia vera])	GO:0006886(biological_process:intracellular protein transport); GO:0003924(molecular_function:GTPase activity); GO:0030139(cellular_component:endocytic vesicle); GO:0012505(cellular_component:endomembrane system); GO:0005768(cellular_component:endosome); GO:0005525(molecular_function:GTP binding)	K07889	RAB5C	map04145(Phagosome); map04144(Endocytosis)	ENOG410YCCP(S:Function unknown)	ENOG410YCCP(member RAS oncogene family)	PF00071.24(Ras:Ras family); PF08477.15(Roc:Ras of Complex, Roc, domain of DAPkinase); PF00025.23(Arf:ADP ribosylation factor family); PF04670.14(Gtr1_RagA:Gtr1/RagA G protein conserved region); PF00009.29(GTP_EFTU:Elongation factor Tu GTP binding domain)	sp|P31583|RHN1_NICPL(Ras related protein RHN1 OS=Nicotiana plumbaginifolia OX=4092 GN=RHN1 PE=2 SV=1)
mango031582	801	yes|up	686	2153	2750	3902	849	436	400	923	64.79	185.47	217.55	370.23	81.27	45.17	39.38	87.49	209.51	63.3275	4.96073	2.31055	9.06177e-07	1.83852e-05	XP_031251256.1(NDR1/HIN1 like protein 6 [Pistacia vera])	GO:0016021(cellular_component:integral component of membrane)				ENOG410YFY3(S:Function unknown)	ENOG410YFY3(harpin induced protein 1 domain containing protein, expressed)	PF03168.15(LEA_2:Late embryogenesis abundant protein)	sp|Q8LD98|NHL6_ARATH(NDR1/HIN1 like protein 6 OS=Arabidopsis thaliana OX=3702 GN=NHL6 PE=1 SV=1)
mango020239	903	yes|down	5	3	2	0	17	19	12	49	0.69	0.38	0.14	0	2.18	2.82	1.68	6.14	0.3025	3.205	0.146879	2.7673	0.000675743	0.00461263	XP_031253338.1(protein XRI1 like isoform X2 [Pistacia vera])	GO:0007143(biological_process:female meiotic division); GO:0007140(biological_process:male meiosis)							sp|Q6NLW5|XRI1_ARATH(Protein XRI1 OS=Arabidopsis thaliana OX=3702 GN=XRI1 PE=1 SV=2)
mango021027	324	yes|down	17	9	11	11	27	69	69	81	3.36	1.63	1.77	2.2	5.36	15.05	14.67	16.18	2.24	12.815	0.275364	1.86059	5.53142e-05	0.000579988	XP_031262691.1(uncharacterized protein LOC116120860 [Pistacia vera])	GO:0016021(cellular_component:integral component of membrane)				ENOG410XXVP(S:Function unknown)	ENOG410XXVP( )		NA
mango020162	1653	yes|down	3	17	38	0	63	132	98	147	0.12	0.59	1.24	0	2.46	5.53	3.85	5.63	0.4875	4.3675	0.161018	2.6347	0.000889095	0.00576261	XP_031253039.1(4 coumarate CoA ligase like 9 [Pistacia vera])	GO:0016405(molecular_function:CoA ligase activity)				COG0318(I:Lipid transport and metabolism); COG0318(Q:Secondary metabolites biosynthesis, transport and catabolism)	COG0318(Amp dependent synthetase and ligase); COG0318(Amp dependent synthetase and ligase)	PF00501.30(AMP binding:AMP binding enzyme); PF13193.8(AMP binding_C:AMP binding enzyme C terminal domain)	sp|Q84P23|4CLL9_ARATH(4 coumarate CoA ligase like 9 OS=Arabidopsis thaliana OX=3702 GN=4CLL9 PE=1 SV=2)
mango027918	1575	yes|down	132	272	514	86	479	649	427	1526	5.35	10.03	17.7	3.49	19.77	28.75	17.74	61.84	9.1425	32.025	0.425431	1.233	0.0110824	0.0430952	XP_031278452.1(LOW QUALITY PROTEIN: oxalate CoA ligase like [Pistacia vera])	GO:0009698(biological_process:phenylpropanoid metabolic process); GO:0031956(molecular_function:medium chain fatty acid CoA ligase activity); GO:0016207(molecular_function:4 coumarate CoA ligase activity); GO:0006631(biological_process:fatty acid metabolic process); GO:0016874(molecular_function:ligase activity)	K22133	AAE3	map00630(Glyoxylate and dicarboxylate metabolism)	COG0318(I:Lipid transport and metabolism); COG0318(Q:Secondary metabolites biosynthesis, transport and catabolism)	COG0318(Amp dependent synthetase and ligase); COG0318(Amp dependent synthetase and ligase)	PF00501.30(AMP binding:AMP binding enzyme); PF13193.8(AMP binding_C:AMP binding enzyme C terminal domain)	sp|M4IQQ7|CCL9_HUMLU(Probable CoA ligase CCL9 OS=Humulus lupulus OX=3486 GN=CCL9 PE=2 SV=1)
mango029875	888	yes|down	1	8	6	0	16	33	18	78	0.05	0.34	0.23	0	0.75	1.67	0.99	3.6	0.155	1.7525	0.138044	2.8568	0.000673678	0.00460647	XP_024952261.1(uncharacterized protein LOC102622098 [Citrus sinensis])	GO:0016021(cellular_component:integral component of membrane)				ENOG410YF3V(S:Function unknown)	ENOG410YF3V(harpin induced protein)	PF03168.15(LEA_2:Late embryogenesis abundant protein)	NA
mango016019	1692	yes|down	32	118	78	37	202	240	245	376	0.97	3.18	1.97	1.1	6.18	7.78	7.43	11.15	1.805	8.135	0.3311	1.59466	9.61841e-06	0.000135639	XP_031260978.1(coiled coil domain containing protein SCD2 [Pistacia vera])	GO:0000911(biological_process:cytokinesis by cell plate formation)				ENOG410ZI6D(S:Function unknown)	ENOG410ZI6D( )	PF09726.11(Macoilin:Macoilin family)	sp|Q8RWD5|SCD2_ARATH(Coiled coil domain containing protein SCD2 OS=Arabidopsis thaliana OX=3702 GN=SCD2 PE=1 SV=1)
mango029390	774	yes|up	98.72	159.01	140.93	104.2	112.7	63.19	70.37	88.88	18.63	27.5	21.76	19.89	21.39	13.16	14.26	16.95	21.945	16.44	2.00648	1.00466	0.000202871	0.00171556	KAF3680490.1(Transcription elongation factor 1 like protein [Capsicum annuum])	GO:0008023(cellular_component:transcription elongation factor complex); GO:0048096(biological_process:chromatin mediated maintenance of transcription); GO:0005634(cellular_component:nucleus); GO:0046872(molecular_function:metal ion binding); GO:0006368(biological_process:transcription elongation from RNA polymerase II promoter); GO:0003746(molecular_function:translation elongation factor activity…				COG4888(S:Function unknown)	COG4888(elongation factor 1 homolog)	PF05129.15(Elf1:Transcription elongation factor Elf1 like)	sp|Q8LHP0|ELOF1_ORYSJ(Transcription elongation factor 1 homolog OS=Oryza sativa subsp. japonica OX=39947 GN=Os07g0631100 PE=3 SV=1)
mango000767	3276	yes|down	11	16	24	3	102	241.35	124	185	0.2	0.26	0.37	0.05	1.87	4.74	2.27	3.32	0.22	3.05	0.10846	3.20476	4.06202698204E 12	3.86728291333E 10	XP_031271206.1(protein SMAX1 LIKE 6 [Pistacia vera])	GO:0016887(molecular_function:ATPase activity); GO:0005524(molecular_function:ATP binding)				COG0542(O:Posttranslational modification, protein turnover, chaperones)	COG0542(ATP dependent CLP protease ATP binding subunit)		sp|O80875|SMXL7_ARATH(Protein SMAX1 LIKE 7 OS=Arabidopsis thaliana OX=3702 GN=SMXL7 PE=1 SV=1)
mango019923	1092	yes|up	1749	4256	3152	3021	1511	1585	1909	1912	81.44	183.02	127	142.48	72.18	84.26	90.78	89.26	133.485	84.12	2.36988	1.24481	4.84002e-08	1.50479e-06	XP_031256401.1(probable plastid lipid associated protein 3, chloroplastic [Pistacia vera])	GO:0009535(cellular_component:chloroplast thylakoid membrane); GO:0010287(cellular_component:plastoglobule)				ENOG4111HVZ(S:Function unknown)	ENOG4111HVZ(FiBrilliN)	PF04755.14(PAP_fibrillin:PAP_fibrillin)	sp|Q94KU5|PAP3_BRACM(Plastid lipid associated protein 3, chloroplastic OS=Brassica campestris OX=3711 GN=PAP3 PE=2 SV=1)
mango003339	465	yes|up	15.66	77.44	11.05	131.42	7.05	3	1.74	0	3.49	15.86	2	29.72	1.58	0.74	0.42	0	12.7675	0.685	26.7763	4.74288	1.71463e-06	3.15029e-05	XP_031264466.1(major strawberry allergen Fra a 1 2 like [Pistacia vera])	GO:0038023(molecular_function:signaling receptor activity); GO:0009738(biological_process:abscisic acid activated signaling pathway); GO:0006952(biological_process:defense response); GO:0004864(molecular_function:protein phosphatase inhibitor activity); GO:0009607(biological_process:response to biotic stimulus); GO:0010427(molecular_function:abscisic acid binding)				ENOG410ZD18(S:Function unknown)	ENOG410ZD18(Pathogenesis related protein)	PF00407.21(Bet_v_1:Pathogenesis related protein Bet v 1 family)	sp|D0E0C6|FRA12_FRAAN(Major strawberry allergen Fra a 1 2 OS=Fragaria ananassa OX=3747 GN=FRAA2 PE=1 SV=1)
mango021870	846	yes|down	994	363	1015	277	1324	2327	2182	2024	87.14	29.02	74.66	24.38	117.71	223.67	199	178	53.8	179.595	0.458676	1.12445	0.00719173	0.0308275	XP_031251865.1(probable aquaporin PIP2 5 [Pistacia vera])	GO:0015250(molecular_function:water channel activity); GO:0016021(cellular_component:integral component of membrane); GO:0015267(molecular_function:channel activity); GO:0005886(cellular_component:plasma membrane)	K09872	PIP		COG0580(G:Carbohydrate transport and metabolism)	COG0580(Channel that permits osmotically driven movement of water in both directions. It is involved in the osmoregulation and in the maintenance of cell turgor during volume expansion in rapidly growing cells. It mediates rapid entry or exit of water in response to abrupt changes in osmolarity (By similarity))	PF00230.22(MIP:Major intrinsic protein)	sp|Q9SV31|PIP25_ARATH(Probable aquaporin PIP2 5 OS=Arabidopsis thaliana OX=3702 GN=PIP2 5 PE=1 SV=1)
mango017579	1389	yes|up	390	186	452	117	154	103	132	178	18.32	7.95	18.01	5.5	7.36	5.29	6.37	8.36	12.445	6.845	2.72233	1.44484	0.000323079	0.00252202	XP_031251168.1(uncharacterized calcium binding protein At1g02270 like [Pistacia vera])	GO:0004519(molecular_function:endonuclease activity); GO:0005634(cellular_component:nucleus); GO:0000175(molecular_function:3' 5' exoribonuclease activity); GO:0005509(molecular_function:calcium ion binding); GO:0009409(biological_process:response to cold); GO:0016021(cellular_component:integral component of membrane)				COG5239(A:RNA processing and modification); ENOG4111KK5(S:Function unknown)	COG5239(Ccr4 NOT transcription complex, subunit); ENOG4111KK5(Endonuclease/Exonuclease/phosphatase family)	PF03372.25(Exo_endo_phos:Endonuclease/Exonuclease/phosphatase family); PF00036.34(EF hand_1:EF hand)	sp|O81916|YC22_ARATH(Uncharacterized calcium binding protein At1g02270 OS=Arabidopsis thaliana OX=3702 GN=At1g02270 PE=2 SV=2)
mango005872	2160	yes|down	349	343	412	309	749	1535	1063	711	8.11	7.19	7.5	6.56	16.44	35.31	23.91	15.48	7.34	22.785	0.468738	1.09315	0.000172403	0.00148957	XP_031277340.1(probable boron transporter 2 [Pistacia vera])	GO:0016021(cellular_component:integral component of membrane); GO:0055085(biological_process:transmembrane transport); GO:0022857(molecular_function:transmembrane transporter activity); GO:0005886(cellular_component:plasma membrane); GO:0005452(molecular_function:inorganic anion exchanger activity); GO:0050801(biological_process:ion homeostasis)	K24194	BOR		ENOG410XPHD(U:Intracellular trafficking, secretion, and vesicular transport)	ENOG410XPHD(solute carrier family 4)	PF00955.23(HCO3_cotransp:HCO3 transporter family)	sp|Q9M1P7|BOR2_ARATH(Probable boron transporter 2 OS=Arabidopsis thaliana OX=3702 GN=BOR2 PE=2 SV=1)
mango000582	435	yes|down	2	9	4	4	19	35	23	37	0.16	0.62	0.25	0.3	1.7	2.95	1.82	2.8	0.3325	2.3175	0.226038	2.14536	0.000145725	0.00129564	XP_031256412.1(syntaxin 71 like [Pistacia vera])	GO:0016021(cellular_component:integral component of membrane); GO:0000149(molecular_function:SNARE binding); GO:0006906(biological_process:vesicle fusion); GO:0031201(cellular_component:SNARE complex); GO:0048278(biological_process:vesicle docking); GO:0012505(cellular_component:endomembrane system); GO:0015031(biological_process:protein transport); GO:0005484(molecular_function:SNAP receptor act…	K08506	SYP7	map04130(SNARE interactions in vesicular transport)	ENOG410XS1R(U:Intracellular trafficking, secretion, and vesicular transport)	ENOG410XS1R(syntaxin of plants)		sp|Q9SF29|SYP71_ARATH(Syntaxin 71 OS=Arabidopsis thaliana OX=3702 GN=SYP71 PE=1 SV=1)
mango033403	735	yes|up	142	25	60	434	7	19.05	16	16	11.67	1.33	3.92	39.21	0.37	1.08	0.86	0.83	14.0325	0.785	17.1959	4.104	1.3849e-07	3.71886e-06	XP_031286451.1(stigma specific STIG1 like protein 4 [Pistacia vera])	GO:0005840(cellular_component:ribosome)				ENOG410YT8A(S:Function unknown)	ENOG410YT8A(Ribosomal protein L31)	PF04885.15(Stig1:Stigma specific protein, Stig1)	sp|Q9C6P6|STGL4_ARATH(Stigma specific STIG1 like protein 4 OS=Arabidopsis thaliana OX=3702 GN=KRS PE=2 SV=1)
mango005918	2097	yes|up	1005	1533	1462	725	881	468	736	643	29.42	40.79	36.45	21.22	26.27	14.96	22	18.8	31.97	20.5075	2.28093	1.18962	1.34075e-05	0.000178808	XP_031261430.1(L type lectin domain containing receptor kinase S.1 [Pistacia vera])	GO:0002229(biological_process:defense response to oomycetes); GO:0005773(cellular_component:vacuole); GO:0016021(cellular_component:integral component of membrane); GO:0004672(molecular_function:protein kinase activity); GO:0042742(biological_process:defense response to bacterium); GO:0030246(molecular_function:carbohydrate binding); GO:0004675(molecular_function:transmembrane receptor protein se…				COG0515(T:Signal transduction mechanisms)	COG0515(Serine Threonine protein kinase)	PF00139.21(Lectin_legB:Legume lectin domain); PF00069.27(Pkinase:Protein kinase domain); PF07714.19(PK_Tyr_Ser Thr:Protein tyrosine and serine/threonine kinase); PF17667.3(Pkinase_fungal:Fungal protein kinase)	sp|Q9M9E0|LRKS1_ARATH(L type lectin domain containing receptor kinase S.1 OS=Arabidopsis thaliana OX=3702 GN=LECRKS1 PE=1 SV=1)
mango027853	861	yes|down	6	11	12	9	32	34	28	38	0.51	0.86	0.86	0.77	2.78	3.19	2.49	3.26	0.75	2.93	0.387217	1.36879	0.000565649	0.0039738	XP_031277553.1(uncharacterized protein LOC116135987 [Pistacia vera])					ENOG410YRFU(S:Function unknown)	ENOG410YRFU(transposon protein)		NA
mango026345	2517	yes|up	2726.23	1602.46	2814.06	2791.92	1031.14	1869.38	1148.5	1904.57	81.5	44.68	69.66	85.57	30.32	58.35	34.11	55.95	70.3525	44.6825	2.33937	1.22612	3.00823e-05	0.000350691	XP_031273632.1(phosphoenolpyruvate carboxylase 4 isoform X1 [Pistacia vera])	GO:0005737(cellular_component:cytoplasm); GO:0006099(biological_process:tricarboxylic acid cycle); GO:0015977(biological_process:carbon fixation); GO:0005829(cellular_component:cytosol); GO:0008964(molecular_function:phosphoenolpyruvate carboxylase activity)	K01595	ppc	map00620(Pyruvate metabolism); map00710(Carbon fixation in photosynthetic organisms)	COG2352(C:Energy production and conversion)	COG2352(phosphoenolpyruvate carboxylase activity)	PF00311.19(PEPcase:Phosphoenolpyruvate carboxylase)	sp|Q8GVE8|CAPP4_ARATH(Phosphoenolpyruvate carboxylase 4 OS=Arabidopsis thaliana OX=3702 GN=PPC4 PE=2 SV=1)
mango005237	1326	yes|down	3	8	29	1	108	187	121	96	0.1	0.25	0.95	0.03	3.83	7.07	4.29	3.42	0.3325	4.6525	0.096791	3.36898	3.53006e-07	8.4526e-06	XP_031268376.1(protein indeterminate domain 12 like [Pistacia vera])	GO:0003700(molecular_function:transcription factor activity, sequence specific DNA binding); GO:0005634(cellular_component:nucleus)				COG5048(S:Function unknown)	COG5048(Zinc finger protein)	PF12171.10(zf C2H2_jaz:Zinc finger double stranded RNA binding)	sp|Q9LVQ7|IDD1_ARATH(Zinc finger protein ENHYDROUS OS=Arabidopsis thaliana OX=3702 GN=ENY PE=1 SV=1)
mango023359	1794	yes|up	1346	1315	1740.2	1034	547	432	421	610	33.9	29.12	37.68	25.49	13.53	11.53	10.3	15.72	31.5475	12.77	3.65528	1.86998	1.03733038362E 25	1.5877538441E 22	XP_031272996.1(mitogen activated protein kinase kinase kinase 1 [Pistacia vera])	GO:0004674(molecular_function:protein serine/threonine kinase activity); GO:0005524(molecular_function:ATP binding); GO:0004672(molecular_function:protein kinase activity)	K13414	MEKK1	map04016(MAPK signaling pathway plant); map04626(Plant pathogen interaction)	ENOG410XQGS(T:Signal transduction mechanisms)	ENOG410XQGS(mitogen activated protein kinase kinase kinase)	PF00069.27(Pkinase:Protein kinase domain); PF07714.19(PK_Tyr_Ser Thr:Protein tyrosine and serine/threonine kinase); PF14531.8(Kinase like:Kinase like); PF17667.3(Pkinase_fungal:Fungal protein kinase)	sp|Q39008|M3K1_ARATH(Mitogen activated protein kinase kinase kinase 1 OS=Arabidopsis thaliana OX=3702 GN=MEKK1 PE=1 SV=2)
mango026289	927	yes|down	2	3	9	3	15	29	27	58	0.16	0.21	0.59	0.23	1.18	2.47	2.17	4.51	0.2975	2.5825	0.177935	2.49058	8.95051e-05	0.00086413	XP_031284904.1(ethylene responsive transcription factor ERF118 like [Pistacia vera])	GO:0003700(molecular_function:transcription factor activity, sequence specific DNA binding); GO:0005634(cellular_component:nucleus); GO:0003677(molecular_function:DNA binding)				ENOG410Z04J(K:Transcription)	ENOG410Z04J(Transcription factor)	PF00847.22(AP2:AP2 domain)	sp|Q9CA27|EF118_ARATH(Ethylene responsive transcription factor ERF118 OS=Arabidopsis thaliana OX=3702 GN=ERF118 PE=1 SV=1)
mango019941	2079	yes|down	14	36	39	25	77	100	81	71	0.21	0.54	0.55	0.42	1.48	1.64	1.48	1.25	0.43	1.4625	0.456116	1.13253	0.000452592	0.00330726	XP_031248806.1(pentatricopeptide repeat containing protein At3g22470, mitochondrial like [Pistacia vera])					ENOG410Z7Z7(S:Function unknown)	ENOG410Z7Z7(Pentatricopeptide repeat containing protein)	PF13041.8(PPR_2:PPR repeat family); PF12854.9(PPR_1:PPR repeat); PF01535.22(PPR:PPR repeat); PF13812.8(PPR_3:Pentatricopeptide repeat domain); PF17177.6(PPR_long:Pentacotripeptide repeat region of PRORP); PF10037.11(MRP S27:Mitochondrial 28S ribosomal protein S27)	sp|O81028|PP171_ARATH(Pentatricopeptide repeat containing protein At2g26790, mitochondrial OS=Arabidopsis thaliana OX=3702 GN=At2g26790 PE=3 SV=1)
mango000676	1992	yes|down	27.63	39.68	37.22	37.03	80.84	138.38	101.46	215.35	0.68	0.99	0.94	0.84	2.12	3.81	2.45	5.41	0.8625	3.4475	0.369287	1.43719	9.10511e-06	0.00012978	XP_031287512.1(U box domain containing protein 13 like [Pistacia vera])	GO:0005737(cellular_component:cytoplasm); GO:0005634(cellular_component:nucleus); GO:0004842(molecular_function:ubiquitin protein transferase activity); GO:0007166(biological_process:cell surface receptor signaling pathway)				ENOG4110352(S:Function unknown)	ENOG4110352(Ubox domain containing protein)	PF00514.25(Arm:Armadillo/beta catenin like repeat); PF04564.17(U box:U box domain); PF05536.13(Neurochondrin:Neurochondrin); PF13646.8(HEAT_2:HEAT repeats); PF04826.15(Arm_2:Armadillo like); PF13445.8(zf RING_UBOX:RING type zinc finger); PF15227.8(zf C3HC4_4:zinc finger of C3HC4 type, RING); PF11789.10(zf Nse:Zinc finger of the MIZ type in Nse subunit); PF19584.1(MCAfunc:MCAfunc domain)	sp|Q9SNC6|PUB13_ARATH(U box domain containing protein 13 OS=Arabidopsis thaliana OX=3702 GN=PUB13 PE=1 SV=1)
mango013981	1101	yes|down	2	2	2	0	19	19	20	36	0.13	0.12	0.11	0	1.25	1.35	1.34	2.33	0.09	1.5675	0.0871508	3.52034	4.63128e-06	7.30553e-05	XP_031251927.1(uncharacterized protein LOC116109831 [Pistacia vera])	GO:0008270(molecular_function:zinc ion binding); GO:0003676(molecular_function:nucleic acid binding)						PF01107.20(MP:Viral movement protein (MP))	sp|P54892|MP_ACLSA(Putative movement protein OS=Apple chlorotic leaf spot virus (isolate apple) OX=73472 PE=3 SV=1)
mango015663	1743	yes|down	7	64	69	33	166	398	445	903.6	0.13	1.1	1.03	0.61	3.54	9.27	9.41	18.27	0.7175	10.1225	0.120564	3.05213	5.23342e-08	1.61951e-06	XP_031278985.1(transcription factor bHLH49 isoform X1 [Pistacia vera])	GO:0006355(biological_process:regulation of transcription, DNA templated); GO:0046983(molecular_function:protein dimerization activity); GO:0005634(cellular_component:nucleus)				ENOG410YG35(K:Transcription)	ENOG410YG35(Transcription factor)	PF00010.28(HLH:Helix loop helix DNA binding domain)	sp|Q9CAA9|BH049_ARATH(Transcription factor bHLH49 OS=Arabidopsis thaliana OX=3702 GN=BHLH49 PE=1 SV=1)
mango033729	513	yes|down	2	0	2	0	5	9	23	67	0.37	0	0.31	0	0.94	1.86	4.61	12.65	0.17	5.015	0.0554796	4.1719	0.000382317	0.00288157	XP_031286666.1(lamin like protein [Pistacia vera])	GO:0046658(cellular_component:anchored component of plasma membrane); GO:0016021(cellular_component:integral component of membrane); GO:0009055(molecular_function:electron carrier activity)				ENOG410ZMPK(S:Function unknown)	ENOG410ZMPK(Plastocyanin like domain)	PF02298.19(Cu_bind_like:Plastocyanin like domain)	sp|Q39131|LAML_ARATH(Lamin like protein OS=Arabidopsis thaliana OX=3702 GN=At5g15350 PE=2 SV=1)
mango034312	1878	yes|down	21	41	32	27	69	94	83	117	0.48	0.86	0.63	0.62	1.62	2.36	1.95	2.69	0.6475	2.155	0.453195	1.1418	3.02877e-05	0.000352436	XP_031272082.1(LOW QUALITY PROTEIN: protein kinase and PP2C like domain containing protein [Pistacia vera])	GO:0005829(cellular_component:cytosol); GO:0004722(molecular_function:protein serine/threonine phosphatase activity); GO:0004674(molecular_function:protein serine/threonine kinase activity); GO:0004672(molecular_function:protein kinase activity); GO:0005634(cellular_component:nucleus); GO:0005524(molecular_function:ATP binding)				COG0631(T:Signal transduction mechanisms)	COG0631(Phosphatase)	PF00481.23(PP2C:Protein phosphatase 2C); PF00069.27(Pkinase:Protein kinase domain); PF07714.19(PK_Tyr_Ser Thr:Protein tyrosine and serine/threonine kinase)	sp|Q5JJY4|P2C04_ORYSJ(Protein kinase and PP2C like domain containing protein OS=Oryza sativa subsp. japonica OX=39947 GN=Os01g0541900 PE=2 SV=1)
mango033436	1542	yes|down	86	130	156	41	303	301	235	386	2.59	3.65	4.01	1.35	9.4	9.99	7.23	11.79	2.9	9.6025	0.443296	1.17366	0.000227689	0.00189246	XP_031253306.1(scarecrow like transcription factor PAT1 [Pistacia vera])	GO:0003700(molecular_function:transcription factor activity, sequence specific DNA binding); GO:0043565(molecular_function:sequence specific DNA binding); GO:0005634(cellular_component:nucleus); GO:0006355(biological_process:regulation of transcription, DNA templated)				ENOG4111JS8(K:Transcription)	ENOG4111JS8(chitin inducible gibberellin responsive protein)	PF03514.16(GRAS:GRAS domain family)	sp|Q9LDL7|PAT1_ARATH(Scarecrow like transcription factor PAT1 OS=Arabidopsis thaliana OX=3702 GN=PAT1 PE=1 SV=1)
mango026591	900	yes|up	1849.93	726	1147	3285	221	419	179	770	113.93	34.34	53.64	200.64	11.68	24.93	9.62	42.79	100.638	22.255	6.65018	2.73339	7.4282e-07	1.56079e-05	XP_031267857.1(probable serine/threonine protein kinase WNK11 [Pistacia vera])	GO:0005737(cellular_component:cytoplasm); GO:0006468(biological_process:protein phosphorylation); GO:0004674(molecular_function:protein serine/threonine kinase activity); GO:0004672(molecular_function:protein kinase activity); GO:0035556(biological_process:intracellular signal transduction); GO:0005524(molecular_function:ATP binding)	K08867	WNK, PRKWNK		ENOG410XQWZ(T:Signal transduction mechanisms)	ENOG410XQWZ(WNK lysine deficient protein kinase)	PF00069.27(Pkinase:Protein kinase domain); PF07714.19(PK_Tyr_Ser Thr:Protein tyrosine and serine/threonine kinase); PF17667.3(Pkinase_fungal:Fungal protein kinase)	sp|Q6ICW6|WNK11_ARATH(Probable serine/threonine protein kinase WNK11 OS=Arabidopsis thaliana OX=3702 GN=WNK11 PE=2 SV=1)
mango029744	783	yes|up	1746	2177	3113	1359	1793	1226	949	1516	142.42	165.27	216.26	111.21	150.57	111.77	81.73	121.7	158.79	116.442	2.00887	1.00638	0.000104316	0.000983273	XP_031286206.1(peptide deformylase 1A, chloroplastic like [Pistacia vera])	GO:0018206(biological_process:peptidyl methionine modification); GO:0043686(biological_process:co translational protein modification); GO:0005739(cellular_component:mitochondrion); GO:0031365(biological_process:N terminal protein amino acid modification); GO:0042586(molecular_function:peptide deformylase activity); GO:0046872(molecular_function:metal ion binding); GO:0006412(biological_process:tr…	K01462	PDF, def		COG0242(J:Translation, ribosomal structure and biogenesis)	COG0242(Removes the formyl group from the N terminal Met of newly synthesized proteins. Requires at least a dipeptide for an efficient rate of reaction. N terminal L methionine is a prerequisite for activity but the enzyme has broad specificity at other positions (By similarity))	PF01327.23(Pep_deformylase:Polypeptide deformylase)	sp|Q9FUZ0|DEF1A_SOLLC(Peptide deformylase 1A, chloroplastic OS=Solanum lycopersicum OX=4081 GN=PDF1A PE=2 SV=1)
mango009788	3093	yes|down	0	0	0	0	6	3	5	22	0	0	0	0	0.12	0.06	0.1	0.42	0	0.175	0.0293662	5.0897	0.000879579	0.0057121	XP_031265399.1(kinesin like protein KIN 4A [Pistacia vera])	GO:0007018(biological_process:microtubule based movement); GO:0008017(molecular_function:microtubule binding); GO:1990939(molecular_function:ATP dependent microtubule motor activity); GO:0007052(biological_process:mitotic spindle organization); GO:0005524(molecular_function:ATP binding)				COG5059(Z:Cytoskeleton)	COG5059(Kinesin family member)	PF00225.25(Kinesin:Kinesin motor domain); PF16796.7(Microtub_bd:Microtubule binding)	sp|A0A068FIK2|KN4A_GOSHI(Kinesin like protein KIN 4A OS=Gossypium hirsutum OX=3635 GN=KIN4A PE=2 SV=1)
mango019325	2388	yes|down	7.64	2	22.34	0	5.69	44.19	120.43	66.74	0.19	0.05	0.48	0	0.15	1.22	3.11	1.69	0.18	1.5425	0.172682	2.53381	0.0121159	0.0460466	XP_031287168.1(protein LONGIFOLIA 1 [Pistacia vera])	GO:0051513(biological_process:regulation of monopolar cell growth)				ENOG410YFY6(S:Function unknown)	ENOG410YFY6(expressed protein)	PF14309.8(DUF4378:Domain of unknown function (DUF4378)); PF14383.8(VARLMGL:DUF761 associated sequence motif)	sp|Q9LF24|LNG1_ARATH(Protein LONGIFOLIA 1 OS=Arabidopsis thaliana OX=3702 GN=LNG1 PE=1 SV=1)
mango021658	354	yes|down	2	0	12	3	21	33	11	42	0.8	0	3.74	1.22	8.27	14.64	4.93	17.03	1.44	11.2175	0.205699	2.28139	0.00641803	0.0282161	XP_031272294.1(chaperone protein dnaJ 11, chloroplastic like [Pistacia vera])	GO:0016021(cellular_component:integral component of membrane)				COG2214(O:Posttranslational modification, protein turnover, chaperones)	COG2214(DNAj domain protein)	PF00226.33(DnaJ:DnaJ domain)	sp|Q9FYB5|DNJ11_ARATH(Chaperone protein dnaJ 11, chloroplastic OS=Arabidopsis thaliana OX=3702 GN=ATJ11 PE=1 SV=2)
mango006050	3543	yes|up	226.6	71	126	244	56	125	42	153	4.86	1.27	2.62	5.19	1.18	2.48	0.88	3.4	3.485	1.985	2.62577	1.39274	0.0090675	0.0370635	XP_031259529.1(LOW QUALITY PROTEIN: SNF2 domain containing protein CLASSY 3 like [Pistacia vera])	GO:0004386(molecular_function:helicase activity); GO:0070615(molecular_function:nucleosome dependent ATPase activity); GO:0005524(molecular_function:ATP binding); GO:0080188(biological_process:RNA directed DNA methylation)	K10875	RAD54L, RAD54	map03440(Homologous recombination)	COG0553(L:Replication, recombination and repair)	COG0553(helicase)	PF00176.25(SNF2 rel_dom:SNF2 related domain); PF00271.33(Helicase_C:Helicase conserved C terminal domain); PF04851.17(ResIII:Type III restriction enzyme, res subunit)	sp|F4I8S3|CLSY3_ARATH(SNF2 domain containing protein CLASSY 3 OS=Arabidopsis thaliana OX=3702 GN=CLSY3 PE=1 SV=1)
mango030935	1557	yes|down	36	18.61	30	17	114	151	112	38	0.66	0.31	0.47	0.31	2.11	3	2.07	0.69	0.4375	1.9675	0.328489	1.60608	0.00152294	0.00889447	XP_031277368.1(ammonium transporter 3 member 3 like [Pistacia vera])	GO:0016787(molecular_function:hydrolase activity); GO:0016021(cellular_component:integral component of membrane); GO:0019740(biological_process:nitrogen utilization); GO:0008519(molecular_function:ammonium transmembrane transporter activity); GO:0005887(cellular_component:integral component of plasma membrane)	K03320	amt, AMT, MEP		COG0004(P:Inorganic ion transport and metabolism)	COG0004(ammonium Transporter)	PF00909.23(Ammonium_transp:Ammonium Transporter Family)	sp|Q69T29|AMT33_ORYSJ(Ammonium transporter 3 member 3 OS=Oryza sativa subsp. japonica OX=39947 GN=AMT3 3 PE=2 SV=1)
mango006824	1182	yes|up	481.98	379.99	271.46	282	231	186.99	299	221	26.34	18.48	12.17	15.26	12.26	9.87	16.51	11.41	18.0625	12.5125	2.10381	1.073	0.000626217	0.00432055	XP_031248175.1(glycerophosphodiester phosphodiesterase GDPD6 like [Pistacia vera])	GO:0005773(cellular_component:vacuole); GO:0006071(biological_process:glycerol metabolic process); GO:0006629(biological_process:lipid metabolic process); GO:0008889(molecular_function:glycerophosphodiester phosphodiesterase activity)	K01126	E3.1.4.46, glpQ, ugpQ	map00564(Glycerophospholipid metabolism)	COG0584(C:Energy production and conversion)	COG0584(glycerophosphoryl diester phosphodiesterase)	PF03009.19(GDPD:Glycerophosphoryl diester phosphodiesterase family)	sp|Q9SD81|GDPD6_ARATH(Glycerophosphodiester phosphodiesterase GDPD6 OS=Arabidopsis thaliana OX=3702 GN=GDPD6 PE=2 SV=1)
mango016555	732	yes|up	96.47	96.79	112.94	48.15	79.43	21.08	24.08	41.04	10.34	9.46	10.1	5.19	8.62	2.48	2.7	4.42	8.7725	4.555	2.82555	1.49853	0.00185299	0.0104538	XP_031285880.1(thaumatin like protein 1a [Pistacia vera])	GO:0005576(cellular_component:extracellular region)				ENOG410ZJVY(S:Function unknown)	ENOG410ZJVY(THN)	PF00314.19(Thaumatin:Thaumatin family)	sp|O80327|TLP1_PYRPY(Thaumatin like protein 1 OS=Pyrus pyrifolia OX=3767 GN=TL1 PE=1 SV=1)
mango019204	1896	yes|down	50.56	20.3	40.61	24.68	78.99	88.07	95.9	132.78	1.66	0.6	1.13	0.81	2.64	3.15	3.21	4.35	1.05	3.3375	0.483205	1.04929	0.00410705	0.0198307	XP_031248766.1(transcription factor MYC2 like [Pistacia vera])	GO:0003700(molecular_function:transcription factor activity, sequence specific DNA binding); GO:0005634(cellular_component:nucleus); GO:0006355(biological_process:regulation of transcription, DNA templated); GO:0000976(molecular_function:transcription regulatory region sequence specific DNA binding); GO:0003677(molecular_function:DNA binding); GO:0046983(molecular_function:protein dimerization ac…	K13422	MYC2	map04016(MAPK signaling pathway plant); map04075(Plant hormone signal transduction)	ENOG410YCJJ(K:Transcription)	ENOG410YCJJ(anthocyanin containing compound biosynthetic process)	PF14215.8(bHLH MYC_N:bHLH MYC and R2R3 MYB transcription factors N terminal); PF00010.28(HLH:Helix loop helix DNA binding domain)	sp|A0A3Q7HRZ6|MYC2_SOLLC(Transcription factor MYC2 OS=Solanum lycopersicum OX=4081 GN=MYC2 PE=1 SV=1)
mango027217	2655	yes|up	19711.8	12043.2	19031.4	22286.7	12926.8	15075.9	11303.9	11086.6	284.39	161.07	237.91	332.28	194.08	234.57	167.63	155.91	253.912	188.048	2.00397	1.00286	0.000451847	0.00330303	XP_031287988.1(putative GTP diphosphokinase RSH1, chloroplastic [Pistacia vera])	GO:0010150(biological_process:leaf senescence); GO:0015969(biological_process:guanosine tetraphosphate metabolic process); GO:0008728(molecular_function:GTP diphosphokinase activity); GO:0016301(molecular_function:kinase activity); GO:0009611(biological_process:response to wounding); GO:0008893(molecular_function:guanosine 3',5' bis(diphosphate) 3' diphosphatase activity); GO:0009507(cellular_com…	K00951	relA	map00230(Purine metabolism)	COG0317(K:Transcription); COG0317(T:Signal transduction mechanisms)	COG0317(In eubacteria ppGpp (guanosine 3' diphosphate 5 ' diphosphate) is a mediator of the stringent response that coordinates a variety of cellular activities in response to changes in nutritional abundance (By similarity)); COG0317(In eubacteria ppGpp (guanosine 3' diphosphate 5 ' diphosphate) is a mediator of the stringent response that coordinates a variety of cellular activities in response…	PF13328.8(HD_4:HD domain); PF04607.19(RelA_SpoT:Region found in RelA / SpoT proteins); PF02824.23(TGS:TGS domain); PF01966.24(HD:HD domain)	sp|P0DKG8|RSH1L_ARATH(Putative GTP diphosphokinase RSH1, chloroplastic OS=Arabidopsis thaliana OX=3702 GN=RSH1 PE=1 SV=1)
mango011502	411	yes|up	896.38	704.41	699.33	779.32	323.73	273.2	243.22	467.15	153.59	106.08	107.26	152.71	56.48	56.34	46.69	99.32	129.91	64.7075	3.31902	1.73076	3.26761547685E 11	2.49114991412E 09	XP_031259376.1(17.9 kDa class II heat shock protein like [Pistacia vera])		K13993	HSP20	map04141(Protein processing in endoplasmic reticulum)	COG0071(O:Posttranslational modification, protein turnover, chaperones)	COG0071(response to heat)	PF00011.23(HSP20:Hsp20/alpha crystallin family); PF17886.3(ArsA_HSP20:HSP20 like domain found in ArsA)	sp|O82013|HSP21_SOLPE(17.3 kDa class II heat shock protein OS=Solanum peruvianum OX=4082 PE=2 SV=1)
mango001856	480	yes|up	85	66	53	57	27	28	60	53	17.87	12.73	9.07	12.14	5.7	6.51	13.63	11.28	12.9525	9.28	2.1948	1.13409	0.0031042	0.015854	XP_031259259.1(uncharacterized protein LOC116117351 [Pistacia vera])	GO:0003735(molecular_function:structural constituent of ribosome); GO:0008097(molecular_function:5S rRNA binding); GO:0006412(biological_process:translation); GO:0005840(cellular_component:ribosome)				ENOG410YUJK(S:Function unknown)	ENOG410YUJK( )		NA
mango034822	1068	yes|down	35	102	156	65	437	528	418	492	1.29	3.42	4.89	2.4	16.79	21.28	15.79	18.14	3	18	0.245665	2.02523	2.14605074729E 10	1.31391e-08	XP_031280503.1(post GPI attachment to proteins factor 3 like [Pistacia vera])	GO:0016021(cellular_component:integral component of membrane); GO:0000139(cellular_component:Golgi membrane); GO:0031227(cellular_component:intrinsic component of endoplasmic reticulum membrane); GO:0016788(molecular_function:hydrolase activity, acting on ester bonds); GO:0006506(biological_process:GPI anchor biosynthetic process)	K23553	PGAP3, PER1		COG5237(S:Function unknown)	COG5237(Post GPI attachment to proteins)	PF04080.15(Per1:Per1 like family)	sp|A8WFS8|PGAP3_DANRE(Post GPI attachment to proteins factor 3 OS=Danio rerio OX=7955 GN=pgap3 PE=2 SV=1)
mango013968	1578	yes|down	6	15	30	2	41	50	25	323	0.24	0.55	1.03	0.08	1.69	2.21	1.04	13.06	0.475	4.5	0.16232	2.62309	0.00180589	0.0102404	XP_031251935.1(amino acid permease BAT1 homolog isoform X1 [Pistacia vera])	GO:0022857(molecular_function:transmembrane transporter activity); GO:0006865(biological_process:amino acid transport); GO:0016021(cellular_component:integral component of membrane)				COG0531(E:Amino acid transport and metabolism)	COG0531(amino acid)	PF13520.8(AA_permease_2:Amino acid permease); PF00324.23(AA_permease:Amino acid permease)	sp|Q9ZU50|BAT1_ARATH(Amino acid permease BAT1 OS=Arabidopsis thaliana OX=3702 GN=BAT1 PE=2 SV=2)
mango000267	2589	yes|down	4	6	4	0	11	13	23	33	0.09	0.13	0.08	0	0.26	0.33	0.54	0.76	0.075	0.4725	0.239572	2.06147	0.00486867	0.022632	XP_031273309.1(putative SWI/SNF related matrix associated actin dependent regulator of chromatin subfamily A member 3 like 1 isoform X1 [Pistacia vera])	GO:0016818(molecular_function:hydrolase activity, acting on acid anhydrides, in phosphorus containing anhydrides); GO:0008270(molecular_function:zinc ion binding); GO:0003676(molecular_function:nucleic acid binding); GO:0005524(molecular_function:ATP binding); GO:0070615(molecular_function:nucleosome dependent ATPase activity)	K15711	SMARCA3, HLTF		ENOG410XQ1S(L:Replication, recombination and repair); COG0553(L:Replication, recombination and repair)	ENOG410XQ1S(helicase, member of the UBC2 RAD6 epistasis group. Functions with DNA repair protein RAD18 in error free postreplication DNA repair. Involved in the maintenance of wild type rates of instability of simple repetitive sequences such as poly(GT) repeats. Seems to be involved in maintaining a balance which acts in favor of error prone non homologous joining during DNA double strand breaks…	PF00176.25(SNF2 rel_dom:SNF2 related domain); PF08797.13(HIRAN:HIRAN domain); PF00271.33(Helicase_C:Helicase conserved C terminal domain); PF13920.8(zf C3HC4_3:Zinc finger, C3HC4 type (RING finger)); PF00097.27(zf C3HC4:Zinc finger, C3HC4 type (RING finger)); PF13639.8(zf RING_2:Ring finger domain); PF04851.17(ResIII:Type III restriction enzyme, res subunit); PF13923.8(zf C3HC4_2:Zinc finger, C3H…	sp|Q9FF61|SM3L1_ARATH(Putative SWI/SNF related matrix associated actin dependent regulator of chromatin subfamily A member 3 like 1 OS=Arabidopsis thaliana OX=3702 GN=At5g05130 PE=2 SV=1)
mango014911	2883	yes|down	109	671	504	275	1166	1324	1583	894	1.76	10.22	7.32	4.3	20.31	25.22	27.56	14.59	5.9	21.92	0.400265	1.32097	0.00206829	0.0114224	AML79537.1(putative LOV domain containing protein [Toxicodendron radicans])	GO:0010362(biological_process:negative regulation of anion channel activity by blue light); GO:0009638(biological_process:phototropism); GO:0009881(molecular_function:photoreceptor activity); GO:0009882(molecular_function:blue light photoreceptor activity); GO:0050896(biological_process:response to stimulus); GO:0010181(molecular_function:FMN binding); GO:0018298(biological_process:protein chromo…	K20715	PHOT		COG2202(T:Signal transduction mechanisms)	COG2202(Histidine kinase)	PF00069.27(Pkinase:Protein kinase domain); PF13426.9(PAS_9:PAS domain); PF07714.19(PK_Tyr_Ser Thr:Protein tyrosine and serine/threonine kinase); PF08447.14(PAS_3:PAS fold); PF00989.27(PAS:PAS fold); PF08448.12(PAS_4:PAS fold)	sp|P93025|PHOT2_ARATH(Phototropin 2 OS=Arabidopsis thaliana OX=3702 GN=PHOT2 PE=1 SV=2)
mango002535	1749	yes|down	8	19	14	4	38	24	35	80	0.29	0.62	0.43	0.14	1.39	0.94	1.29	2.87	0.37	1.6225	0.344048	1.53932	0.00381086	0.0187185	XP_031255407.1(LOW QUALITY PROTEIN: putative leucine rich repeat containing protein DDB_G0290503 [Pistacia vera])	GO:0016021(cellular_component:integral component of membrane); GO:0016874(molecular_function:ligase activity)				ENOG4111BJ8(S:Function unknown)	ENOG4111BJ8( )		NA
mango023793	1083	yes|down	67	84	92	142	271	351	228	292	4.26	4.87	4.94	9.06	17.52	24.44	14.98	18.6	5.7825	18.885	0.46449	1.10628	0.000361067	0.00274218	XP_031267199.1(cyclin D3 1 like [Pistacia vera])	GO:0005737(cellular_component:cytoplasm); GO:0000079(biological_process:regulation of cyclin dependent protein serine/threonine kinase activity); GO:0016538(molecular_function:cyclin dependent protein serine/threonine kinase regulator activity); GO:0044772(biological_process:mitotic cell cycle phase transition); GO:0007049(biological_process:cell cycle); GO:0005634(cellular_component:nucleus); GO…	K14505	CYCD3	map04075(Plant hormone signal transduction)	ENOG410XRKC(D:Cell cycle control, cell division, chromosome partitioning)	ENOG410XRKC((DC) complex that phosphorylates and inhibits members of the retinoblastoma (RB) protein family including RB1 and regulates the cell cycle during G(1) S transition. Phosphorylation of RB1 allows dissociation of the transcription factor E2F from the RB E2F complex and the subsequent transcription of E2F target genes which are responsible for the progression through the G(1) phase. Hypo…	PF00134.25(Cyclin_N:Cyclin, N terminal domain); PF02984.21(Cyclin_C:Cyclin, C terminal domain)	sp|Q9SN11|CCD33_ARATH(Cyclin D3 3 OS=Arabidopsis thaliana OX=3702 GN=CYCD3 3 PE=2 SV=1)
mango031355	1473	yes|down	3	4	10	0	20	70	18	64	0.13	0.16	0.37	0	0.89	3.35	0.81	2.8	0.165	1.9625	0.128401	2.96127	0.000145035	0.00129066	XP_031271182.1(protein IQ DOMAIN 1 like [Pistacia vera])					ENOG4111IYP(Z:Cytoskeleton)	ENOG4111IYP(IQ domain)	PF00612.29(IQ:IQ calmodulin binding motif)	sp|Q93ZH7|IQD2_ARATH(Protein IQ DOMAIN 2 OS=Arabidopsis thaliana OX=3702 GN=IQD2 PE=1 SV=1)
mango021250	1485	yes|down	117	245	267	139	551	649	620	525.66	5.08	9.68	9.84	6.04	24.35	30.8	27.62	22.82	7.66	26.3975	0.42816	1.22378	1.22202e-07	3.34466e-06	XP_031272055.1(magnesium transporter MRS2 3 isoform X1 [Pistacia vera])	GO:0006811(biological_process:ion transport); GO:0046873(molecular_function:metal ion transmembrane transporter activity); GO:0016021(cellular_component:integral component of membrane); GO:0015095(molecular_function:magnesium ion transmembrane transporter activity); GO:0015693(biological_process:magnesium ion transport)	K16075	MRS2, MFM1		ENOG410XNNZ(U:Intracellular trafficking, secretion, and vesicular transport)	ENOG410XNNZ(Magnesium transporter)	PF01544.20(CorA:CorA like Mg2+ transporter protein)	sp|Q9LJN2|MRS23_ARATH(Magnesium transporter MRS2 3 OS=Arabidopsis thaliana OX=3702 GN=MRS2 3 PE=2 SV=1)
mango014929	3246	yes|down	0	5	10	3	23	48	46	77	0	0.08	0.16	0.05	0.43	0.95	0.85	1.4	0.0725	0.9075	0.12214	3.0334	2.51328e-06	4.39062e-05	XP_031256684.1(filament like plant protein 7 [Pistacia vera])					ENOG410YBNS(S:Function unknown); ENOG4111AZP(S:Function unknown)	ENOG410YBNS(filament like plant protein); ENOG4111AZP(Plant protein of unknown function (DUF869))	PF05911.13(FPP:Filament like plant protein, long coiled coil); PF00038.23(Filament:Intermediate filament protein)	sp|Q9SLN1|FPP7_ARATH(Filament like plant protein 7 OS=Arabidopsis thaliana OX=3702 GN=FPP7 PE=3 SV=2)
mango021679	462	yes|down	479.58	585.95	987.34	836.57	2101.66	2934.35	2815.52	3360.75	47.69	58.36	86.81	91.19	228.31	362.15	317.43	381.97	71.0125	322.465	0.349655	1.516	7.26042142575E 12	6.50756151034E 10	OAY25522.1(hypothetical protein MANES_17G101400v8 [Manihot esculenta])	GO:0003723(molecular_function:RNA binding)	K13195	CIRBP		COG0724(S:Function unknown)	COG0724(Rna binding protein)	PF00076.24(RRM_1:RNA recognition motif. (a.k.a. RRM, RBD, or RNP domain)); PF16367.7(RRM_7:RNA recognition motif)	sp|P49310|GRP1_SINAL(Glycine rich RNA binding protein GRP1A OS=Sinapis alba OX=3728 PE=2 SV=1)
mango020358	1329	yes|up	1158	225	678	1098	492	373	294	374	35.23	5.82	18.15	35.78	15.87	14.14	9.94	13.17	23.745	13.28	2.94234	1.55696	0.00165752	0.00954323	XP_031255289.1(zinc finger protein MAGPIE like [Pistacia vera])	GO:0003700(molecular_function:transcription factor activity, sequence specific DNA binding); GO:0005634(cellular_component:nucleus)				COG5048(S:Function unknown)	COG5048(Zinc finger protein)	PF00096.28(zf C2H2:Zinc finger, C2H2 type); PF12171.10(zf C2H2_jaz:Zinc finger double stranded RNA binding)	sp|Q9ZWA6|IDD3_ARATH(Zinc finger protein MAGPIE OS=Arabidopsis thaliana OX=3702 GN=MGP PE=1 SV=1)
mango016997	1380	yes|down	19	21	22	6	35	49	68	60	0.76	0.78	0.73	0.24	1.45	2.12	2.79	2.36	0.6275	2.18	0.432302	1.20989	0.0033311	0.0167634	XP_031249452.1(cytochrome P450 716B1 like [Pistacia vera])	GO:0004497(molecular_function:monooxygenase activity); GO:0016125(biological_process:sterol metabolic process); GO:0020037(molecular_function:heme binding); GO:0016021(cellular_component:integral component of membrane); GO:0016705(molecular_function:oxidoreductase activity, acting on paired donors, with incorporation or reduction of molecular oxygen); GO:0005506(molecular_function:iron ion bindin…				COG2124(Q:Secondary metabolites biosynthesis, transport and catabolism)	COG2124(Cytochrome p450)	PF00067.24(p450:Cytochrome P450)	sp|Q50EK1|C16B1_PICSI(Cytochrome P450 716B1 OS=Picea sitchensis OX=3332 GN=CYP716B1 PE=2 SV=1)
mango022493	813	yes|down	17	20	21	21	46	141	44	40	1.57	1.69	1.63	1.95	4.32	14.31	4.24	3.71	1.71	6.645	0.391766	1.35194	0.00885974	0.0363862	KAG6781343.1(hypothetical protein POTOM_014240 [Populus tomentosa])	GO:0003700(molecular_function:transcription factor activity, sequence specific DNA binding); GO:0005634(cellular_component:nucleus); GO:0003677(molecular_function:DNA binding)				ENOG410YY7D(K:Transcription)	ENOG410YY7D(Transcription factor)	PF00847.22(AP2:AP2 domain)	sp|Q9FH54|EF114_ARATH(Ethylene responsive transcription factor ERF114 OS=Arabidopsis thaliana OX=3702 GN=ERF114 PE=1 SV=1)
mango028620	1074	yes|up	13244	8742.01	4877.54	4247	3355	2107.01	4885	3982	729.75	433.75	224.65	234.35	184.94	126.58	276.52	215.72	405.625	200.94	3.0895	1.62737	0.000148791	0.00131819	XP_031248234.1(glycerophosphodiester phosphodiesterase GDPD6 like [Pistacia vera])	GO:0005773(cellular_component:vacuole); GO:0006071(biological_process:glycerol metabolic process); GO:0006629(biological_process:lipid metabolic process); GO:0008889(molecular_function:glycerophosphodiester phosphodiesterase activity)	K01126	E3.1.4.46, glpQ, ugpQ	map00564(Glycerophospholipid metabolism)	COG0584(C:Energy production and conversion)	COG0584(glycerophosphoryl diester phosphodiesterase)	PF03009.19(GDPD:Glycerophosphoryl diester phosphodiesterase family)	sp|Q9SD81|GDPD6_ARATH(Glycerophosphodiester phosphodiesterase GDPD6 OS=Arabidopsis thaliana OX=3702 GN=GDPD6 PE=2 SV=1)
mango032009	1779	yes|down	0	6	3	1	42.11	47	46	40	0	0.2	0.09	0.04	1.51	1.92	1.68	1.46	0.0825	1.6425	0.0752096	3.73294	2.69825300672E 09	1.20111e-07	XP_031280025.1(phosphoinositide phosphatase SAC6 like isoform X1 [Pistacia vera])	GO:0052866(molecular_function:phosphatidylinositol phosphate phosphatase activity); GO:0016021(cellular_component:integral component of membrane); GO:0046856(biological_process:phosphatidylinositol dephosphorylation); GO:0043812(molecular_function:phosphatidylinositol 4 phosphate phosphatase activity); GO:0005783(cellular_component:endoplasmic reticulum)	K21797	SAC1, SACM1L	map04070(Phosphatidylinositol signaling system); map00562(Inositol phosphate metabolism)	COG5329(T:Signal transduction mechanisms)	COG5329(Phosphatase)	PF02383.20(Syja_N:SacI homology domain)	sp|Q7X911|SAC6_ARATH(Phosphoinositide phosphatase SAC6 OS=Arabidopsis thaliana OX=3702 GN=SAC6 PE=2 SV=1)
mango000322	2112	yes|down	10	17	10	9	21	46	33	84	0.29	0.45	0.25	0.26	0.62	1.46	0.98	2.44	0.3125	1.375	0.350579	1.51219	0.00248762	0.0132137	XP_031251149.1(uncharacterized protein LOC116109035 [Pistacia vera])	GO:0016301(molecular_function:kinase activity); GO:0005886(cellular_component:plasma membrane)				ENOG41103UF(S:Function unknown)	ENOG41103UF( )	PF00069.27(Pkinase:Protein kinase domain)	NA
mango029787	3567	yes|up	957	4429.98	2980	1566	1909	697	1394	804	42.87	163.94	114.33	67.22	84.42	36.51	70.02	37.43	97.09	57.095	2.61423	1.38638	0.00268025	0.0140088	XP_031276825.1(pleiotropic drug resistance protein 1 like [Pistacia vera])	GO:0042626(molecular_function:ATPase activity, coupled to transmembrane movement of substances); GO:0016021(cellular_component:integral component of membrane); GO:0005524(molecular_function:ATP binding)				COG0842(V:Defense mechanisms)	COG0842((ABC) transporter)	PF01061.26(ABC2_membrane:ABC 2 type transporter); PF08370.13(PDR_assoc:Plant PDR ABC transporter associated); PF00005.29(ABC_tran:ABC transporter); PF14510.8(ABC_trans_N:ABC transporter N terminal); PF19055.2(ABC2_membrane_7:ABC 2 type transporter)	sp|Q76CU2|PDR1_TOBAC(Pleiotropic drug resistance protein 1 OS=Nicotiana tabacum OX=4097 GN=PDR1 PE=2 SV=1)
mango021116	474	yes|up	136	83	67	48	39	43	43	30	29.26	16.39	11.72	10.47	8.42	10.23	10.01	6.54	16.96	8.8	2.99199	1.5811	0.000203058	0.00171632	XP_031258111.1(probable ribosome binding factor A, chloroplastic [Pistacia vera])	GO:0042254(biological_process:ribosome biogenesis); GO:0006364(biological_process:rRNA processing); GO:0043024(molecular_function:ribosomal small subunit binding)	K02834	rbfA		COG0858(J:Translation, ribosomal structure and biogenesis)	COG0858(Associates with free 30S ribosomal subunits (but not with 30S subunits that are part of 70S ribosomes or polysomes). Essential for efficient processing of 16S rRNA. May interact with the 5' terminal helix region of 16S rRNA (By similarity))	PF02033.20(RBFA:Ribosome binding factor A)	sp|O65693|RBFA_ARATH(Probable ribosome binding factor A, chloroplastic OS=Arabidopsis thaliana OX=3702 GN=At4g34730 PE=2 SV=2)
mango005524	258	yes|down	4	29	41	5	77	132	94	186	1.12	7.45	9.16	1.42	21.45	40.86	28.85	52.72	4.7875	35.97	0.204849	2.28737	0.00010322	0.000975713	XP_031255861.1(arabinogalactan protein 41 like [Pistacia vera])	GO:0016021(cellular_component:integral component of membrane)				ENOG410Z4BH(S:Function unknown); ENOG4111AK3(S:Function unknown)	ENOG410Z4BH(Arabinogalactan peptide); ENOG4111AK3(agp22, atagp22 agp22 (arabinogalactan protein 22))		sp|Q8L9T8|AGP41_ARATH(Arabinogalactan protein 41 OS=Arabidopsis thaliana OX=3702 GN=AGP41 PE=1 SV=1)
mango027168	849	yes|up	3560	15724	11649	31739	12285	5793	3067	7411	266.65	1063.15	719.23	2331.27	896.37	461.09	227.38	535.49	1095.08	530.082	3.00454	1.58715	0.00761223	0.0322478	XP_031282667.1(desiccation related protein PCC13 62 like [Pistacia vera])					ENOG4111989(S:Function unknown)	ENOG4111989( )	PF13668.8(Ferritin_2:Ferritin like domain)	sp|P22242|DRPE_CRAPL(Desiccation related protein PCC13 62 OS=Craterostigma plantagineum OX=4153 PE=2 SV=1)
mango034245	522	yes|up	1415	5125	2709	12211	431	167	149	126	144.12	484.74	237.15	1305.07	47.69	20	17.12	13.82	542.77	24.6575	33.6686	5.07333	4.47975422599E 15	9.9042388432E 13	XP_031259767.1(calcium binding protein CML24 like [Pistacia vera])	GO:0005509(molecular_function:calcium ion binding)	K13448	CML	map04626(Plant pathogen interaction)	COG5126(D:Cell cycle control, cell division, chromosome partitioning); COG5126(T:Signal transduction mechanisms); COG5126(Z:Cytoskeleton)	COG5126(Calcium binding protein); COG5126(Calcium binding protein); COG5126(Calcium binding protein)	PF00036.34(EF hand_1:EF hand); PF13499.8(EF hand_7:EF hand domain pair); PF13405.8(EF hand_6:EF hand domain); PF13202.8(EF hand_5:EF hand); PF13833.8(EF hand_8:EF hand domain pair); PF14658.8(EF hand_9:EF hand domain); PF10591.11(SPARC_Ca_bdg:Secreted protein acidic and rich in cysteine Ca binding region); PF12763.9(EF hand_4:Cytoskeletal regulatory complex EF hand)	sp|Q9C8Y1|CML23_ARATH(Probable calcium binding protein CML23 OS=Arabidopsis thaliana OX=3702 GN=CML23 PE=2 SV=1)
mango005764	1734	yes|down	21	32	57	12	29	92	60	660	0.76	1.06	1.76	0.44	1.07	3.65	2.23	23.93	1.005	7.72	0.204215	2.29184	0.00385396	0.0188864	XP_031276253.1(protein NRT1/ PTR FAMILY 2.11 like [Pistacia vera])	GO:0022857(molecular_function:transmembrane transporter activity); GO:0016021(cellular_component:integral component of membrane); GO:0005886(cellular_component:plasma membrane)				COG3104(E:Amino acid transport and metabolism)	COG3104(transporter)	PF00854.23(PTR2:POT family)	sp|Q9LV10|PTR53_ARATH(Protein NRT1/ PTR FAMILY 2.11 OS=Arabidopsis thaliana OX=3702 GN=NPF2.11 PE=1 SV=1)
mango014961	1074	yes|down	89	83	78	57	202.82	444	312	397	5.72	4.86	4.23	3.67	13.25	31.25	20.71	25.56	4.62	22.6925	0.31268	1.67724	5.32034986517E 09	2.21056e-07	XP_031261019.1(cinnamyl alcohol dehydrogenase 1 [Pistacia vera])	GO:0045551(molecular_function:cinnamyl alcohol dehydrogenase activity); GO:0009809(biological_process:lignin biosynthetic process); GO:0008270(molecular_function:zinc ion binding); GO:0016616(molecular_function:oxidoreductase activity, acting on the CH OH group of donors, NAD or NADP as acceptor); GO:0016491(molecular_function:oxidoreductase activity)	K00083	CAD	map00940(Phenylpropanoid biosynthesis)	COG1064(C:Energy production and conversion)	COG1064(alcohol dehydrogenase)	PF08240.14(ADH_N:Alcohol dehydrogenase GroES like domain); PF00107.28(ADH_zinc_N:Zinc binding dehydrogenase); PF13602.8(ADH_zinc_N_2:Zinc binding dehydrogenase); PF01262.23(AlaDh_PNT_C:Alanine dehydrogenase/PNT, C terminal domain); PF02826.21(2 Hacid_dh_C:D isomer specific 2 hydroxyacid dehydrogenase, NAD binding domain)	sp|Q2KNL5|CADH1_OCIBA(Cinnamyl alcohol dehydrogenase 1 OS=Ocimum basilicum OX=39350 GN=CAD1 PE=1 SV=1)
mango002190	1296	yes|up	1936.35	1026	1947.77	2826.67	304	529	685.93	947.79	83.45	40.21	71.26	122.11	13.26	24.83	30.27	40.6	79.2575	27.24	4.52793	2.17885	2.93582e-08	9.7851e-07	XP_031265063.1(crocetin glucosyltransferase, chloroplastic like [Pistacia vera])	GO:0009718(biological_process:anthocyanin containing compound biosynthetic process); GO:0008194(molecular_function:UDP glycosyltransferase activity); GO:0047213(molecular_function:anthocyanidin 3 O glucosyltransferase activity); GO:0080044(molecular_function:quercetin 7 O glucosyltransferase activity); GO:0080043(molecular_function:quercetin 3 O glucosyltransferase activity)				COG1819(S:Function unknown)	COG1819(Transferase)		sp|F8WKW0|UGT1_GARJA(Crocetin glucosyltransferase, chloroplastic OS=Gardenia jasminoides OX=114476 GN=UGT75L6 PE=1 SV=1)
mango029467	4098	yes|down	83	116	130	103	316	322	303	423	0.99	1.26	1.33	1.23	3.85	4.19	3.67	5.04	1.2025	4.1875	0.429353	1.21976	7.99613426578E 15	1.6926285066E 12	XP_031250805.1(mediator of RNA polymerase II transcription subunit 16 isoform X2 [Pistacia vera])	GO:1905499(biological_process:trichome papilla formation); GO:1902066(biological_process:regulation of cell wall pectin metabolic process); GO:0048586(biological_process:regulation of long day photoperiodism, flowering); GO:1901672(biological_process:positive regulation of systemic acquired resistance); GO:0032922(biological_process:circadian regulation of gene expression); GO:2000022(biological_…				ENOG410XS10(S:Function unknown)	ENOG410XS10( )		sp|F4JGZ1|MED16_ARATH(Mediator of RNA polymerase II transcription subunit 16 OS=Arabidopsis thaliana OX=3702 GN=MED16 PE=1 SV=1)
mango032619	1335	yes|down	3	5	8	5	51	91	34	97	0.15	0.21	0.33	0.25	2.13	4.16	1.67	4.23	0.235	3.0475	0.104037	3.26483	5.46512320143E 10	2.89215e-08	XP_031248259.1(protein WVD2 like 4 [Pistacia vera])	GO:0005737(cellular_component:cytoplasm); GO:0005874(cellular_component:microtubule)				ENOG410YUCH(S:Function unknown)	ENOG410YUCH(lymphoid organ expressed yellow head virus receptor protein)	PF06886.13(TPX2:Targeting protein for Xklp2 (TPX2) domain)	sp|Q9SJ62|WDL4_ARATH(Protein WVD2 like 4 OS=Arabidopsis thaliana OX=3702 GN=WDL4 PE=1 SV=2)
mango030398	393	yes|down	3	2	0	0	7	12	13	9	0.94	0.58	0	0	2.18	4.18	4.51	2.87	0.38	3.435	0.170213	2.55458	0.0115193	0.0443262	XP_031272479.1(dormancy associated protein homolog 4 like isoform X1 [Pistacia vera])					ENOG410YNP6(S:Function unknown)	ENOG410YNP6(auxin repressed protein)	PF05564.14(Auxin_repressed:Dormancy/auxin associated protein)	sp|F4HV65|DRMH4_ARATH(Dormancy associated protein homolog 4 OS=Arabidopsis thaliana OX=3702 GN=At1g54070 PE=3 SV=1)
mango014855	1200	yes|down	16	40	18	10	48	86	63	68	0.9	2.04	0.85	0.56	2.73	5.27	3.64	3.81	1.0875	3.8625	0.424413	1.23646	0.0042426	0.0203371	GAY46116.1(hypothetical protein CUMW_094510 [Citrus unshiu])	GO:0009534(cellular_component:chloroplast thylakoid); GO:0010207(biological_process:photosystem II assembly); GO:0009570(cellular_component:chloroplast stroma); GO:0003743(molecular_function:translation initiation factor activity); GO:0042651(cellular_component:thylakoid membrane); GO:0016491(molecular_function:oxidoreductase activity)				COG0702(G:Carbohydrate transport and metabolism); COG0702(M:Cell wall/membrane/envelope biogenesis)	COG0702(epimerase dehydratase); COG0702(epimerase dehydratase)	PF05368.15(NmrA:NmrA like family); PF13460.8(NAD_binding_10:NAD(P)H binding); PF01370.23(Epimerase:NAD dependent epimerase/dehydratase family); PF16912.7(Glu_dehyd_C:Glucose dehydrogenase C terminus); PF01073.21(3Beta_HSD:3 beta hydroxysteroid dehydrogenase/isomerase family)	sp|O65502|HC244_ARATH(Protein HIGH CHLOROPHYLL FLUORESCENCE PHENOTYPE 244, chloroplastic OS=Arabidopsis thaliana OX=3702 GN=HCF244 PE=1 SV=1)
mango023901	1047	yes|up	68	263	329	616	138	161	166	191	4.51	15.9	18.43	41	9.31	11.7	11.39	12.7	19.96	11.275	2.68661	1.42579	0.00553247	0.0250649	XP_031252771.1(calcium uniporter protein 4, mitochondrial like [Pistacia vera])	GO:1990246(cellular_component:uniplex complex); GO:0015292(molecular_function:uniporter activity); GO:0016021(cellular_component:integral component of membrane); GO:0005262(molecular_function:calcium channel activity); GO:0036444(biological_process:calcium ion transmembrane import into mitochondrion); GO:0031305(cellular_component:integral component of mitochondrial inner membrane); GO:0005743(ce…	K20858	MCU		ENOG410Y3YU(S:Function unknown)	ENOG410Y3YU(Coiled coil domain containing 109B)	PF04678.15(MCU:Mitochondrial calcium uniporter)	sp|Q9FJV7|MCU4_ARATH(Calcium uniporter protein 4, mitochondrial OS=Arabidopsis thaliana OX=3702 GN=At5g42610 PE=2 SV=1)
mango009535	579	yes|down	2	1	6	0	11	7	4	83.17	0.31	0.06	0.49	0	0.75	0.51	0.31	5.52	0.215	1.7725	0.118436	3.07782	0.00793985	0.0333588	XP_031262685.1(NEP1 interacting protein like 1 [Pistacia vera])	GO:0016021(cellular_component:integral component of membrane)				ENOG41121N2(O:Posttranslational modification, protein turnover, chaperones)	ENOG41121N2(zinc ion binding)	PF13639.8(zf RING_2:Ring finger domain); PF17123.7(zf RING_11:RING like zinc finger); PF12678.9(zf rbx1:RING H2 zinc finger domain); PF13923.8(zf C3HC4_2:Zinc finger, C3HC4 type (RING finger)); PF13441.8(Gly zipper_YMGG:YMGG like Gly zipper); PF13445.8(zf RING_UBOX:RING type zinc finger); PF13488.8(Gly zipper_Omp:Glycine zipper); PF00097.27(zf C3HC4:Zinc finger, C3HC4 type (RING finger)); PF13436…	sp|Q8GT75|NIP1_ARATH(NEP1 interacting protein 1 OS=Arabidopsis thaliana OX=3702 GN=NIP1 PE=1 SV=2)
mango025184	1272	yes|down	34.16	26.41	29	10.78	69.5	101.14	98.66	113.22	1.69	1.19	1.21	0.53	3.49	5.46	5.01	5.59	1.155	4.8875	0.357137	1.48545	2.07245e-05	0.000256932	XP_031284683.1(protein MITOFERRINLIKE 1, chloroplastic [Pistacia vera])	GO:0009941(cellular_component:chloroplast envelope); GO:0000095(molecular_function:S adenosyl L methionine transmembrane transporter activity); GO:0016021(cellular_component:integral component of membrane); GO:0005743(cellular_component:mitochondrial inner membrane); GO:0006826(biological_process:iron ion transport); GO:0010039(biological_process:response to iron ion); GO:0055085(biological_proce…	K15111	SLC25A26		ENOG4110BII(S:Function unknown)	ENOG4110BII(mitochondrial carrier protein)	PF00153.29(Mito_carr:Mitochondrial carrier protein)	sp|Q9FHX2|MFL1_ARATH(Protein MITOFERRINLIKE 1, chloroplastic OS=Arabidopsis thaliana OX=3702 GN=MFL1 PE=2 SV=1)
mango010738	2409	yes|down	23	44	69	23	99	220	113.68	136	0.4	0.69	1.02	0.4	1.74	4.14	2	2.35	0.6275	2.5575	0.361909	1.4663	0.000125412	0.00114575	XP_031274574.1(transcriptional corepressor LEUNIG isoform X1 [Pistacia vera])	GO:0003714(molecular_function:transcription corepressor activity)				ENOG410ZXVU(K:Transcription)	ENOG410ZXVU(transcriptional co repressor)	PF00400.34(WD40:WD domain, G beta repeat); PF12894.9(ANAPC4_WD40:Anaphase promoting complex subunit 4 WD40 domain); PF08513.13(LisH:LisH)	sp|Q9FUY2|LEUNG_ARATH(Transcriptional corepressor LEUNIG OS=Arabidopsis thaliana OX=3702 GN=LUG PE=1 SV=2)
mango004386	2538	yes|down	93.51	90.58	122.3	61.12	206.5	403.57	336.18	509.69	1.33	1.17	1.48	0.87	2.99	6.24	4.93	7.21	1.2125	5.3425	0.345676	1.53251	2.42001e-08	8.31074e-07	XP_031271206.1(protein SMAX1 LIKE 6 [Pistacia vera])	GO:0016887(molecular_function:ATPase activity); GO:0005524(molecular_function:ATP binding)				COG0542(O:Posttranslational modification, protein turnover, chaperones)	COG0542(ATP dependent CLP protease ATP binding subunit)		sp|Q9LML2|SMXL6_ARATH(Protein SMAX1 LIKE 6 OS=Arabidopsis thaliana OX=3702 GN=SMXL6 PE=1 SV=1)
mango032085	4011	yes|down	46	39.11	49	42.04	98.34	208.57	197	147.08	0.54	0.41	0.49	0.49	2.04	2.93	2.9	1.71	0.4825	2.395	0.369781	1.43526	4.2671e-06	6.84732e-05	XP_031268569.1(ABC transporter D family member 1 isoform X1 [Pistacia vera])	GO:0042626(molecular_function:ATPase activity, coupled to transmembrane movement of substances); GO:0007031(biological_process:peroxisome organization); GO:0006635(biological_process:fatty acid beta oxidation); GO:0005324(molecular_function:long chain fatty acid transporter activity); GO:0016021(cellular_component:integral component of membrane); GO:0015910(biological_process:peroxisomal long cha…						PF06472.17(ABC_membrane_2:ABC transporter transmembrane region 2); PF00005.29(ABC_tran:ABC transporter); PF13304.8(AAA_21:AAA domain, putative AbiEii toxin, Type IV TA system); PF13555.8(AAA_29:P loop containing region of AAA domain); PF13476.8(AAA_23:AAA domain)	sp|Q94FB9|AB1D_ARATH(ABC transporter D family member 1 OS=Arabidopsis thaliana OX=3702 GN=ABCD1 PE=1 SV=1)
mango022859	2952	yes|up	2426.86	1198.33	2084.18	1713.88	965.62	734	635.05	905.03	42.46	19.01	31.41	30.12	17.25	14.03	11.38	15.79	30.75	14.6125	3.17341	1.66603	1.97729e-08	7.01322e-07	XP_031278477.1(copper transporting ATPase RAN1 [Pistacia vera])	GO:0016787(molecular_function:hydrolase activity); GO:0016021(cellular_component:integral component of membrane); GO:0043682(molecular_function:copper transporting ATPase activity); GO:0019829(molecular_function:cation transporting ATPase activity); GO:0005507(molecular_function:copper ion binding); GO:0005524(molecular_function:ATP binding)	K17686	copA, ctpA, ATP7	map04016(MAPK signaling pathway plant)	COG2217(P:Inorganic ion transport and metabolism)	COG2217(p type ATPase)	PF00702.28(Hydrolase:haloacid dehalogenase like hydrolase); PF00122.22(E1 E2_ATPase:E1 E2 ATPase); PF00403.28(HMA:Heavy metal associated domain); PF08282.14(Hydrolase_3:haloacid dehalogenase like hydrolase)	sp|Q9S7J8|HMA7_ARATH(Copper transporting ATPase RAN1 OS=Arabidopsis thaliana OX=3702 GN=RAN1 PE=1 SV=1)
mango007518	609	yes|up	1919.19	2571	2829	2034	1632	1195.13	1218.05	1496	159.41	187.61	182.23	146.27	117.81	103.81	92.24	109.7	168.88	105.89	2.26198	1.17759	5.18272829346E 13	6.28816631606E 11	XP_031251885.1(1,2 dihydroxy 3 keto 5 methylthiopentene dioxygenase 2 isoform X1 [Pistacia vera])	GO:0005737(cellular_component:cytoplasm); GO:0019509(biological_process:L methionine biosynthetic process from methylthioadenosine); GO:0010309(molecular_function:acireductone dioxygenase [iron(II) requiring] activity); GO:0005634(cellular_component:nucleus); GO:0006555(biological_process:methionine metabolic process); GO:0005506(molecular_function:iron ion binding)	K08967	mtnD, mtnZ, ADI1	map00270(Cysteine and methionine metabolism)	COG1791(S:Function unknown)	COG1791(Catalyzes 2 different reactions between oxygene and the acireductone 1,2 dihydroxy 3 keto 5 methylthiopentene (DHK MTPene) depending upon the metal bound in the active site. Fe containing acireductone dioxygenase (Fe ARD) produces formate and 2 keto 4 methylthiobutyrate (KMTB), the alpha ketoacid precursor of methionine in the methionine recycle pathway. Ni containing acireductone dioxyge…	PF03079.16(ARD:ARD/ARD' family); PF07883.13(Cupin_2:Cupin domain); PF02311.21(AraC_binding:AraC like ligand binding domain)	sp|F6HDT7|MTND2_VITVI(1,2 dihydroxy 3 keto 5 methylthiopentene dioxygenase 2 OS=Vitis vinifera OX=29760 GN=VIT_05s0020g04080 PE=3 SV=1)
mango006152	1464	yes|down	7	42	45	8	83	86	132	138	0.31	1.69	1.69	0.35	3.73	4.15	5.98	6.09	1.01	4.9875	0.296141	1.75564	0.000724547	0.00489045	XP_031248492.1(putative glucuronosyltransferase PGSIP8 isoform X1 [Pistacia vera])	GO:0016021(cellular_component:integral component of membrane); GO:0016740(molecular_function:transferase activity); GO:0016757(molecular_function:transferase activity, transferring glycosyl groups)				COG5597(O:Posttranslational modification, protein turnover, chaperones)	COG5597(Glycosyl Transferase)		sp|Q8VZP6|GUX8_ARATH(Putative glucuronosyltransferase PGSIP8 OS=Arabidopsis thaliana OX=3702 GN=PGSIP8 PE=2 SV=1)
mango032434	861	yes|down	1	2	4	4	14	42	18	22	0.09	0.16	0.29	0.34	1.22	3.94	1.6	1.89	0.22	2.1625	0.153787	2.70099	0.000150681	0.00133196	XP_031275211.1(probable xyloglucan endotransglucosylase/hydrolase protein 6 [Pistacia vera])	GO:0042546(biological_process:cell wall biogenesis); GO:0016762(molecular_function:xyloglucan:xyloglucosyl transferase activity); GO:0009741(biological_process:response to brassinosteroid); GO:0005618(cellular_component:cell wall); GO:0009739(biological_process:response to gibberellin); GO:0048046(cellular_component:apoplast); GO:0071555(biological_process:cell wall organization); GO:0009414(biol…	K08235	E2.4.1.207		COG2273(G:Carbohydrate transport and metabolism)	COG2273(hydrolase family 16)	PF00722.23(Glyco_hydro_16:Glycosyl hydrolases family 16); PF06955.14(XET_C:Xyloglucan endo transglycosylase (XET) C terminus)	sp|Q8LF99|XTH6_ARATH(Probable xyloglucan endotransglucosylase/hydrolase protein 6 OS=Arabidopsis thaliana OX=3702 GN=XTH6 PE=2 SV=2)
mango006173	339	yes|up	912	1268	1080	780	649	534	674	522	195.33	252.9	206.01	199.8	151.77	140.04	194.44	124.7	213.51	152.738	2.27507	1.18591	4.82494435018E 09	2.02974e-07	ESR53594.1(hypothetical protein CICLE_v10022867mg [Citrus clementina])	GO:0016021(cellular_component:integral component of membrane)				ENOG410YKP2(S:Function unknown)	ENOG410YKP2(NADH dehydrogenase ubiquinone 1 beta subcomplex subunit 8)		sp|Q9FGK0|NDUB8_ARATH(NADH dehydrogenase [ubiquinone] 1 beta subcomplex subunit 8, mitochondrial OS=Arabidopsis thaliana OX=3702 GN=At5g47570 PE=2 SV=1)
mango030812	1794	yes|down	7	14	14	7	39	58	49	67	0.47	0.82	0.79	0.41	2.61	4.11	3.35	4.5	0.6225	3.6425	0.265445	1.91351	3.24913e-07	7.8747e-06	XP_031256022.1(uncharacterized protein LOC116114016 [Pistacia vera])	GO:0009535(cellular_component:chloroplast thylakoid membrane); GO:0016021(cellular_component:integral component of membrane); GO:0080183(biological_process:response to photooxidative stress); GO:0048564(biological_process:photosystem I assembly)				ENOG41125AF(S:Function unknown); ENOG410YJXT(S:Function unknown)	ENOG41125AF( ); ENOG410YJXT( )		sp|Q9LU01|Y3IP1_ARATH(Ycf3 interacting protein 1, chloroplastic OS=Arabidopsis thaliana OX=3702 GN=Y3IP1 PE=1 SV=1)
mango005052	2283	yes|down	31	76	84.55	61.45	125.32	183.5	177.12	240.62	0.65	1.3	1.33	1.06	2.37	3.61	3.14	4.33	1.085	3.3625	0.467801	1.09603	7.22034e-05	0.000725607	XP_031284003.1(U11/U12 small nuclear ribonucleoprotein 48 kDa protein like [Pistacia vera])	GO:0046872(molecular_function:metal ion binding)	K13156	SNRNP48		ENOG4111MIF(S:Function unknown)	ENOG4111MIF( )	PF05253.14(zf U11 48K:U11 48K like CHHC zinc finger)	sp|Q9M8X2|U1148_ARATH(U11/U12 small nuclear ribonucleoprotein 48 kDa protein OS=Arabidopsis thaliana OX=3702 GN=SNRNP48 PE=3 SV=1)
mango031164	1917	yes|down	45	54	59	40	190.08	171.06	196	271.2	1.27	1.37	1.41	0.94	4.89	4.6	5.33	6.97	1.2475	5.4475	0.325334	1.62001	2.2446640614E 15	5.47314e-13	XP_031267821.1(BEL1 like homeodomain protein 9 [Pistacia vera])	GO:0005634(cellular_component:nucleus); GO:0006355(biological_process:regulation of transcription, DNA templated); GO:0006357(biological_process:regulation of transcription from RNA polymerase II promoter); GO:0003677(molecular_function:DNA binding); GO:0000978(molecular_function:RNA polymerase II core promoter proximal region sequence specific DNA binding); GO:0000981(molecular_function:RNA poly…				ENOG410XPMQ(K:Transcription)	ENOG410XPMQ(homeobox)	PF07526.13(POX:Associated with HOX); PF05920.13(Homeobox_KN:Homeobox KN domain); PF00046.31(Homeodomain:Homeodomain)	sp|Q9LZM8|BLH9_ARATH(BEL1 like homeodomain protein 9 OS=Arabidopsis thaliana OX=3702 GN=BLH9 PE=1 SV=1)
mango030997	1542	yes|down	40	23	344	42	182	970	908	623	1.54	0.82	10.4	1.51	6.7	38.43	33.56	22.56	3.5675	25.3125	0.202716	2.30247	0.00144275	0.00850854	XP_031276122.1(probable anion transporter 3, chloroplastic [Pistacia vera])	GO:0006817(biological_process:phosphate ion transport); GO:0022857(molecular_function:transmembrane transporter activity); GO:0009536(cellular_component:plastid); GO:0005315(molecular_function:inorganic phosphate transmembrane transporter activity); GO:0016021(cellular_component:integral component of membrane)	K08193	SLC17A		ENOG410XPWC(G:Carbohydrate transport and metabolism)	ENOG410XPWC(solute carrier family 17)	PF07690.18(MFS_1:Major Facilitator Superfamily); PF00083.26(Sugar_tr:Sugar (and other) transporter)	sp|Q7XJR2|ANTR3_ARATH(Probable anion transporter 3, chloroplastic OS=Arabidopsis thaliana OX=3702 GN=ANTR3 PE=2 SV=2)
mango013348	888	yes|down	44	52	38	11	77	128	109	96	2.76	2.97	2.01	0.69	4.9	8.78	7.05	6.02	2.1075	6.6875	0.475783	1.07162	0.0111368	0.0432475	XP_031249164.1(transmembrane protein 184 homolog DDB_G0279555 like [Pistacia vera])	GO:0016021(cellular_component:integral component of membrane)				ENOG410XQ3V(S:Function unknown)	ENOG410XQ3V(transmembrane protein 184B)	PF03619.18(Solute_trans_a:Organic solute transporter Ostalpha)	sp|Q17QL9|T184C_BOVIN(Transmembrane protein 184C OS=Bos taurus OX=9913 GN=TMEM184C PE=2 SV=1)
mango019680	1653	yes|up	29	25	30	33	10	20	23	28	1.11	0.87	0.98	1.27	0.39	0.84	0.9	1.07	1.0575	0.8	2.01651	1.01186	0.0105784	0.0416396	KDO37652.1(hypothetical protein CISIN_1g0345331mg [Citrus sinensis])					ENOG410Z7Z7(S:Function unknown)	ENOG410Z7Z7(Pentatricopeptide repeat containing protein)	PF13041.8(PPR_2:PPR repeat family); PF12854.9(PPR_1:PPR repeat); PF01535.22(PPR:PPR repeat); PF13812.8(PPR_3:Pentatricopeptide repeat domain); PF17177.6(PPR_long:Pentacotripeptide repeat region of PRORP); PF10037.11(MRP S27:Mitochondrial 28S ribosomal protein S27)	NA
mango001301	1443	yes|up	689	31	55	1869	1	9	2	10	28.7	1.23	2	76.78	0.05	0.39	0.09	0.39	27.1775	0.23	191.358	7.58013	2.11442e-08	7.3964e-07	XP_031268044.1(endoglucanase 4 like [Pistacia vera])	GO:0008810(molecular_function:cellulase activity); GO:0030245(biological_process:cellulose catabolic process)	K01179	E3.2.1.4	map00500(Starch and sucrose metabolism)	ENOG41117G2(S:Function unknown)	ENOG41117G2(endoglucanase 8 like)	PF00759.21(Glyco_hydro_9:Glycosyl hydrolase family 9)	sp|Q9CAC1|GUN8_ARATH(Endoglucanase 8 OS=Arabidopsis thaliana OX=3702 GN=CEL1 PE=2 SV=1)
mango024024	2220	yes|down	72	466	563	169	978	989	1094	1398	1.58	10.52	11.43	4.03	22.86	24.55	25.39	32.08	6.89	26.22	0.360613	1.47148	0.00107058	0.00670894	XP_031270157.1(monosaccharide sensing protein 2 [Pistacia vera])	GO:0022857(molecular_function:transmembrane transporter activity); GO:0016021(cellular_component:integral component of membrane)				ENOG410XNQK(G:Carbohydrate transport and metabolism)	ENOG410XNQK(Transporter)	PF00083.26(Sugar_tr:Sugar (and other) transporter); PF07690.18(MFS_1:Major Facilitator Superfamily)	sp|Q8LPQ8|MSSP2_ARATH(Monosaccharide sensing protein 2 OS=Arabidopsis thaliana OX=3702 GN=MSSP2 PE=1 SV=2)
mango030347	1353	yes|down	7.02	12.01	10.68	8.2	40.64	63.54	49.72	93.93	0.19	0.3	0.25	0.22	1.13	1.9	1.39	2.56	0.24	1.745	0.209063	2.25799	1.86741e-08	6.6951e-07	XP_031261815.1(phospholipid:diacylglycerol acyltransferase 1 like [Pistacia vera])	GO:0008374(molecular_function:O acyltransferase activity); GO:0005737(cellular_component:cytoplasm); GO:0016021(cellular_component:integral component of membrane); GO:0006629(biological_process:lipid metabolic process)	K00679	E2.3.1.158	map00561(Glycerolipid metabolism)			PF02450.17(LCAT:Lecithin:cholesterol acyltransferase)	sp|Q9FNA9|PDAT1_ARATH(Phospholipid:diacylglycerol acyltransferase 1 OS=Arabidopsis thaliana OX=3702 GN=PDAT1 PE=2 SV=1)
mango006367	873	yes|down	2	0	1	2	14	12	11	7	0.17	0	0.07	0.13	0.94	0.87	0.75	0.46	0.0925	0.755	0.155072	2.68899	0.00429179	0.020514	XP_031251647.1(amino acid transporter AVT6E [Pistacia vera])	GO:0015293(molecular_function:symporter activity); GO:0009734(biological_process:auxin activated signaling pathway); GO:0003333(biological_process:amino acid transmembrane transport); GO:0006865(biological_process:amino acid transport); GO:0015171(molecular_function:amino acid transmembrane transporter activity); GO:0016021(cellular_component:integral component of membrane)				COG0814(E:Amino acid transport and metabolism)	COG0814(amino acid transport)	PF01490.20(Aa_trans:Transmembrane amino acid transporter protein); PF03222.15(Trp_Tyr_perm:Tryptophan/tyrosine permease family)	sp|Q9M8L9|AVT6E_ARATH(Amino acid transporter AVT6E OS=Arabidopsis thaliana OX=3702 GN=AVT6E PE=2 SV=1)
mango026575	1890	yes|down	34	75	115	34	172	260	241	311	1.02	2.03	2.93	1.08	5	8.18	7	9.05	1.765	7.3075	0.34129	1.55093	2.41827e-06	4.25453e-05	XP_031274745.1(shootin 1 [Pistacia vera])	GO:0008418(molecular_function:protein N terminal asparagine amidohydrolase activity); GO:0005634(cellular_component:nucleus)				ENOG410YGJ3(S:Function unknown)	ENOG410YGJ3(DNA binding bromodomain containing protein)	PF00439.27(Bromodomain:Bromodomain); PF00249.33(Myb_DNA binding:Myb like DNA binding domain); PF13837.8(Myb_DNA bind_4:Myb/SANT like DNA binding domain)	NA
mango001102	1275	yes|down	47	137	133	77	331	479	410	427	2.1	4.93	4.44	3.02	13.34	20.55	17.25	16.78	3.6225	16.98	0.314522	1.66877	1.09497710375E 09	5.30434e-08	XP_031247255.1(ribose phosphate pyrophosphokinase 1 isoform X1 [Pistacia vera])	GO:0005737(cellular_component:cytoplasm); GO:0002189(cellular_component:ribose phosphate diphosphokinase complex); GO:0016301(molecular_function:kinase activity); GO:0006015(biological_process:5 phosphoribose 1 diphosphate biosynthetic process); GO:0009156(biological_process:ribonucleoside monophosphate biosynthetic process); GO:0000287(molecular_function:magnesium ion binding); GO:0004749(molecu…	K00948	PRPS, prsA	map00030(Pentose phosphate pathway); map00230(Purine metabolism)	COG0462(F:Nucleotide transport and metabolism)	COG0462(Phosphoribosyl pyrophosphate synthase)	PF13793.8(Pribosyltran_N:N terminal domain of ribose phosphate pyrophosphokinase); PF14572.8(Pribosyl_synth:Phosphoribosyl synthetase associated domain); PF00156.29(Pribosyltran:Phosphoribosyl transferase domain)	sp|Q9XG98|KPRS1_SPIOL(Ribose phosphate pyrophosphokinase 1 OS=Spinacia oleracea OX=3562 GN=PRS1 PE=2 SV=1)
mango025481	1575	yes|down	23	81	73	30	113.01	223.82	148	246.99	0.86	2.75	2.36	1.18	4.28	9.32	5.67	9.3	1.7875	7.1425	0.37258	1.42438	0.000205832	0.00173544	XP_031250553.1(probable alkaline/neutral invertase D [Pistacia vera])	GO:0005829(cellular_component:cytosol); GO:0005987(biological_process:sucrose catabolic process); GO:0033926(molecular_function:glycopeptide alpha N acetylgalactosaminidase activity); GO:0004575(molecular_function:sucrose alpha glucosidase activity)				ENOG410XPYN(S:Function unknown)	ENOG410XPYN(glycopeptide alpha N acetylgalactosaminidase activity)	PF12899.9(Glyco_hydro_100:Alkaline and neutral invertase)	sp|Q67XD9|CINV2_ARATH(Alkaline/neutral invertase CINV2 OS=Arabidopsis thaliana OX=3702 GN=CINV2 PE=1 SV=1)
mango032933	1674	yes|down	19	82	99	24	142	169	128	158	0.72	2.82	3.18	0.91	5.46	6.98	4.95	5.97	1.9075	5.84	0.474352	1.07597	0.0133608	0.0498606	XP_031285754.1(cationic amino acid transporter 8, vacuolar [Pistacia vera])	GO:0022857(molecular_function:transmembrane transporter activity); GO:0006865(biological_process:amino acid transport); GO:0016021(cellular_component:integral component of membrane); GO:0005886(cellular_component:plasma membrane); GO:0015171(molecular_function:amino acid transmembrane transporter activity)				COG0531(E:Amino acid transport and metabolism)	COG0531(amino acid)	PF13520.8(AA_permease_2:Amino acid permease); PF00324.23(AA_permease:Amino acid permease); PF13906.8(AA_permease_C:C terminus of AA_permease)	sp|Q9SHH0|CAAT8_ARATH(Cationic amino acid transporter 8, vacuolar OS=Arabidopsis thaliana OX=3702 GN=CAT8 PE=2 SV=1)
mango012665	2517	yes|down	49	201	140	85	229	343	288	496	1.09	4.13	2.64	1.85	5.15	8.32	6.65	10.92	2.4275	7.76	0.467235	1.09778	0.00242141	0.0129172	XP_031250101.1(ecotropic viral integration site 5 protein homolog isoform X1 [Pistacia vera])					COG5210(S:Function unknown)	COG5210(TBC1 domain family member)	PF00566.20(RabGAP TBC:Rab GTPase TBC domain)	sp|Q9Z1A9|TBCD8_MOUSE(TBC1 domain family member 8 OS=Mus musculus OX=10090 GN=Tbc1d8 PE=1 SV=2)
mango007813	762	yes|down	6	2	1	1	24.11	22.81	12.11	19.78	4.05	1.26	0.51	0.7	15.84	16.01	9.53	13.02	1.63	13.6	0.176769	2.50006	0.0011372	0.0070317	ESR66436.1(hypothetical protein CICLE_v100078532mg, partial [Citrus clementina])	GO:0016021(cellular_component:integral component of membrane); GO:0006817(biological_process:phosphate ion transport)				ENOG4110VKM(S:Function unknown)	ENOG4110VKM(Nodulin like)	PF06813.15(Nodulin like:Nodulin like)	sp|F4I9E1|NFD4_ARATH(Protein NUCLEAR FUSION DEFECTIVE 4 OS=Arabidopsis thaliana OX=3702 GN=NFD4 PE=3 SV=1)
mango011771	1986	yes|up	64.69	10.49	39.15	180.7	5	0	0	0	1.44	0.21	0.7	3.77	0.11	0	0	0	1.53	0.0275	81.2493	6.34428	0.000140887	0.00125959	XP_031267561.1(disease resistance protein RPM1 like [Pistacia vera])	GO:0006952(biological_process:defense response); GO:0043531(molecular_function:ADP binding)	K13457	RPM1, RPS3	map04626(Plant pathogen interaction)			PF18052.3(Rx_N:Rx N terminal domain); PF00931.24(NB ARC:NB ARC domain); PF13855.8(LRR_8:Leucine rich repeat); PF12799.9(LRR_4:Leucine Rich repeats (2 copies))	sp|Q39214|RPM1_ARATH(Disease resistance protein RPM1 OS=Arabidopsis thaliana OX=3702 GN=RPM1 PE=1 SV=1)
mango033052	1584	yes|up	29	1	12	3	4	0	1	1	1.17	0.04	0.41	0.12	0.16	0	0.04	0.04	0.435	0.06	10.5051	3.39302	0.00794705	0.033382	XP_031251372.1(squalene monooxygenase SE1 like [Pistacia vera])	GO:0016126(biological_process:sterol biosynthetic process); GO:0004506(molecular_function:squalene monooxygenase activity); GO:0016021(cellular_component:integral component of membrane); GO:0050660(molecular_function:flavin adenine dinucleotide binding); GO:0005783(cellular_component:endoplasmic reticulum)	K00511	SQLE, ERG1	map00909(Sesquiterpenoid and triterpenoid biosynthesis); map00100(Steroid biosynthesis)	COG0654(C:Energy production and conversion); COG0654(H:Coenzyme transport and metabolism)	COG0654(oxidoreductase activity, acting on paired donors, with incorporation or reduction of molecular oxygen, NAD(P)H as one donor, and incorporation of one atom of oxygen); COG0654(oxidoreductase activity, acting on paired donors, with incorporation or reduction of molecular oxygen, NAD(P)H as one donor, and incorporation of one atom of oxygen)	PF08491.12(SE:Squalene epoxidase); PF01494.21(FAD_binding_3:FAD binding domain); PF01266.26(DAO:FAD dependent oxidoreductase); PF01134.24(GIDA:Glucose inhibited division protein A); PF13450.8(NAD_binding_8:NAD(P) binding Rossmann like domain); PF07992.16(Pyr_redox_2:Pyridine nucleotide disulphide oxidoreductase); PF00890.26(FAD_binding_2:FAD binding domain); PF01946.19(Thi4:Thi4 family); PF12831.…	sp|O48651|SQE1_PANGI(Squalene monooxygenase SE1 OS=Panax ginseng OX=4054 GN=SQE1 PE=2 SV=1)
mango002771	918	yes|down	0	0	1	0	4	22	14	8	0	0	0.07	0	0.32	1.9	1.14	0.63	0.0175	0.9975	0.0343059	4.8654	0.000341595	0.00263554	XP_031266416.1(protein PHR1 LIKE 3 like isoform X2 [Pistacia vera])	GO:0005634(cellular_component:nucleus); GO:0003677(molecular_function:DNA binding)				ENOG410YGB1(K:Transcription)	ENOG410YGB1(Myb like DNA binding domain)	PF14379.8(Myb_CC_LHEQLE:MYB CC type transfactor, LHEQLE motif); PF00249.33(Myb_DNA binding:Myb like DNA binding domain)	sp|Q8LAJ7|PHL3_ARATH(Protein PHR1 LIKE 3 OS=Arabidopsis thaliana OX=3702 GN=PHL3 PE=1 SV=1)
mango004108	546	yes|down	169	166	251	85	556	671	551.47	729	14.86	13.73	18.3	6.83	44.76	55.82	45.67	61.36	13.43	51.9025	0.356484	1.48809	2.84626886978E 09	1.25299e-07	XP_031282538.1(uncharacterized protein LOC116141150 [Pistacia vera])					ENOG410YQWH(S:Function unknown); COG2723(G:Carbohydrate transport and metabolism)	ENOG410YQWH( ); COG2723(beta glucosidase)		NA
mango028992	264	yes|down	0	2	1	1	24	23	19	18	0	0.26	0.12	0.14	3.41	3.56	2.82	2.55	0.13	3.085	0.0632181	3.98352	6.99383e-06	0.000103698	XP_007212252.1(putative yippee like protein Os10g0369500 [Prunus persica])	GO:0046872(molecular_function:metal ion binding)				ENOG4111VJ1(S:Function unknown)	ENOG4111VJ1(Yippee like)	PF03226.16(Yippee Mis18:Yippee zinc binding/DNA binding /Mis18, centromere assembly)	sp|Q8S5M8|YIPL_ORYSJ(Putative yippee like protein Os10g0369500 OS=Oryza sativa subsp. japonica OX=39947 GN=Os10g0369500 PE=3 SV=1)
mango007349	1101	yes|up	1051.61	1205.92	814.44	2416.41	80.63	408.62	343.76	346.64	58.5	60.39	38.14	135.17	4.59	25.72	19.6	19.34	73.05	17.3125	6.7294	2.75048	5.24791e-08	1.62147e-06	XP_031279192.1(1 aminocyclopropane 1 carboxylate oxidase homolog 1 like [Pistacia vera])	GO:0046872(molecular_function:metal ion binding); GO:0016491(molecular_function:oxidoreductase activity)				COG3491(S:Function unknown)	COG3491(2OGFe(II) oxygenase)	PF03171.22(2OG FeII_Oxy:2OG Fe(II) oxygenase superfamily); PF14226.8(DIOX_N:non haem dioxygenase in morphine synthesis N terminal)	sp|Q84MB3|ACCH1_ARATH(1 aminocyclopropane 1 carboxylate oxidase homolog 1 OS=Arabidopsis thaliana OX=3702 GN=At1g06620 PE=2 SV=1)
mango007353	1101	yes|up	175.39	143.08	135.56	362.59	18.37	68.38	79.24	46.36	12.2	9.07	7.95	25.3	1.3	5.21	5.7	3.23	13.63	3.86	5.55728	2.47438	1.81894e-06	3.31138e-05	XP_031279192.1(1 aminocyclopropane 1 carboxylate oxidase homolog 1 like [Pistacia vera])	GO:0046872(molecular_function:metal ion binding); GO:0016491(molecular_function:oxidoreductase activity)				COG3491(S:Function unknown)	COG3491(2OGFe(II) oxygenase)	PF03171.22(2OG FeII_Oxy:2OG Fe(II) oxygenase superfamily); PF14226.8(DIOX_N:non haem dioxygenase in morphine synthesis N terminal)	sp|Q84MB3|ACCH1_ARATH(1 aminocyclopropane 1 carboxylate oxidase homolog 1 OS=Arabidopsis thaliana OX=3702 GN=At1g06620 PE=2 SV=1)
mango013361	1095	yes|down	0	2	3	3	22	27	68	24	0	0.11	0.16	0.19	1.4	1.85	4.4	1.51	0.115	2.29	0.0753236	3.73075	2.04294e-06	3.64905e-05	XP_031271538.1(NAC transcription factor 25 like [Pistacia vera])	GO:0006355(biological_process:regulation of transcription, DNA templated); GO:0048731(biological_process:system development); GO:0003677(molecular_function:DNA binding)				ENOG4111FG3(K:Transcription)	ENOG4111FG3(nac domain)	PF02365.17(NAM:No apical meristem (NAM) protein)	sp|Q8GY42|NAC25_ARATH(NAC transcription factor 25 OS=Arabidopsis thaliana OX=3702 GN=NAC025 PE=2 SV=1)
mango004478	732	yes|up	16228	5949.96	12081.9	10767	3812	7828	3596	3732.95	1738.59	581.83	1080.79	1160.06	413.55	920.81	403.28	401.82	1140.32	534.865	3.30225	1.72345	1.92894e-05	0.000241701	AAT11859.2(expansin 1 [Mangifera indica])	GO:0005618(cellular_component:cell wall); GO:0009664(biological_process:plant type cell wall organization); GO:0016020(cellular_component:membrane); GO:0005576(cellular_component:extracellular region)				ENOG410YEM2(G:Carbohydrate transport and metabolism)	ENOG410YEM2(expansin)	PF01357.23(Expansin_C:Expansin C terminal domain); PF03330.20(DPBB_1:Lytic transglycolase)	sp|Q38865|EXPA6_ARATH(Expansin A6 OS=Arabidopsis thaliana OX=3702 GN=EXPA6 PE=2 SV=2)
mango022141	819	yes|down	16	3	8	7	30	49	27	47	1.47	0.25	0.61	0.64	2.79	4.92	2.58	4.32	0.7425	3.6525	0.31472	1.66786	0.00300591	0.0154512	XP_031253671.1(arogenate dehydrogenase 1, chloroplastic like [Pistacia vera])	GO:0006571(biological_process:tyrosine biosynthetic process); GO:0004665(molecular_function:prephenate dehydrogenase (NADP+) activity); GO:0008977(molecular_function:prephenate dehydrogenase activity)	K15227	TYRAAT	map00400(Phenylalanine, tyrosine and tryptophan biosynthesis)	COG0287(E:Amino acid transport and metabolism)	COG0287(prephenate dehydrogenase)	PF02153.19(PDH:Prephenate dehydrogenase); PF03807.19(F420_oxidored:NADP oxidoreductase coenzyme F420 dependent)	sp|Q944B6|TYRA1_ARATH(Arogenate dehydrogenase 1, chloroplastic OS=Arabidopsis thaliana OX=3702 GN=TYRAAT1 PE=1 SV=1)
mango004352	924	yes|down	10	40	17	23	48	52	90	76	0.78	2.84	1.11	1.8	3.8	4.44	7.28	5.94	1.6325	5.365	0.459599	1.12155	0.0107275	0.0420851	XP_031277790.1(transcription factor DIVARICATA like [Pistacia vera])	GO:0005634(cellular_component:nucleus); GO:0003677(molecular_function:DNA binding)				ENOG410YDMW(K:Transcription)	ENOG410YDMW(Myb like DNA binding domain)	PF00249.33(Myb_DNA binding:Myb like DNA binding domain); PF13921.8(Myb_DNA bind_6:Myb like DNA binding domain)	sp|Q8S9H7|DIV_ANTMA(Transcription factor DIVARICATA OS=Antirrhinum majus OX=4151 GN=DIVARICATA PE=2 SV=1)
mango012517	1911	yes|down	2	12	10	5	69	158	476	356	0.06	0.31	0.28	0.16	2.03	4.95	14.15	9.83	0.2025	7.74	0.0367329	4.76678	2.07327721062E 14	3.78477705843E 12	XP_031247177.1(protein NRT1/ PTR FAMILY 6.1 [Pistacia vera])	GO:0006857(biological_process:oligopeptide transport); GO:0022857(molecular_function:transmembrane transporter activity); GO:0016021(cellular_component:integral component of membrane)				COG3104(E:Amino acid transport and metabolism)	COG3104(transporter)	PF00854.23(PTR2:POT family)	sp|Q9LYR6|PTR49_ARATH(Protein NRT1/ PTR FAMILY 6.1 OS=Arabidopsis thaliana OX=3702 GN=NPF6.1 PE=2 SV=1)
mango013189	2337	yes|down	544	998	1493	489	2159	2451	3160	1565	13.08	21.28	29.45	11.36	51.17	63.19	73.41	35.74	18.7925	55.8775	0.48045	1.05754	0.0013501	0.0080698	XP_031250644.1(glucosamine inositolphosphorylceramide transferase 1 [Pistacia vera])	GO:0016021(cellular_component:integral component of membrane); GO:0006486(biological_process:protein glycosylation); GO:0016757(molecular_function:transferase activity, transferring glycosyl groups)				ENOG410XQYV(S:Function unknown)	ENOG410XQYV(exostoses (multiple) like 2)	PF09258.12(Glyco_transf_64:Glycosyl transferase family 64 domain); PF04616.16(Glyco_hydro_43:Glycosyl hydrolases family 43)	sp|Q84WB7|GINT1_ARATH(Glucosamine inositolphosphorylceramide transferase 1 OS=Arabidopsis thaliana OX=3702 GN=GINT1 PE=1 SV=1)
mango020509	1386	yes|up	11575.6	1471.06	1144.36	9865.64	27.99	474.7	121.66	189.31	454.78	52.5	38.16	389.03	1.11	20.48	4.86	7.38	233.618	8.4575	45.3197	5.50206	2.93171e-07	7.19298e-06	AQZ55554.1(hydroperoxide lyase [Mangifera indica])	GO:0004497(molecular_function:monooxygenase activity); GO:0016125(biological_process:sterol metabolic process); GO:0020037(molecular_function:heme binding); GO:0016829(molecular_function:lyase activity); GO:0016705(molecular_function:oxidoreductase activity, acting on paired donors, with incorporation or reduction of molecular oxygen); GO:0005506(molecular_function:iron ion binding); GO:0016491(m…	K10528	HPL	map00592(alpha Linolenic acid metabolism)	ENOG410YEK3(Q:Secondary metabolites biosynthesis, transport and catabolism)	ENOG410YEK3(hydroperoxide lyase)	PF00067.24(p450:Cytochrome P450)	sp|K4CF70|HPL_SOLLC(Fatty acid hydroperoxide lyase, chloroplastic OS=Solanum lycopersicum OX=4081 GN=HPL PE=1 SV=1)
mango021141	660	yes|up	3417	6993	2397	2778	2760	1725	3307	1972	210.56	458.74	136.17	195.98	189.14	129.83	221.51	136.56	250.363	169.26	2.1541	1.10708	0.00387975	0.0189772	XP_031251204.1(uncharacterized protein LOC116109099 [Pistacia vera])	GO:0006633(biological_process:fatty acid biosynthetic process); GO:0047451(molecular_function:3 hydroxyoctanoyl [acyl carrier protein] dehydratase activity); GO:0008693(molecular_function:3 hydroxydecanoyl [acyl carrier protein] dehydratase activity); GO:0008659(molecular_function:(3R) hydroxymyristoyl [acyl carrier protein] dehydratase activity); GO:0009245(biological_process:lipid A biosyntheti…	K02372	fabZ	map00780(Biotin metabolism); map00061(Fatty acid biosynthesis); map01240(Biosynthesis of cofactors)	COG0764(I:Lipid transport and metabolism)	COG0764(Involved in unsaturated fatty acids biosynthesis. Catalyzes the dehydration of short chain beta hydroxyacyl ACPs and long chain saturated and unsaturated beta hydroxyacyl ACPs (By similarity))	PF07977.15(FabA:FabA like domain); PF01575.21(MaoC_dehydratas:MaoC like domain)	sp|Q8DI01|FABZ_THEEB(3 hydroxyacyl [acyl carrier protein] dehydratase FabZ OS=Thermosynechococcus elongatus (strain BP 1) OX=197221 GN=fabZ PE=3 SV=1)
mango033405	501	yes|up	198	33	88	143	55	42	24	81	19.77	3.42	6.87	15.64	4.89	4.93	3.11	9.57	11.425	5.625	3.37678	1.75565	0.00268225	0.0140147	XP_031286608.1(uncharacterized protein LOC116145296 isoform X2 [Pistacia vera])	GO:0016021(cellular_component:integral component of membrane); GO:0004601(molecular_function:peroxidase activity)	K09775	K09775		COG1963(S:Function unknown)	COG1963(Acid phosphatase vanadium dependent haloperoxidase related)	PF02681.16(DUF212:Divergent PAP2 family); PF01569.23(PAP2:PAP2 superfamily)	sp|O32107|YUID_BACSU(Uncharacterized membrane protein YuiD OS=Bacillus subtilis (strain 168) OX=224308 GN=yuiD PE=4 SV=1)
mango005421	408	yes|down	29	49	58.95	29	105	127.67	114	108	2.18	3.36	3.74	2.19	8.03	10.53	8.9	8.15	2.8675	8.9025	0.482729	1.05071	3.34506e-05	0.000382968	XP_031248804.1(uncharacterized protein LOC116106571 [Pistacia vera])					ENOG410YS9I(S:Function unknown)	ENOG410YS9I( )		NA
mango003636	1320	yes|up	1235	1355	1283	1594	665	736	640	1103	40.18	37.95	33.94	50.05	20.84	25.76	21.29	35.58	40.53	25.8675	2.43575	1.28436	4.11552962311E 09	1.75355e-07	XP_031249348.1(aspartic proteinase like protein 2 isoform X1 [Pistacia vera])	GO:0016021(cellular_component:integral component of membrane); GO:0004190(molecular_function:aspartic type endopeptidase activity)				ENOG410XNV7(O:Posttranslational modification, protein turnover, chaperones)	ENOG410XNV7(aspartic)	PF14543.8(TAXi_N:Xylanase inhibitor N terminal); PF00026.25(Asp:Eukaryotic aspartyl protease); PF14541.8(TAXi_C:Xylanase inhibitor C terminal)	sp|Q4V3D2|ASP36_ARATH(Aspartic proteinase 36 OS=Arabidopsis thaliana OX=3702 GN=A36 PE=1 SV=1)
mango031691	813	yes|down	9	6	8	14	51	75	54	131	0.83	0.51	0.62	1.3	4.78	7.61	5.21	12.17	0.815	7.4425	0.169266	2.56263	4.21237e-08	1.33044e-06	XP_031254400.1(heat shock factor protein HSF24 [Pistacia vera])	GO:0003700(molecular_function:transcription factor activity, sequence specific DNA binding); GO:0043565(molecular_function:sequence specific DNA binding); GO:0005634(cellular_component:nucleus); GO:0006357(biological_process:regulation of transcription from RNA polymerase II promoter); GO:0000978(molecular_function:RNA polymerase II core promoter proximal region sequence specific DNA binding)	K09419	HSFF		COG5169(K:Transcription)	COG5169(Transcription factor)	PF00447.19(HSF_DNA bind:HSF type DNA binding)	sp|P22335|HSF24_SOLPE(Heat shock factor protein HSF24 OS=Solanum peruvianum OX=4082 GN=HSF24 PE=2 SV=1)
mango000269	1380	yes|down	6	21	29	10	215	304	277	674	0.23	0.72	0.93	0.38	8.29	12.51	10.68	25.36	0.565	14.21	0.060117	4.05608	1.10595069724E 20	6.6685475678E 18	XP_031287818.1(tubulin beta 1 chain isoform X1 [Pistacia vera])	GO:0005874(cellular_component:microtubule); GO:0007017(biological_process:microtubule based process); GO:0005200(molecular_function:structural constituent of cytoskeleton); GO:0003924(molecular_function:GTPase activity); GO:0005525(molecular_function:GTP binding)	K07375	TUBB	map04145(Phagosome)	COG5023(Z:Cytoskeleton)	COG5023(protein polymerization)	PF00091.27(Tubulin:Tubulin/FtsZ family, GTPase domain); PF03953.19(Tubulin_C:Tubulin C terminal domain)	sp|Q43594|TBB1_ORYSJ(Tubulin beta 1 chain OS=Oryza sativa subsp. japonica OX=39947 GN=TUBB1 PE=2 SV=2)
mango009208	1812	yes|up	490.01	410	425.42	632	255	277	260	295.93	11.92	9.06	8.83	15.36	6.32	7.36	6.45	7.19	11.2925	6.83	2.51886	1.33277	2.28698e-07	5.7896e-06	XP_031276435.1(protein ACTIVITY OF BC1 COMPLEX KINASE 1, chloroplastic isoform X1 [Pistacia vera])	GO:0015996(biological_process:chlorophyll catabolic process); GO:1901562(biological_process:response to paraquat); GO:0006995(biological_process:cellular response to nitrogen starvation); GO:0010114(biological_process:response to red light); GO:0010287(cellular_component:plastoglobule); GO:0010109(biological_process:regulation of photosynthesis); GO:0009637(biological_process:response to blue lig…				COG0661(S:Function unknown)	COG0661(Required, probably indirectly, for the hydroxylation of 2 octaprenylphenol to 2 octaprenyl 6 hydroxy phenol, the fourth step in ubiquinone biosynthesis (By similarity))	PF03109.18(ABC1:ABC1 atypical kinase like domain); PF01636.25(APH:Phosphotransferase enzyme family)	sp|Q8RWG1|AB1K1_ARATH(Protein ACTIVITY OF BC1 COMPLEX KINASE 1, chloroplastic OS=Arabidopsis thaliana OX=3702 GN=ABC1K1 PE=1 SV=1)
mango006590	1500	yes|down	36	58	90	77	155	175	180	206	0.86	1.26	2.18	1.97	4.12	4.83	4.89	5.2	1.5675	4.76	0.490518	1.02762	4.5208e-05	0.00048995	XP_031263600.1(cation/calcium exchanger 4 like [Pistacia vera])	GO:0008324(molecular_function:cation transmembrane transporter activity); GO:0006812(biological_process:cation transport); GO:0016021(cellular_component:integral component of membrane); GO:0016020(cellular_component:membrane); GO:0007186(biological_process:G protein coupled receptor signaling pathway); GO:0055085(biological_process:transmembrane transport)	K13754	SLC24A6, NCKX6		COG0530(P:Inorganic ion transport and metabolism)	COG0530(exchanger)	PF01699.26(Na_Ca_ex:Sodium/calcium exchanger protein)	sp|Q9SYG9|CCX4_ARATH(Cation/calcium exchanger 4 OS=Arabidopsis thaliana OX=3702 GN=CCX4 PE=2 SV=1)
mango016737	2463	yes|down	3	44	44	20	98	74	122	489	0.09	1.12	1.05	0.5	2.69	1.91	2.93	12.64	0.69	5.0425	0.19196	2.38112	0.000609487	0.00422269	XP_031266046.1(mechanosensitive ion channel protein 6 [Pistacia vera])	GO:0006820(biological_process:anion transport); GO:0016021(cellular_component:integral component of membrane); GO:0008381(molecular_function:mechanically gated ion channel activity); GO:0055085(biological_process:transmembrane transport); GO:0005886(cellular_component:plasma membrane)	K22048	MSL4S		COG0668(M:Cell wall/membrane/envelope biogenesis)	COG0668(Mechanosensitive ion channel)	PF00924.20(MS_channel:Mechanosensitive ion channel)	sp|Q9SYM1|MSL6_ARATH(Mechanosensitive ion channel protein 6 OS=Arabidopsis thaliana OX=3702 GN=MSL6 PE=1 SV=1)
mango018746	552	yes|down	1	13	11	8	28	52	46	44	0.16	1.96	1.49	1.33	4.66	9.46	8.09	7.32	1.235	7.3825	0.25642	1.96342	0.000160784	0.00140999	XP_031286877.1(uncharacterized protein LOC116145565 [Pistacia vera])					ENOG4112D44(S:Function unknown)	ENOG4112D44( )		NA
mango030506	789	yes|up	529	476	722	442	395	303	355	359	41.03	32.77	43.5	32.28	28.68	25.66	27.06	27.39	37.395	27.1975	2.0626	1.04447	2.20895e-08	7.65744e-07	XP_031247956.1(ABC transporter C family member 2 like [Pistacia vera])	GO:0000325(cellular_component:plant type vacuole); GO:0016021(cellular_component:integral component of membrane); GO:0016020(cellular_component:membrane); GO:0042626(molecular_function:ATPase activity, coupled to transmembrane movement of substances); GO:0005774(cellular_component:vacuolar membrane); GO:0055085(biological_process:transmembrane transport); GO:0005524(molecular_function:ATP binding)				COG1132(V:Defense mechanisms)	COG1132((ABC) transporter)		sp|Q9C8G9|AB1C_ARATH(ABC transporter C family member 1 OS=Arabidopsis thaliana OX=3702 GN=ABCC1 PE=1 SV=1)
mango018500	1227	yes|down	13	14	15	16	46	36	58	40	0.71	0.69	0.69	0.87	2.55	2.15	3.26	2.18	0.74	2.535	0.436899	1.19463	0.0013552	0.00809539	XP_031253425.1(lanC like protein GCL2 [Pistacia vera])	GO:0005975(biological_process:carbohydrate metabolic process); GO:0005886(cellular_component:plasma membrane)				ENOG410XQIA(S:Function unknown)	ENOG410XQIA(glutathione binding)	PF05147.15(LANC_like:Lanthionine synthetase C like protein)	sp|Q8VZQ6|GCL2_ARATH(LanC like protein GCL2 OS=Arabidopsis thaliana OX=3702 GN=GCL2 PE=2 SV=1)
mango017302	537	yes|up	32	12	9	115	7	2	1	21	2.39	0.56	0.39	5.94	0.37	0.18	0.18	1.08	2.32	0.4525	8.58262	3.10142	0.00216725	0.0118505	XP_031269663.1(LOB domain containing protein 18 [Pistacia vera])	GO:0009755(biological_process:hormone mediated signaling pathway); GO:0010311(biological_process:lateral root formation); GO:0010089(biological_process:xylem development); GO:1990110(biological_process:callus formation); GO:0005634(cellular_component:nucleus); GO:0045893(biological_process:positive regulation of transcription, DNA templated)	K21994	LBD18		ENOG410YA3N(S:Function unknown)	ENOG410YA3N(lob domain containing protein)	PF03195.16(LOB:Lateral organ boundaries (LOB) domain)	sp|O22131|LBD18_ARATH(LOB domain containing protein 18 OS=Arabidopsis thaliana OX=3702 GN=LBD18 PE=1 SV=2)
mango031228	2160	yes|down	1	3	6	4	16	25	27	26	0.03	0.08	0.14	0.11	0.46	0.77	0.78	0.74	0.09	0.6875	0.199223	2.32754	8.90941e-05	0.000861835	XP_031251368.1(scarecrow like protein 9 [Pistacia vera])	GO:0003700(molecular_function:transcription factor activity, sequence specific DNA binding); GO:0043565(molecular_function:sequence specific DNA binding); GO:0005634(cellular_component:nucleus); GO:0006355(biological_process:regulation of transcription, DNA templated)				ENOG410YMPH(K:Transcription)	ENOG410YMPH(transcription, DNA dependent)	PF03514.16(GRAS:GRAS domain family)	sp|O80933|SCL9_ARATH(Scarecrow like protein 9 OS=Arabidopsis thaliana OX=3702 GN=SCL9 PE=2 SV=1)
mango010678	1098	yes|up	2	9	5	7	0	0	2	2	0.13	0.51	0.26	0.44	0	0	0.13	0.13	0.335	0.065	7.95451	2.99177	0.0108788	0.0425196	XP_031264111.1(GATA transcription factor 12 like [Pistacia vera])	GO:0043565(molecular_function:sequence specific DNA binding); GO:0005634(cellular_component:nucleus); GO:0030154(biological_process:cell differentiation); GO:0008270(molecular_function:zinc ion binding); GO:0045893(biological_process:positive regulation of transcription, DNA templated)				COG5641(K:Transcription)	COG5641(Transcription factor)	PF00320.29(GATA:GATA zinc finger)	sp|P69781|GAT12_ARATH(GATA transcription factor 12 OS=Arabidopsis thaliana OX=3702 GN=GATA12 PE=2 SV=1)
mango028093	825	yes|up	389	205	643	279	139	17	9	167	35.28	16.96	48.9	25.42	12.78	1.69	0.85	15.2	31.64	7.63	6.20129	2.63257	0.00033337	0.00258109	XP_031262747.1(uncharacterized protein LOC116120906 [Pistacia vera])	GO:0016021(cellular_component:integral component of membrane); GO:0080167(biological_process:response to karrikin)							NA
mango014447	786	yes|down	94	146.75	170	92	398	326	380	354	9.11	12.98	13.8	8.96	39.1	34.67	38.44	34.45	11.2125	36.665	0.456175	1.13234	1.2783e-08	4.81737e-07	XP_031262054.1(14 3 3 protein 6 like [Pistacia vera])		K06630	YWHAE				PF00244.22(14 3 3:14 3 3 protein)	sp|P93211|14336_SOLLC(14 3 3 protein 6 OS=Solanum lycopersicum OX=4081 GN=TFT6 PE=2 SV=2)
mango032768	2196	yes|up	1113	852	976	888	275	331	334	405	22.86	15.9	17.12	18.23	5.76	7.42	6.99	8.3	18.5275	7.1175	3.96475	1.98723	1.08580738688E 22	8.64215815367E 20	XP_031254147.1(probable protein S acyltransferase 19 isoform X1 [Pistacia vera])	GO:0018230(biological_process:peptidyl L cysteine S palmitoylation); GO:0005794(cellular_component:Golgi apparatus); GO:0005783(cellular_component:endoplasmic reticulum); GO:0016021(cellular_component:integral component of membrane); GO:0006612(biological_process:protein targeting to membrane); GO:0019706(molecular_function:protein cysteine S palmitoyltransferase activity)	K20027	ZDHHC1_11		COG5273(S:Function unknown)	COG5273(Zinc finger, DHHC type containing)	PF01529.22(DHHC:DHHC palmitoyltransferase)	sp|Q8L5Y5|ZDH17_ARATH(Probable protein S acyltransferase 19 OS=Arabidopsis thaliana OX=3702 GN=PAT19 PE=2 SV=1)
mango001201	1311	yes|down	163	186	400	57	693	721	458	456	5.74	5.84	11.74	2.1	24.35	27.18	16.17	15.72	6.355	20.855	0.434653	1.20206	0.00619289	0.0274281	XP_031280201.1(transcription factor bHLH48 like [Pistacia vera])	GO:0003700(molecular_function:transcription factor activity, sequence specific DNA binding); GO:0006355(biological_process:regulation of transcription, DNA templated); GO:0046983(molecular_function:protein dimerization activity); GO:0005634(cellular_component:nucleus)				ENOG410YEV1(K:Transcription)	ENOG410YEV1(transcription factor)	PF00010.28(HLH:Helix loop helix DNA binding domain)	sp|Q8VZ02|BH048_ARATH(Transcription factor bHLH48 OS=Arabidopsis thaliana OX=3702 GN=BHLH48 PE=2 SV=1)
mango015560	2778	yes|down	1	1	3	0	1	20	19	102	0.02	0.02	0.06	0	0.02	0.47	0.42	2.19	0.025	0.775	0.0492803	4.34285	0.000423403	0.0031296	XP_031264907.1(alpha xylosidase 1 like [Pistacia vera])	GO:0032450(molecular_function:maltose alpha glucosidase activity); GO:0005975(biological_process:carbohydrate metabolic process); GO:0030246(molecular_function:carbohydrate binding); GO:0004553(molecular_function:hydrolase activity, hydrolyzing O glycosyl compounds)	K15925	XYL1				PF01055.28(Glyco_hydro_31:Glycosyl hydrolases family 31); PF16863.7(NtCtMGAM_N:N terminal barrel of NtMGAM and CtMGAM, maltase glucoamylase); PF13802.8(Gal_mutarotas_2:Galactose mutarotase like)	sp|Q9S7Y7|XYL1_ARATH(Alpha xylosidase 1 OS=Arabidopsis thaliana OX=3702 GN=XYL1 PE=1 SV=1)
mango005651	828	yes|up	502	363	266	384	234	202	301	288	29.86	18.17	11.63	19.75	12.73	13.14	16.78	16.84	19.8525	14.8725	2.09662	1.06807	0.000541958	0.00383905	XP_031269019.1(transcription factor bHLH47 [Pistacia vera])	GO:0046983(molecular_function:protein dimerization activity); GO:0005634(cellular_component:nucleus); GO:0003677(molecular_function:DNA binding)				ENOG410YN73(K:Transcription)	ENOG410YN73(Transcription factor)	PF00010.28(HLH:Helix loop helix DNA binding domain); PF19717.1(DUF6212:Family of unknown function (DUF6212))	sp|Q9SN74|BH047_ARATH(Transcription factor bHLH47 OS=Arabidopsis thaliana OX=3702 GN=BHLH47 PE=1 SV=1)
mango010509	558	yes|down	0	2	0	0	3	6	16	9	0	0.55	0	0	1.27	2.28	7.46	3.65	0.1375	3.665	0.0811652	3.62299	0.00981432	0.0394174									NA
mango017982	549	yes|up	69	83	99	71	79	36	63	30	11.49	12.65	13.56	11.94	13.25	6.61	11.18	5.04	12.41	9.02	2.03788	1.02707	0.00724027	0.0309888	XP_031257398.1(uncharacterized protein LOC116115382 [Pistacia vera])	GO:0008168(molecular_function:methyltransferase activity); GO:0016021(cellular_component:integral component of membrane); GO:0032259(biological_process:methylation); GO:0009507(cellular_component:chloroplast)				ENOG410YR46(S:Function unknown)	ENOG410YR46( )		NA
mango017521	879	yes|up	85.42	132	97.25	136.61	18	28	28	89	4	5.42	3.21	6.26	0.57	1.49	0.89	4.39	4.7225	1.835	3.98722	1.99538	1.17225e-05	0.000160312	XP_031283432.1(AAA ATPase At2g46620, partial [Pistacia vera])	GO:0016787(molecular_function:hydrolase activity); GO:0016021(cellular_component:integral component of membrane); GO:0016887(molecular_function:ATPase activity); GO:0005524(molecular_function:ATP binding)				COG0465(O:Posttranslational modification, protein turnover, chaperones)	COG0465(Acts as a processive, ATP dependent zinc metallopeptidase for both cytoplasmic and membrane proteins. Plays a role in the quality control of integral membrane proteins (By similarity))	PF00004.31(AAA:ATPase family associated with various cellular activities (AAA)); PF13191.8(AAA_16:AAA ATPase domain)	sp|F4IJ77|AATP4_ARATH(AAA ATPase At2g46620 OS=Arabidopsis thaliana OX=3702 GN=At2g46620 PE=2 SV=1)
mango023814	561	yes|down	36	125	97	82	152	253	328	309	5.78	18.38	12.84	13.3	24.62	44.78	56.08	50.07	12.575	43.8875	0.438057	1.19081	0.000557022	0.00392341	XP_031267256.1(ethylene responsive transcription factor ERF010 like [Pistacia vera])	GO:0001227(molecular_function:transcriptional repressor activity, RNA polymerase II transcription regulatory region sequence specific binding); GO:0042538(biological_process:hyperosmotic salinity response); GO:0003700(molecular_function:transcription factor activity, sequence specific DNA binding); GO:0005634(cellular_component:nucleus); GO:0009414(biological_process:response to water deprivation…	K09286	EREBP		ENOG410YR77(K:Transcription)	ENOG410YR77(Transcription factor)	PF00847.22(AP2:AP2 domain)	sp|Q9FH94|ERF10_ARATH(Ethylene responsive transcription factor ERF010 OS=Arabidopsis thaliana OX=3702 GN=ERF010 PE=2 SV=1)
mango009403	570	yes|down	127	153	196	55	397	716	602	494	9.3	13.81	13.64	4.93	30.88	60.92	43.96	49.03	10.42	46.1975	0.316034	1.66185	4.0879e-07	9.53587e-06	XP_031257493.1(uncharacterized protein LOC116115481 [Pistacia vera])	GO:0016021(cellular_component:integral component of membrane)				ENOG411298Q(S:Function unknown)	ENOG411298Q( )		NA
mango032353	1482	yes|down	0	0	0	0	16	8	2	4	0	0	0	0	0.71	0.38	0.09	0.17	0	0.3375	0.0320879	4.96183	0.00194965	0.0108911	XP_031278020.1(protein DETOXIFICATION 27 like [Pistacia vera])	GO:0016020(cellular_component:membrane); GO:0015297(molecular_function:antiporter activity); GO:0016021(cellular_component:integral component of membrane); GO:0022857(molecular_function:transmembrane transporter activity); GO:0042910(molecular_function:xenobiotic transporter activity)	K03327	TC.MATE, SLC47A, norM, mdtK, dinF		COG0534(V:Defense mechanisms)	COG0534(Mate efflux family protein)	PF01554.20(MatE:MatE)	sp|Q9FKQ1|DTX27_ARATH(Protein DETOXIFICATION 27 OS=Arabidopsis thaliana OX=3702 GN=DTX27 PE=2 SV=1)
mango031488	975	yes|down	31	5	12	7	56	145	47	113	1.09	0.16	0.36	0.25	2.01	5.59	1.7	3.98	0.465	3.32	0.220207	2.18307	0.000688259	0.00468204	XP_031276262.1(LOW QUALITY PROTEIN: UDP glycosyltransferase 73C4 like [Pistacia vera])	GO:0008194(molecular_function:UDP glycosyltransferase activity)	K13496	UGT73C	map00908(Zeatin biosynthesis)	COG1819(S:Function unknown)	COG1819(Transferase)		sp|Q9ZQ96|U73C3_ARATH(UDP glycosyltransferase 73C3 OS=Arabidopsis thaliana OX=3702 GN=UGT73C3 PE=2 SV=1)
mango029572	2706	yes|down	19	23	45	7	172	426	410	548	0.42	0.46	0.85	0.15	3.88	10.28	9.24	12.09	0.47	8.8725	0.0798162	3.64718	1.22822583134E 16	4.21366165378E 14	XP_031267702.1(auxin response factor 6 like [Pistacia vera])	GO:0016787(molecular_function:hydrolase activity); GO:0005634(cellular_component:nucleus); GO:0009734(biological_process:auxin activated signaling pathway); GO:0006355(biological_process:regulation of transcription, DNA templated); GO:0003677(molecular_function:DNA binding)				ENOG410YA3R(K:Transcription)	ENOG410YA3R(auxin response factor)	PF06507.15(Auxin_resp:Auxin response factor); PF02362.23(B3:B3 DNA binding domain); PF02309.18(AUX_IAA:AUX/IAA family)	sp|Q9ZTX8|ARFF_ARATH(Auxin response factor 6 OS=Arabidopsis thaliana OX=3702 GN=ARF6 PE=1 SV=2)
mango002808	3195	yes|up	139	46	41	161	22	45	34	36	2.48	0.75	0.63	2.92	0.4	0.83	0.64	0.63	1.695	0.625	4.17968	2.06339	0.000279697	0.00223961	XP_031248468.1(uncharacterized protein LOC116106262 [Pistacia vera])	GO:0005737(cellular_component:cytoplasm); GO:0005829(cellular_component:cytosol); GO:0004674(molecular_function:protein serine/threonine kinase activity); GO:0007165(biological_process:signal transduction); GO:0004672(molecular_function:protein kinase activity); GO:0005524(molecular_function:ATP binding)				COG0515(T:Signal transduction mechanisms)	COG0515(Serine Threonine protein kinase)	PF07714.19(PK_Tyr_Ser Thr:Protein tyrosine and serine/threonine kinase); PF00069.27(Pkinase:Protein kinase domain); PF00564.26(PB1:PB1 domain)	sp|Q9FPR3|EDR1_ARATH(Serine/threonine protein kinase EDR1 OS=Arabidopsis thaliana OX=3702 GN=EDR1 PE=1 SV=1)
mango003424	1233	yes|up	205	84	103	187	70	63	99	92	7.5	2.8	3.08	6.33	2.73	2.51	3.78	3.57	4.9275	3.1475	2.5789	1.36676	0.00093284	0.00598763	XP_031272419.1(4 hydroxybenzoate polyprenyltransferase, mitochondrial [Pistacia vera])	GO:0009793(biological_process:embryo development ending in seed dormancy); GO:0031305(cellular_component:integral component of mitochondrial inner membrane); GO:0008299(biological_process:isoprenoid biosynthetic process); GO:0002083(molecular_function:4 hydroxybenzoate decaprenyltransferase activity); GO:0047293(molecular_function:4 hydroxybenzoate nonaprenyltransferase activity); GO:0006744(biol…	K06125	COQ2	map00130(Ubiquinone and other terpenoid quinone biosynthesis); map01240(Biosynthesis of cofactors)			PF01040.20(UbiA:UbiA prenyltransferase family)	sp|Q93YP7|COQ2_ARATH(4 hydroxybenzoate polyprenyltransferase, mitochondrial OS=Arabidopsis thaliana OX=3702 GN=PPT1 PE=2 SV=1)
mango004187	1488	yes|down	14	44	51	24	95	129	122	133	0.5	1.53	1.38	0.75	3.29	5.34	4.25	5.09	1.04	4.4925	0.36463	1.4555	4.76812e-06	7.49415e-05	XP_031280970.1(glucan endo 1,3 beta glucosidase 4 like [Pistacia vera])	GO:0046658(cellular_component:anchored component of plasma membrane); GO:0016021(cellular_component:integral component of membrane); GO:0005975(biological_process:carbohydrate metabolic process); GO:0003723(molecular_function:RNA binding); GO:0042973(molecular_function:glucan endo 1,3 beta D glucosidase activity)	K19892	GN4	map00500(Starch and sucrose metabolism)	ENOG410YASF(G:Carbohydrate transport and metabolism)	ENOG410YASF(glucan endo 1,3 beta glucosidase)	PF00332.20(Glyco_hydro_17:Glycosyl hydrolases family 17); PF07983.15(X8:X8 domain)	sp|Q94CD8|E134_ARATH(Glucan endo 1,3 beta glucosidase 4 OS=Arabidopsis thaliana OX=3702 GN=At3g13560 PE=2 SV=1)
mango001087	753	yes|up	267	483	409	346	230	202	274	226	22.59	37.55	29.42	30.06	19.74	18.93	24.18	19.54	29.905	20.5975	2.16646	1.11534	2.84635e-08	9.51877e-07	XP_031270310.1(oligoribonuclease isoform X2 [Pistacia vera])	GO:0004386(molecular_function:helicase activity); GO:0005739(cellular_component:mitochondrion); GO:0003676(molecular_function:nucleic acid binding); GO:0000175(molecular_function:3' 5' exoribonuclease activity)	K13288	orn, REX2, REXO2	map03008(Ribosome biogenesis in eukaryotes)	COG1949(A:RNA processing and modification)	COG1949(3' to 5' exoribonuclease specific for small oligoribonucleotides (By similarity))	PF00929.26(RNase_T:Exonuclease)	sp|Q9ZVE0|ORN_ARATH(Oligoribonuclease OS=Arabidopsis thaliana OX=3702 GN=At2g26970 PE=2 SV=2)
mango010814	435	yes|up	814	719	805	896	461	621	491	564	78.49	63.25	64.99	86.82	45.05	65.7	49.39	54.6	73.3875	53.685	2.09437	1.06652	2.57118e-07	6.40317e-06	XP_031275140.1(glutamyl tRNA(Gln) amidotransferase subunit C, chloroplastic/mitochondrial [Pistacia vera])	GO:0030956(cellular_component:glutamyl tRNA(Gln) amidotransferase complex); GO:0050567(molecular_function:glutaminyl tRNA synthase (glutamine hydrolyzing) activity); GO:0005739(cellular_component:mitochondrion); GO:0016740(molecular_function:transferase activity); GO:0006450(biological_process:regulation of translational fidelity); GO:0005524(molecular_function:ATP binding); GO:0032543(biological…	K02435	gatC, GATC	map00970(Aminoacyl tRNA biosynthesis)	ENOG410YK7T(U:Intracellular trafficking, secretion, and vesicular transport)	ENOG410YK7T(Allows the formation of correctly charged Gln tRNA(Gln) through the transamidation of misacylated Glu tRNA(Gln) in chloroplasts and mitochondria. The reaction takes place in the presence of glutamine and ATP through an activated gamma phospho Glu tRNA(Gln) (By similarity))	PF02686.17(Glu tRNAGln:Glu tRNAGln amidotransferase C subunit)	sp|B9RRX2|GATC_RICCO(Glutamyl tRNA(Gln) amidotransferase subunit C, chloroplastic/mitochondrial OS=Ricinus communis OX=3988 GN=GATC PE=3 SV=1)
mango024123	1488	yes|down	6	6	32	15	111	135	94	184	0.26	0.24	1.18	0.65	4.89	6.39	4.18	7.97	0.5825	5.8575	0.148258	2.75382	3.54378434509E 09	1.52628e-07	XP_031283117.1(uncharacterized protein At1g76660 [Pistacia vera])					ENOG4111TAJ(S:Function unknown)	ENOG4111TAJ( )		sp|Q9SRE5|Y1666_ARATH(Uncharacterized protein At1g76660 OS=Arabidopsis thaliana OX=3702 GN=At1g76660 PE=2 SV=1)
mango021801	1431	yes|up	61	15	16	12	10	10	14	3	2.77	0.62	0.62	0.54	0.46	0.5	0.65	0.14	1.1375	0.4375	3.99464	1.99807	0.00869223	0.0358442	XP_031273855.1(purple acid phosphatase like [Pistacia vera])	GO:0046872(molecular_function:metal ion binding); GO:0003993(molecular_function:acid phosphatase activity)	K22390	ACP7		COG1409(S:Function unknown)	COG1409(Hydrolyzes cAMP to 5' AMP. Plays an important regulatory role in modulating the intracellular concentration of cAMP, thereby influencing cAMP dependent processes (By similarity))	PF00149.30(Metallophos:Calcineurin like phosphoesterase); PF14008.8(Metallophos_C:Iron/zinc purple acid phosphatase like protein C); PF16656.7(Pur_ac_phosph_N:Purple acid Phosphatase, N terminal domain)	sp|Q9SDZ9|PPAF2_IPOBA(Purple acid phosphatase 2 OS=Ipomoea batatas OX=4120 GN=PAP2 PE=1 SV=1)
mango002894	2196	yes|down	35	72	89	15	257.99	352	241	307	0.69	1.37	1.58	0.29	5.41	7.99	5.25	6.45	0.9825	6.275	0.234006	2.09539	1.34551e-07	3.64754e-06	XP_031258432.1(protein NPGR2 like isoform X1 [Pistacia vera])		K21843	TTC7		ENOG410XQ09(S:Function unknown)	ENOG410XQ09(Tetratricopeptide repeat)	PF14559.8(TPR_19:Tetratricopeptide repeat); PF13414.8(TPR_11:TPR repeat)	sp|Q66GN3|NPGR2_ARATH(Protein NPGR2 OS=Arabidopsis thaliana OX=3702 GN=NPGR2 PE=1 SV=1)
mango010862	1284	yes|down	5	1	5	0	26	13	19	11	0.26	0.05	0.22	0	1.36	0.73	1.01	0.57	0.1325	0.9175	0.209043	2.25813	0.00724564	0.0309984	XP_031271928.1(uncharacterized protein LOC116130322 [Pistacia vera])	GO:0006355(biological_process:regulation of transcription, DNA templated); GO:0005634(cellular_component:nucleus); GO:0003712(molecular_function:transcription cofactor activity)							NA
mango004649	858	yes|down	1218.25	943.55	406.16	236	1631.58	1845.36	4095.22	2257.7	104.79	74	29.33	20.38	142.35	174.03	366.29	194.8	57.125	219.368	0.40287	1.31161	0.0110074	0.0428789	XP_031247286.1(aquaporin PIP2 7 [Pistacia vera])	GO:0015250(molecular_function:water channel activity); GO:0016021(cellular_component:integral component of membrane); GO:0015267(molecular_function:channel activity); GO:0005886(cellular_component:plasma membrane)	K09872	PIP		COG0580(G:Carbohydrate transport and metabolism)	COG0580(Channel that permits osmotically driven movement of water in both directions. It is involved in the osmoregulation and in the maintenance of cell turgor during volume expansion in rapidly growing cells. It mediates rapid entry or exit of water in response to abrupt changes in osmolarity (By similarity))	PF00230.22(MIP:Major intrinsic protein)	sp|Q9ATM4|PIP27_MAIZE(Aquaporin PIP2 7 OS=Zea mays OX=4577 GN=PIP2 7 PE=2 SV=1)
mango033228	441	yes|up	19	31	14	8	4	2	0	1	2.52	3.52	1.62	1.31	0.45	0.55	0	0.11	2.2425	0.2775	13.6824	3.77425	1.4057e-05	0.000185582	XP_038686260.1(uncharacterized protein LOC119985881 [Tripterygium wilfordii])								NA
mango003921	540	yes|up	1400.8	1415.45	1650.74	2041.36	854.92	986.77	800.55	931.97	37.23	34.58	38.87	54.65	23.13	28.32	21.6	24.68	41.3325	24.4325	2.50986	1.32761	1.35470708007E 09	6.4334e-08	RQO85348.1(hypothetical protein POPTR_001G254001 [Populus trichocarpa])	GO:0016829(molecular_function:lyase activity); GO:0046872(molecular_function:metal ion binding); GO:0016021(cellular_component:integral component of membrane); GO:0016798(molecular_function:hydrolase activity, acting on glycosyl bonds); GO:0008152(biological_process:metabolic process)	K16329	psuG	map00240(Pyrimidine metabolism)	COG2313(Q:Secondary metabolites biosynthesis, transport and catabolism)	COG2313(hydrolase activity, acting on glycosyl bonds)	PF04227.14(Indigoidine_A:Indigoidine synthase A like protein)	NA
mango009497	966	yes|down	14	31	4	3	40	33	339	91	1.03	2.08	0.25	0.22	2.99	2.66	25.84	6.71	0.895	9.55	0.141718	2.8189	0.00108448	0.00677309	XP_031263285.1(thaumatin like protein 1 [Pistacia vera])	GO:0006952(biological_process:defense response); GO:0016021(cellular_component:integral component of membrane); GO:0005576(cellular_component:extracellular region)				ENOG410YD5Y(S:Function unknown)	ENOG410YD5Y(thaumatin like protein)	PF00314.19(Thaumatin:Thaumatin family)	sp|A0A1P8B554|THLP1_ARATH(Thaumatin like protein 1 OS=Arabidopsis thaliana OX=3702 GN=TLP1 PE=2 SV=1)
mango012436	1089	yes|down	3	7	13	6	10	43	38	46	0.19	0.4	0.69	0.38	0.64	2.97	2.48	2.91	0.415	2.25	0.282628	1.82302	0.00236168	0.0126631	XP_031258387.1(hydroxyproline O arabinosyltransferase 3 like [Pistacia vera])	GO:0016021(cellular_component:integral component of membrane)	K20782	HPAT	map00514(Other types of O glycan biosynthesis)	ENOG410Z627(S:Function unknown)	ENOG410Z627( )		sp|G7LG31|RDN2_MEDTR(Hydroxyproline O arabinosyltransferase RDN2 OS=Medicago truncatula OX=3880 GN=RDN2 PE=3 SV=1)
mango020723	867	yes|down	67	154	186	66	333	418	324	309	5.68	11.91	13.25	5.62	28.65	38.87	28.57	26.29	9.115	30.595	0.439766	1.18519	9.46747e-05	0.000905255	XP_031281478.1(glyoxylate/succinic semialdehyde reductase 1 [Pistacia vera])	GO:0050661(molecular_function:NADP binding); GO:0016616(molecular_function:oxidoreductase activity, acting on the CH OH group of donors, NAD or NADP as acceptor); GO:0051287(molecular_function:NAD binding); GO:0005829(cellular_component:cytosol); GO:0003858(molecular_function:3 hydroxybutyrate dehydrogenase activity); GO:0016491(molecular_function:oxidoreductase activity)	K18121	GLYR	map00630(Glyoxylate and dicarboxylate metabolism); map00650(Butanoate metabolism)	COG2084(I:Lipid transport and metabolism)	COG2084(Dehydrogenase)	PF03446.17(NAD_binding_2:NAD binding domain of 6 phosphogluconate dehydrogenase); PF14833.8(NAD_binding_11:NAD binding of NADP dependent 3 hydroxyisobutyrate dehydrogenase); PF02558.18(ApbA:Ketopantoate reductase PanE/ApbA); PF03807.19(F420_oxidored:NADP oxidoreductase coenzyme F420 dependent)	sp|Q9LSV0|GLYR1_ARATH(Glyoxylate/succinic semialdehyde reductase 1 OS=Arabidopsis thaliana OX=3702 GN=GLYR1 PE=1 SV=1)
mango034356	282	yes|up	25	40	51	27	35	19	10	15	11.61	14.03	16.44	3.89	9.75	5.92	1.18	4.73	11.4925	5.395	2.34427	1.22914	0.0094639	0.0383451	XP_031268686.1(uncharacterized protein LOC116127170 [Pistacia vera])					ENOG41115AK(S:Function unknown)	ENOG41115AK( )		NA
mango008391	1584	yes|down	34	127	75	36	154	205	333	204	0.84	2.85	1.58	0.89	3.99	5.53	8.39	5.03	1.54	5.735	0.3974	1.33134	0.00128789	0.00777501	XP_031260259.1(3 oxoacyl [acyl carrier protein] synthase II, chloroplastic like isoform X1 [Pistacia vera])	GO:0006633(biological_process:fatty acid biosynthetic process); GO:0009570(cellular_component:chloroplast stroma); GO:0004315(molecular_function:3 oxoacyl [acyl carrier protein] synthase activity)	K09458	fabF, OXSM, CEM1	map00780(Biotin metabolism); map00061(Fatty acid biosynthesis); map01240(Biosynthesis of cofactors)	COG0304(I:Lipid transport and metabolism)	COG0304(Catalyzes the condensation reaction of fatty acid synthesis by the addition to an acyl acceptor of two carbons from malonyl ACP (By similarity))	PF00109.28(ketoacyl synt:Beta ketoacyl synthase, N terminal domain); PF02801.24(Ketoacyl synt_C:Beta ketoacyl synthase, C terminal domain)	sp|Q9C9P4|KASC2_ARATH(3 oxoacyl [acyl carrier protein] synthase II, chloroplastic OS=Arabidopsis thaliana OX=3702 GN=KAS2 PE=1 SV=1)
mango034694	243	yes|down	12	10	17	5	55	61	32	84	0.41	0.31	0.49	0.17	4.12	2.97	1.81	2.87	0.345	2.9425	0.255877	1.96648	1.08208e-05	0.000149939	XP_031273698.1(uncharacterized protein LOC116132176 [Pistacia vera])	GO:0009734(biological_process:auxin activated signaling pathway); GO:0009725(biological_process:response to hormone); GO:0016021(cellular_component:integral component of membrane); GO:0005886(cellular_component:plasma membrane); GO:0006355(biological_process:regulation of transcription, DNA templated); GO:0003677(molecular_function:DNA binding); GO:0005634(cellular_component:nucleus)							NA
mango012573	630	yes|down	25	23	46	32	76	183	110	105	1.86	1.56	2.9	2.39	5.74	15.83	8.75	7.83	2.1775	9.5375	0.35629	1.48888	4.42475e-05	0.000481587	XP_031287189.1(blue copper protein [Pistacia vera])	GO:0046658(cellular_component:anchored component of plasma membrane); GO:0016021(cellular_component:integral component of membrane); GO:0009055(molecular_function:electron carrier activity)				ENOG410YIBR(S:Function unknown)	ENOG410YIBR(Plastocyanin like domain)	PF02298.19(Cu_bind_like:Plastocyanin like domain)	NA
mango008640	1500	yes|up	1289	1397	894	2080	229	539	713	571	55.31	54.54	32.56	89.33	10	25.28	31.38	24.5	57.935	22.79	3.95182	1.98252	6.09611e-07	1.31996e-05	XP_031272196.1(protein DETOXIFICATION 51 [Pistacia vera])	GO:0016020(cellular_component:membrane); GO:0015297(molecular_function:antiporter activity); GO:0016021(cellular_component:integral component of membrane); GO:0022857(molecular_function:transmembrane transporter activity); GO:0042910(molecular_function:xenobiotic transporter activity)	K03327	TC.MATE, SLC47A, norM, mdtK, dinF		COG0534(V:Defense mechanisms)	COG0534(Mate efflux family protein)	PF01554.20(MatE:MatE)	sp|Q9SZE2|DTX51_ARATH(Protein DETOXIFICATION 51 OS=Arabidopsis thaliana OX=3702 GN=DTX51 PE=2 SV=1)
mango028126	435	yes|up	943.03	531.73	1174.21	842.99	491.82	405.02	311.68	665.67	239.14	124	239.9	217.23	124.81	113.82	86.42	171.32	205.067	124.093	2.56894	1.36118	4.94727e-06	7.74514e-05	EOY23838.1(Uncharacterized protein TCM_015608 [Theobroma cacao])					ENOG411173Q(S:Function unknown)	ENOG411173Q(Avr9 Cf 9 rapidly elicited protein 65)		NA
[truncated: 2,346 more rows]

## Sheet: Expression matrix
Table S6. DEGs of 'Keitt' (Mangifera indica L.) fruit among group Control vs ClO₂(g)
Seq-id	Control 1	Control 2	Control 3	Control 4	ClO₂(g) 1	ClO₂(g) 2	ClO₂(g) 3	ClO₂(g) 4
mango008757	-1.15392	-1.21906	-0.929728	-0.636343	1.12099	0.929918	1.01173	0.876411
[truncated: 2,893 more rows]

## Sheet: GO class stat
Table S6. DEGs of 'Keitt' (Mangifera indica L.) fruit among group Control vs ClO₂(g)
[truncated: 47 more rows]

[truncated: 3 more sheets: KEGG class stat, KEGG enrich analyse, GO enrich analyse]
