# Supplementary material for: Assessing the Role of Gaseous Chlorine Dioxide in Modulating the Postharvest Ripening of Keitt Mangoes through the Induction of Ethylene Biosynthesis
Source: Foods. 2024 Jan 19;13(2):316. doi: 10.3390/foods13020316 (PMC10815355; doi:10.3390/foods13020316)
Supplement: Supplementary file 1 [file foods-13-00316-s001.zip › Table S4 Catalytic activity of DEGs in GO enrichment analysis.xlsx]

## Sheet: Catalytic activity
Table S4. Catalytic activity of DEGs in GO enrichment analysis of 'Keitt' (Mangifera indica L.) fruit among group Control vs ClO₂(g)
Gene ID	significant	regulate	Control 1	Control 2	Control 3	Control 4	ClO₂(g) 1	ClO₂(g) 2	ClO₂(g) 3	ClO₂(g) 4	Fc	Log2fc	Pvalue	Padjust	GO-id	GO-term	KO-id	KO-name	Pathway-id	Pathway-definition	COG-id	COG-Functional Categories	NR_hit-name	NR-description	Swiss-Prot_hit-name	Swiss-Prot_description	Pfam-id	Domain	Domain description
mango030372	yes	up	0.22	0.23	0.25	1.08	1.78	1.6	0.46	8.97	4.04517	2.0162	0.0088563	0.0430961	GO:0006633;GO:0034440;GO:0031408;GO:0005737;GO:0016702;GO:004687	BP:fatty acid biosynthetic process;BP:lipid oxidation;BP:oxylipin biosynthetic process;CC:cytoplasm;MF:oxidoreductase activity, acting on single donors with incorporation of molecular oxygen, incorporation of two atoms of oxygen;MF:metal ion binding;	K00454	LOX2S	map00591;map00592	Linoleic acid metabolism;alpha-Linolenic acid metabolism	ENOG410YN4N	S:Function unknown	XP_031262038.1	linoleate 13S-lipoxygenase 3-1, chloroplastic-like [Pistacia vera]	sp|O24371|LOX31_SOLTU;	Linoleate 13S-lipoxygenase 3-1, chloroplastic OS=Solanum tuberosum OX=4113 GN=LOX3.1 PE=1 SV=1;	PF00305.21;PF01477.25	Lipoxygenase;PLAT	Lipoxygenase;PLAT/LH2 domain
mango021769	yes	up	82.17	115.09	116.26	105.66	264.4	216.89	157.67	453.58	2.7009	1.43344	3.87975e-07	1.16822e-05	GO:0006552;GO:1905202;GO:0005739;GO:0016874;GO:000552	BP:leucine catabolic process;CC:methylcrotonoyl-CoA carboxylase complex;CC:mitochondrion;MF:ligase activity;MF:ATP binding;	K01969	E6.4.1.4B	map00280	Valine, leucine and isoleucine degradation	COG4799	I:Lipid transport and metabolism	XP_031282311.1	methylcrotonoyl-CoA carboxylase beta chain, mitochondrial [Pistacia vera]	sp|Q9LDD8|MCCB_ARATH;	Methylcrotonoyl-CoA carboxylase beta chain, mitochondrial OS=Arabidopsis thaliana OX=3702 GN=MCCB PE=2 SV=1;	PF01039.24;PF00085.22	Carboxyl_trans;Thioredoxin	Carboxyl transferase domain;Thioredoxin
mango032381	yes	up	11.45	12.05	8.08	20.21	13.71	28.65	22.45	25.79	2.61522	1.38693	0.00371502	0.0220538	GO:0016791;GO:000399	MF:phosphatase activity;MF:acid phosphatase activity;	K17619	MDP1	------	------	ENOG4111PHW	S:Function unknown	XP_031287647.1	magnesium-dependent phosphatase 1-like [Pistacia vera]	sp|Q86V88|MGDP1_HUMAN;	Magnesium-dependent phosphatase 1 OS=Homo sapiens OX=9606 GN=MDP1 PE=1 SV=1;	PF12689.9;PF13419.8;PF00702.28;PF11019.10	Acid_PPase;HAD_2;Hydrolase;DUF2608	Acid Phosphatase;Haloacid dehalogenase-like hydrolase;haloacid dehalogenase-like hydrolase;Protein of unknown function
mango026252	no	down	2.22	2.78	3.86	1.41	1.66	1.32	0.95	0.68	0.44332	-1.17358	0.0577325	0.171524	GO:0006782;GO:0018160;GO:000441	BP:protoporphyrinogen IX biosynthetic process;BP:peptidyl-pyrromethane cofactor linkage;MF:hydroxymethylbilane synthase activity;	K01749	hemC, HMBS	map00860;map01240	Porphyrin and chlorophyll metabolism;Biosynthesis of cofactors	------	------	XP_031272347.1	porphobilinogen deaminase, chloroplastic isoform X1 [Pistacia vera]	sp|Q43316|HEM3_ARATH;	Porphobilinogen deaminase, chloroplastic OS=Arabidopsis thaliana OX=3702 GN=HEMC PE=1 SV=1;	PF03900.17;PF01379.22	Porphobil_deamC;Porphobil_deam	Porphobilinogen deaminase, C-terminal domain;Porphobilinogen deaminase, dipyromethane cofactor binding domain
mango021998	yes	down	5.41	10.86	8.71	8.37	0.5	0.49	1.5	2.35	0.136586	-2.87211	3.98508e-12	4.75937e-10	GO:0005829;GO:0005634;GO:0106306;GO:0106307;GO:004687	CC:cytosol;CC:nucleus;CC:old GO;CC:old GO;MF:metal ion binding;	K14497	PP2C	map04016;map04075	MAPK signaling pathway - plant;Plant hormone signal transduction	COG0631	T:Signal transduction mechanisms	XP_031274022.1	protein phosphatase 2C 37 [Pistacia vera]	sp|P49598|P2C37_ARATH;	Protein phosphatase 2C 37 OS=Arabidopsis thaliana OX=3702 GN=PP2CA PE=1 SV=1;	PF00481.23;PF13672.8	PP2C;PP2C_2	Protein phosphatase 2C;Protein phosphatase 2C
mango007520	yes	down	0.62	0.93	0.56	1.88	0.12	0.17	0.15	0.06	0.205451	-2.28313	0.0137124	0.0600587	GO:0019509;GO:0009611;GO:2000022;GO:0031347;GO:0005737;GO:0005634;GO:0010309;GO:000550	BP:L-methionine biosynthetic process from methylthioadenosine;BP:response to wounding;BP:regulation of jasmonic acid mediated signaling pathway;BP:regulation of defense response;CC:cytoplasm;CC:nucleus;MF:acireductone dioxygenase [iro;MF:iron ion binding;	------	------	------	------	ENOG41121HH	S:Function unknown	XP_031251906.1	protein TIFY 4B isoform X3 [Pistacia vera]	sp|Q8GY55|TIF4B_ARATH;	Protein TIFY 4B OS=Arabidopsis thaliana OX=3702 GN=TIFY4B PE=1 SV=1;	PF06200.16;PF09425.12	tify;Jas_motif	tify domain;Jas motif
mango006140	yes	down	0.45	0.56	0.98	1.5	0	0.17	0.19	0.22	0.177861	-2.49117	0.00743927	0.0378604	GO:0006004;GO:0016021;GO:0005802;GO:0005768;GO:0016740;GO:001675	BP:fucose metabolic process;CC:integral component of membrane;CC:trans-Golgi network;CC:endosome;MF:transferase activity;MF:transferase activity, transferring glycosyl groups;	------	------	------	------	ENOG410YDT8	S:Function unknown	XP_031271226.1	O-fucosyltransferase 29 [Pistacia vera]	sp|Q8LPF8|OFT29_ARATH;	O-fucosyltransferase 29 OS=Arabidopsis thaliana OX=3702 GN=OFUT29 PE=2 SV=1;	PF10250.11	O-FucT	GDP-fucose protein O-fucosyltransferase
mango018867	yes	down	94.98	83.91	121.7	119.42	6.99	32.94	59.12	5.3	0.419595	-1.25293	0.0184367	0.07465	GO:0005975;GO:000455	BP:carbohydrate metabolic process;MF:hydrolase activity, hydrolyzing O-glycosyl compounds;	------	------	------	------	ENOG410ZVAE	S:Function unknown	XP_031286427.1	myb-like protein X [Pistacia vera]	------	------	------	------	------
mango033609	yes	down	21.66	56.87	65	82.25	9.55	23.14	13.67	7.53	0.351705	-1.50756	9.49032e-06	0.000178744	GO:0016021;GO:0016887;GO:000552	CC:integral component of membrane;MF:ATPase activity;MF:ATP binding;	------	------	------	------	COG0465	O:Posttranslational modification, protein turnover, chaperones	XP_006482517.1	AAA-ATPase ASD, mitochondrial-like isoform X2 [Citrus sinensis]	sp|Q9FLD5|ASD_ARATH;	AAA-ATPase ASD, mitochondrial OS=Arabidopsis thaliana OX=3702 GN=AATP1 PE=1 SV=1;	PF14363.8	AAA_assoc	Domain associated at C-terminal with AAA
mango010006	yes	down	14.87	25.37	21.05	29.82	3.13	2.42	7.54	1.7	0.266543	-1.90756	1.78083e-05	0.000301503	GO:0005768;GO:0005794;GO:0003924;GO:000552	CC:endosome;CC:Golgi apparatus;MF:GTPase activity;MF:GTP binding;	K07904	RAB11A	map04144	Endocytosis	COG1100	S:Function unknown	XP_031261291.1	ras-related protein Rab11A [Pistacia vera]	sp|Q40191|RB11A_LOTJA;	Ras-related protein Rab11A OS=Lotus japonicus OX=34305 GN=RAB11A PE=2 SV=1;	PF00071.24;PF08477.15;PF00025.23;PF01926.25	Ras;Roc;Arf;MMR_HSR1	Ras family;Ras of Complex, Roc, domain of DAPkinase;ADP-ribosylation factor family;50S ribosome-binding GTPase
mango031667	no	up	91.33	98.31	89.07	123.38	124.68	123.02	131.99	149.94	1.91158	0.934767	7.66711e-08	2.91739e-06	GO:0009737;GO:0009793;GO:0016925;GO:0005634;GO:0019789;GO:0061656;GO:0019900;GO:0016740;GO:000552	BP:response to abscisic acid;BP:embryo development ending in seed dormancy;BP:protein sumoylation;CC:nucleus;MF:SUMO transferase activity;MF:SUMO conjugating enzyme activity;MF:kinase binding;MF:transferase activity;MF:ATP binding;	K10577	UBE2I, UBC9	map04120;map03013	Ubiquitin mediated proteolysis;Nucleocytoplasmic transport	COG5078	O:Posttranslational modification, protein turnover, chaperones	XP_031270305.1	SUMO-conjugating enzyme SCE1 [Pistacia vera]	sp|Q42551|SCE1_ARATH;	SUMO-conjugating enzyme SCE1 OS=Arabidopsis thaliana OX=3702 GN=SCE1 PE=1 SV=1;	PF00179.28	UQ_con	Ubiquitin-conjugating enzyme
mango020032	yes	up	18.24	17.07	16.09	15.5	30.19	25.73	25.2	17.64	2.57779	1.36613	5.0468e-09	2.66684e-07	GO:000425	MF:serine-type endopeptidase activity;	------	------	------	------	COG0265	O:Posttranslational modification, protein turnover, chaperones	XP_031265261.1	protease Do-like 1, chloroplastic isoform X1 [Pistacia vera]	sp|O22609|DEGP1_ARATH;	Protease Do-like 1, chloroplastic OS=Arabidopsis thaliana OX=3702 GN=DEGP1 PE=1 SV=2;	PF13365.8;PF00089.28;PF13180.8;PF17820.3	Trypsin_2;Trypsin;PDZ_2;PDZ_6	Trypsin-like peptidase domain;Trypsin;PDZ domain;PDZ domain
mango007749	yes	down	1.19	2.36	1.46	3.59	0.04	0.43	0.37	0.61	0.174992	-2.51464	0.000462128	0.00423087	GO:0008911;GO:001662	MF:lactaldehyde dehydrogenase activity;MF:oxidoreductase activity, acting on the aldehyde or oxo group of donors, NAD or NADP as acceptor;	K00131	gapN	map00010;map00030	Glycolysis / Gluconeogenesis;Pentose phosphate pathway	COG1012	C:Energy production and conversion	XP_031266362.1	NADP-dependent glyceraldehyde-3-phosphate dehydrogenase [Pistacia vera]	sp|P93338|GAPN_NICPL;	NADP-dependent glyceraldehyde-3-phosphate dehydrogenase OS=Nicotiana plumbaginifolia OX=4092 GN=GAPN PE=2 SV=1;	PF00171.24;PF17309.4	Aldedh;DUF5356	Aldehyde dehydrogenase family;Family of unknown function
mango035398	yes	down	0.83	1.19	0.92	1.8	0.23	0.21	0.35	0.29	0.333015	-1.58634	0.00294092	0.0182861	GO:000472	MF:phosphoprotein phosphatase activity;	------	------	------	------	------	------	XP_031266273.1	formin-like protein 13 isoform X2 [Pistacia vera]	------	------	------	------	------
mango004107	yes	down	0.04	0.26	0.07	0.15	0	0	0	0	0.0355882	-4.81246	0.0135797	0.059628	GO:0006633;GO:0034440;GO:0031408;GO:0005737;GO:0016702;GO:004687	BP:fatty acid biosynthetic process;BP:lipid oxidation;BP:oxylipin biosynthetic process;CC:cytoplasm;MF:oxidoreductase activity, acting on single donors with incorporation of molecular oxygen, incorporation of two atoms of oxygen;MF:metal ion binding;	K00454	LOX2S	map00591;map00592	Linoleic acid metabolism;alpha-Linolenic acid metabolism	ENOG410YN4N	S:Function unknown	XP_031282556.1	linoleate 13S-lipoxygenase 2-1, chloroplastic-like [Pistacia vera]	sp|O24370|LOX21_SOLTU;	Linoleate 13S-lipoxygenase 2-1, chloroplastic OS=Solanum tuberosum OX=4113 GN=LOX2.1 PE=1 SV=1;	PF00305.21;PF01477.25	Lipoxygenase;PLAT	Lipoxygenase;PLAT/LH2 domain
mango003060	yes	up	1.86	2.79	2.83	2.92	9.42	3.52	1.92	6.99	2.76805	1.46887	0.0195942	0.0780565	GO:0005975;GO:0034620;GO:0051085;GO:0042026;GO:0005737;GO:0031072;GO:0044183;GO:0051082;GO:0051787;GO:0016887;GO:0005524;GO:004297	BP:carbohydrate metabolic process;BP:cellular response to unfolded protein;BP:chaperone mediated protein folding requiring cofactor;BP:protein refolding;CC:cytoplasm;MF:heat shock protein binding;MF:protein binding involved in protein folding;MF:unfolded protein binding;MF:misfolded protein binding;MF:ATPase activity;MF:ATP binding;MF:glucan endo-1,3-beta-D-glucosidase activity;	K09489	HSPA4	------	------	COG0443	O:Posttranslational modification, protein turnover, chaperones	XP_031261497.1	heat shock 70 kDa protein 8 [Pistacia vera]	sp|Q9SKY8|HSP7H_ARATH;	Heat shock 70 kDa protein 8 OS=Arabidopsis thaliana OX=3702 GN=HSP70-8 PE=1 SV=1;	PF00012.22	HSP70	Hsp70 protein
mango018354	yes	down	16.81	101.04	47.03	19.26	2.71	1.49	3.76	1.25	0.0718558	-3.79875	1.33862e-10	1.12606e-08	GO:0030245;GO:000881	BP:cellulose catabolic process;MF:cellulase activity;	------	------	------	------	ENOG410XPC9	G:Carbohydrate transport and metabolism	XP_031276297.1	endoglucanase 11-like [Pistacia vera]	sp|O48766|GUN11_ARATH;	Endoglucanase 11 OS=Arabidopsis thaliana OX=3702 GN=At2g32990 PE=2 SV=1;	PF00759.21	Glyco_hydro_9	Glycosyl hydrolase family 9
mango006799	yes	down	1.49	1.04	1.77	10.96	0.06	0.29	0.54	0.57	0.101581	-3.2993	0.00122217	0.00920384	GO:0009832;GO:0033356;GO:0071669;GO:0005794;GO:0005829;GO:005269	BP:plant-type cell wall biogenesis;BP:UDP-L-arabinose metabolic process;BP:plant-type cell wall organization or biogenesis;CC:Golgi apparatus;CC:cytosol;MF:UDP-arabinopyranose mutase activity;	K13379	RGP, UTM	map00520	Amino sugar and nucleotide sugar metabolism	ENOG411144T	O:Posttranslational modification, protein turnover, chaperones	XP_031271079.1	probable UDP-arabinopyranose mutase 2 [Pistacia vera]	sp|Q8RU27|RGP2_SOLTU;	Probable UDP-arabinopyranose mutase 2 OS=Solanum tuberosum OX=4113 GN=UPTG2 PE=1 SV=1;	PF03214.15	RGP	Reversibly glycosylated polypeptide
mango017222	yes	down	1.85	1.9	2.19	2.56	0.37	0.55	0.78	0.68	0.413007	-1.27576	0.000375152	0.00358506	GO:0006468;GO:0005737;GO:0005634;GO:0005886;GO:0004674;GO:0005524;GO:0004672;GO:0106311;GO:010631	BP:protein phosphorylation;CC:cytoplasm;CC:nucleus;CC:plasma membrane;MF:protein serine/threonine kinase activity;MF:ATP binding;MF:protein kinase activity;MF:old GO;MF:old GO;	------	------	------	------	ENOG410XQ0C	T:Signal transduction mechanisms	XP_031277560.1	serine/threonine-protein kinase D6PKL1 [Pistacia vera]	sp|Q39183|D6KL2_ARATH;	Serine/threonine-protein kinase D6PKL2 OS=Arabidopsis thaliana OX=3702 GN=D6PKL2 PE=1 SV=1;	PF00069.27;PF07714.19	Pkinase;PK_Tyr_Ser-Thr	Protein kinase domain;Protein tyrosine and serine/threonine kinase
mango014751	yes	down	0.53	0.38	1.19	1.76	0	0	0	0	0.0209306	-5.57824	0.00137046	0.0100403	GO:000425	MF:serine-type endopeptidase activity;	------	------	------	------	COG1404	O:Posttranslational modification, protein turnover, chaperones	XP_031270820.1	subtilisin-like protease SBT1.6 [Pistacia vera]	sp|O49607|SBT16_ARATH;	Subtilisin-like protease SBT1.6 OS=Arabidopsis thaliana OX=3702 GN=SBT1.6 PE=2 SV=1;	PF17766.3;PF02225.24	fn3_6;PA	Fibronectin type-III domain;PA domain
mango006474	no	up	9.76	18.46	19.17	16.54	11.43	47.85	9.51	46.74	1.9481	0.96207	0.101059	0.253038	GO:001649	MF:oxidoreductase activity;	------	------	------	------	ENOG410XPT7	S:Function unknown	XP_031255757.1	clavaminate synthase-like protein At3g21360 [Pistacia vera]	sp|Q9LIG0|Y3136_ARATH;	Clavaminate synthase-like protein At3g21360 OS=Arabidopsis thaliana OX=3702 GN=At3g21360 PE=1 SV=1;	PF02668.18	TauD	Taurine catabolism dioxygenase TauD, TfdA family
mango029690	yes	up	53.74	55.41	40.73	44.76	121.28	152.36	177.65	120.7	4.89108	2.29015	9.06511e-31	1.21466e-27	GO:0006641;GO:0019563;GO:0016310;GO:0046167;GO:0006071;GO:0006072;GO:0005739;GO:0004370;GO:0016773;GO:000552	BP:triglyceride metabolic process;BP:glycerol catabolic process;BP:phosphorylation;BP:glycerol-3-phosphate biosynthetic process;BP:glycerol metabolic process;BP:glycerol-3-phosphate metabolic process;CC:mitochondrion;MF:glycerol kinase activity;MF:phosphotransferase activity, alcohol group as acceptor;MF:ATP binding;	K00864	glpK, GK	map04626;map00561	Plant-pathogen interaction;Glycerolipid metabolism	COG0554	C:Energy production and conversion	XP_031283919.1	glycerol kinase [Pistacia vera]	sp|Q9M8L4|GLPK_ARATH;	Glycerol kinase OS=Arabidopsis thaliana OX=3702 GN=GLPK PE=1 SV=1;	PF00370.23;PF02782.18	FGGY_N;FGGY_C	FGGY family of carbohydrate kinases, N-terminal domain;FGGY family of carbohydrate kinases, C-terminal domain
mango027522	yes	down	1.58	2.06	3.21	7.52	0.84	0.88	0.87	0.26	0.321158	-1.63865	0.00659546	0.0343583	GO:0071555;GO:0010306;GO:0005794;GO:0016021;GO:0000139;GO:0035252;GO:001675	BP:cell wall organization;BP:rhamnogalacturonan II biosynthetic process;CC:Golgi apparatus;CC:integral component of membrane;CC:Golgi membrane;MF:UDP-xylosyltransferase activity;MF:transferase activity, transferring glycosyl groups;	K11714	RGXT	------	------	ENOG4111Z77	S:Function unknown	XP_031278534.1	UDP-D-xylose:L-fucose alpha-1,3-D-xylosyltransferase MGP4-like [Pistacia vera]	sp|Q9M146|MGP4_ARATH;	UDP-D-xylose:L-fucose alpha-1,3-D-xylosyltransferase MGP4 OS=Arabidopsis thaliana OX=3702 GN=MGP4 PE=2 SV=1;	PF03407.18	Nucleotid_trans	Nucleotide-diphospho-sugar transferase
mango033184	yes	down	44.49	81.11	57.2	30.23	13.56	7.6	11.09	9.99	0.295907	-1.75678	6.95247e-05	0.000915881	GO:0015995;GO:0015979;GO:0009507;GO:001663	BP:chlorophyll biosynthetic process;BP:photosynthesis;CC:chloroplast;MF:protochlorophyllide reductase activity;	K00218	por	map00860	Porphyrin and chlorophyll metabolism	COG1028	S:Function unknown	XP_031284075.1	protochlorophyllide reductase, chloroplastic [Pistacia vera]	sp|Q41249|PORA_CUCSA;	Protochlorophyllide reductase, chloroplastic OS=Cucumis sativus OX=3659 GN=PORA PE=2 SV=1;	PF00106.27;PF13561.8;PF08659.12	adh_short;adh_short_C2;KR	short chain dehydrogenase;Enoyl;KR domain
mango002791	yes	down	5.88	9.1	12.1	15.39	2.84	3.72	3.12	2.25	0.410002	-1.2863	1.14256e-06	2.93206e-05	GO:0005524;GO:000467	MF:ATP binding;MF:protein kinase activity;	K08869	ADCK, ABC1	------	------	COG0661	S:Function unknown	XP_031284327.1	uncharacterized protein LOC116143045 isoform X1 [Pistacia vera]	sp|Q55680|Y005_SYNY3;	Uncharacterized protein sll0005 OS=Synechocystis sp.;	PF03109.18;PF01636.25;PF00069.27	ABC1;APH;Pkinase	ABC1 atypical kinase-like domain;Phosphotransferase enzyme family;Protein kinase domain
mango027485	yes	down	9.61	18.14	13.12	17.34	4.42	3.83	3.12	4.38	0.365571	-1.45178	1.16688e-06	2.9863e-05	GO:0005975;GO:0005783;GO:0016021;GO:0005576;GO:0016787;GO:0008061;GO:007049	BP:carbohydrate metabolic process;CC:endoplasmic reticulum;CC:integral component of membrane;CC:extracellular region;MF:hydrolase activity;MF:chitin binding;MF:oligosaccharide binding;	K17525	CHID1	------	------	ENOG410XQB6	G:Carbohydrate transport and metabolism	XP_031262968.1	chitinase domain-containing protein 1 [Pistacia vera]	sp|Q66IL0|CHID1_XENTR;	Chitinase domain-containing protein 1 OS=Xenopus tropicalis OX=8364 GN=chid1 PE=2 SV=1;	PF00704.30	Glyco_hydro_18	Glycosyl hydrolases family 18
mango024156	yes	down	15.38	12.91	15.73	14.29	3.21	4.13	6.38	1.16	0.485892	-1.04129	0.000452554	0.00415742	GO:0006511;GO:006163	BP:ubiquitin-dependent protein catabolic process;MF:ubiquitin protein ligase activity;	------	------	------	------	ENOG41121N2	O:Posttranslational modification, protein turnover, chaperones	XP_031261554.1	E3 ubiquitin-protein ligase CIP8-like [Pistacia vera]	sp|Q9SPL2|CIP8_ARATH;	E3 ubiquitin-protein ligase CIP8 OS=Arabidopsis thaliana OX=3702 GN=CIP8 PE=1 SV=1;	PF14369.8;PF13639.8;PF13923.8;PF17123.7;PF12678.9;PF00097.27;PF13445.8	zinc_ribbon_9;zf-RING_2;zf-C3HC4_2;zf-RING_11;zf-rbx1;zf-C3HC4;zf-RING_UBOX	zinc-ribbon;Ring finger domain;Zinc finger, C3HC4 type;RING-like zinc finger;RING-H2 zinc finger domain;Zinc finger, C3HC4 type;RING-type zinc-finger
mango025357	yes	down	2.23	5.44	3.97	5.29	0.98	0.56	1.65	0.42	0.33396	-1.58225	0.000519294	0.00464985	GO:0008610;GO:0016021;GO:0016020;GO:0005789;GO:0005506;GO:001649	BP:lipid biosynthetic process;CC:integral component of membrane;CC:membrane;CC:endoplasmic reticulum membrane;MF:iron ion binding;MF:oxidoreductase activity;	K04713	SUR2	map00600	Sphingolipid metabolism	COG3000	I:Lipid transport and metabolism	XP_031275543.1	very-long-chain aldehyde decarbonylase GL1-9-like [Pistacia vera]	sp|B8B4W4|GLO19_ORYSI;	Very-long-chain aldehyde decarbonylase GL1-9 OS=Oryza sativa subsp. indica OX=39946 GN=GL1-9 PE=3 SV=1;	PF04116.15	FA_hydroxylase	Fatty acid hydroxylase superfamily
mango034226	no	down	14.74	17.52	19.1	17.4	3.51	7.96	6.48	3.78	0.51357	-0.961366	0.00144599	0.0104691	GO:0005634;GO:000425	CC:nucleus;MF:serine-type endopeptidase activity;	K22686	NMA111	------	------	COG0265	O:Posttranslational modification, protein turnover, chaperones	XP_031255934.1	protease Do-like 7 [Pistacia vera]	sp|Q8RY22|DEGP7_ARATH;	Protease Do-like 7 OS=Arabidopsis thaliana OX=3702 GN=DEGP7 PE=2 SV=1;	PF12812.9;PF13365.8;PF17820.3;PF13180.8;PF00595.26	PDZ_1;Trypsin_2;PDZ_6;PDZ_2;PDZ	PDZ-like domain;Trypsin-like peptidase domain;PDZ domain;PDZ domain;PDZ domain
mango003774	yes	up	21.35	6.28	7.33	30.4	42.55	21.77	45.06	15.39	4.01877	2.00675	0.000729799	0.0061172	GO:0022900;GO:0016021;GO:000412	BP:electron transport chain;CC:integral component of membrane;MF:cytochrome-b5 reductase activity, acting on NA;	K00326	E1.6.2.2	map00520	Amino sugar and nucleotide sugar metabolism	COG0543	C:Energy production and conversion	XP_031251754.1	LOW QUALITY PROTEIN: NADH--cytochrome b5 reductase 1-like [Pistacia vera]	sp|Q9ZNT1|NB5R1_ARATH;	NADH--cytochrome b5 reductase 1 OS=Arabidopsis thaliana OX=3702 GN=CBR1 PE=1 SV=1;	PF00970.26;PF00175.23;PF08030.14	FAD_binding_6;NAD_binding_1;NAD_binding_6	Oxidoreductase FAD-binding domain;Oxidoreductase NAD-binding domain;Ferric reductase NAD binding domain
mango026346	yes	up	35.17	50.14	43.29	58.56	67.01	60.82	81.25	96.9	2.25737	1.17464	2.84903e-06	6.4314e-05	GO:0006099;GO:0015977;GO:0005737;GO:000896	BP:tricarboxylic acid cycle;BP:carbon fixation;CC:cytoplasm;MF:phosphoenolpyruvate carboxylase activity;	K01595	ppc	map00620;map00710	Pyruvate metabolism;Carbon fixation in photosynthetic organisms	COG2352	C:Energy production and conversion	XP_031273633.1	phosphoenolpyruvate carboxylase 4 isoform X2 [Pistacia vera]	sp|Q8GVE8|CAPP4_ARATH;	Phosphoenolpyruvate carboxylase 4 OS=Arabidopsis thaliana OX=3702 GN=PPC4 PE=2 SV=1;	PF00311.19	PEPcase	Phosphoenolpyruvate carboxylase
mango009529	yes	down	4.2	5.34	4.96	14.78	2.35	1.87	1.1	0.85	0.315863	-1.66263	0.00168154	0.0117614	GO:000419	MF:aspartic-type endopeptidase activity;	------	------	------	------	ENOG410XNV7	O:Posttranslational modification, protein turnover, chaperones	XP_031262681.1	aspartyl protease family protein 1 [Pistacia vera]	sp|Q8VYV9|APF1_ARATH;	Aspartyl protease family protein 1 OS=Arabidopsis thaliana OX=3702 GN=APF1 PE=2 SV=1;	PF14543.8;PF00026.25;PF14541.8	TAXi_N;Asp;TAXi_C	Xylanase inhibitor N-terminal;Eukaryotic aspartyl protease;Xylanase inhibitor C-terminal
mango006848	yes	down	41.59	50.67	49.55	78.32	8.26	8.13	7.77	2.07	0.211449	-2.24162	3.37482e-20	1.40685e-17	GO:0008610;GO:0016021;GO:0005506;GO:001649	BP:lipid biosynthetic process;CC:integral component of membrane;MF:iron ion binding;MF:oxidoreductase activity;	K14423	SMO1	map00100	Steroid biosynthesis	COG3000	I:Lipid transport and metabolism	XP_031267009.1	methylsterol monooxygenase 1-1-like [Pistacia vera]	sp|Q8L7W5|SMO11_ARATH;	Methylsterol monooxygenase 1-1 OS=Arabidopsis thaliana OX=3702 GN=SMO1-1 PE=1 SV=1;	PF04116.15	FA_hydroxylase	Fatty acid hydroxylase superfamily
mango023217	yes	down	0.32	0.58	0.49	0.69	0	0.1	0.09	0	0.164336	-2.60528	0.0271116	0.0991783	GO:0005794;GO:0016021;GO:001641	CC:Golgi apparatus;CC:integral component of membrane;MF:O-acetyltransferase activity;	------	------	------	------	ENOG410Y13E	S:Function unknown	XP_031265946.1	protein trichome berefringence-like 7 [Pistacia vera]	sp|F4I037|TBL7_ARATH;	Protein trichome berefringence-like 7 OS=Arabidopsis thaliana OX=3702 GN=TBL7 PE=3 SV=1;	PF13839.8;PF14416.8	PC-Esterase;PMR5N	GDSL/SGNH-like Acyl-Esterase family found in Pmr5 and Cas1p;PMR5 N terminal Domain
mango033789	yes	up	49.19	58.59	45.13	59.77	117.7	53.1	63.18	97.02	2.28618	1.19294	0.00185869	0.0127021	GO:0009694;GO:0009696;GO:0080032;GO:0080031;GO:008003	BP:jasmonic acid metabolic process;BP:salicylic acid metabolic process;MF:methyl jasmonate esterase activity;MF:methyl salicylate esterase activity;MF:methyl indole-3-acetate esterase activity;	------	------	------	------	ENOG4111IVV	S:Function unknown	XP_031249109.1	putative methylesterase 11, chloroplastic isoform X1 [Pistacia vera]	sp|Q9FW03|MES11_ARATH;	Putative methylesterase 11, chloroplastic OS=Arabidopsis thaliana OX=3702 GN=MES11 PE=1 SV=1;	PF12697.9;PF00561.22;PF12146.10	Abhydrolase_6;Abhydrolase_1;Hydrolase_4	Alpha/beta hydrolase family;alpha/beta hydrolase fold;Serine aminopeptidase, S33
mango028099	yes	up	4956.99	3082.5	3642.04	3277.13	9545.86	10790.5	8756.92	11199.5	4.49811	2.16932	3.46742e-26	2.82806e-23	GO:0019346;GO:0019343;GO:0005737;GO:0016846;GO:0004123;GO:0003824;GO:0030170;GO:001682	BP:transsulfuration;BP:cysteine biosynthetic process via cystathionine;CC:cytoplasm;MF:carbon-sulfur lyase activity;MF:cystathionine gamma-lyase activity;MF:catalytic activity;MF:pyridoxal phosphate binding;MF:lyase activity;	K01761	E4.4.1.11	map00270;map00450	Cysteine and methionine metabolism;Selenocompound metabolism	COG0626	E:Amino acid transport and metabolism	XP_031262728.1	methionine gamma-lyase [Pistacia vera]	sp|Q9SGU9|MGL_ARATH;	Methionine gamma-lyase OS=Arabidopsis thaliana OX=3702 GN=MGL PE=1 SV=1;	PF01053.22;PF00155.23;PF00266.21	Cys_Met_Meta_PP;Aminotran_1_2;Aminotran_5	Cys/Met metabolism PLP-dependent enzyme;Aminotransferase class I and II;Aminotransferase class-V
mango004646	yes	down	1.18	2.01	2.44	3.11	0.04	0.3	0.49	0.22	0.164702	-2.60207	9.20008e-05	0.00115133	GO:0006457;GO:0034976;GO:0005783;GO:0005788;GO:0003756;GO:001675	BP:protein folding;BP:response to endoplasmic reticulum stress;CC:endoplasmic reticulum;CC:endoplasmic reticulum lumen;MF:protein disulfide isomerase activity;MF:transferase activity, transferring glycosyl groups;	K09580	PDIA1, P4HB	map04141	Protein processing in endoplasmic reticulum	COG0526	O:Posttranslational modification, protein turnover, chaperones	XP_031247288.1	protein disulfide isomerase-like 1-4 [Pistacia vera]	sp|Q9FF55|PDI14_ARATH;	Protein disulfide isomerase-like 1-4 OS=Arabidopsis thaliana OX=3702 GN=PDIL1-4 PE=1 SV=1;	PF00085.22;PF13848.8;PF13899.8;PF13098.8;PF04756.15;PF00578.23	Thioredoxin;Thioredoxin_6;Thioredoxin_7;Thioredoxin_2;OST3_OST6;AhpC-TSA	Thioredoxin;Thioredoxin-like domain;Thioredoxin-like;Thioredoxin-like domain;OST3 / OST6 family, transporter family;AhpC/TSA family
mango016687	no	up	1.72	25.06	6.03	44.51	856.73	40.14	14.95	830.38	24.8571	4.63559	1	1	GO:0005975;GO:0016998;GO:0006952;GO:0006032;GO:0008061;GO:000456	BP:carbohydrate metabolic process;BP:cell wall macromolecule catabolic process;BP:defense response;BP:chitin catabolic process;MF:chitin binding;MF:chitinase activity;	K01183	E3.2.1.14	map00520	Amino sugar and nucleotide sugar metabolism	COG3979	G:Carbohydrate transport and metabolism	XP_031258174.1	endochitinase At2g43590-like [Pistacia vera]	sp|P29022|CHIA_MAIZE;	Endochitinase A OS=Zea mays OX=4577 GN=CHIA PE=1 SV=1;	PF00182.21;PF00187.21	Glyco_hydro_19;Chitin_bind_1	Chitinase class I;Chitin recognition protein
mango011524	no	up	37	150.64	53.11	59.75	169.74	57.39	63.43	266.29	1.70891	0.773073	0.175106	0.365711	GO:0009691;GO:0005634;GO:0005829;GO:0102682;GO:001679	BP:cytokinin biosynthetic process;CC:nucleus;CC:cytosol;MF:N6;MF:hydrolase activity, hydrolyzing N-glycosyl compounds;	K22522	LOG	------	------	COG1611	S:Function unknown	XP_031278957.1	cytokinin riboside 5'-monophosphate phosphoribohydrolase LOG8 [Pistacia vera]	sp|Q84MC2|LOG8_ARATH;	Cytokinin riboside 5'-monophosphate phosphoribohydrolase LOG8 OS=Arabidopsis thaliana OX=3702 GN=LOG8 PE=1 SV=1;	PF03641.16;PF18306.3	Lysine_decarbox;LDcluster4	Possible lysine decarboxylase;SLOG cluster4 family
mango034921	yes	up	30.91	22.67	18.1	24.56	64.42	56.19	56.85	47.6	4.28407	2.09898	1.74454e-20	7.61068e-18	GO:1901672;GO:0009627;GO:0062034;GO:0005737;GO:0009507;GO:006204	BP:positive regulation of systemic acquired resistance;BP:systemic acquired resistance;BP:L-pipecolic acid biosynthetic process;CC:cytoplasm;CC:chloroplast;MF:dehydropipecolic acid reductase;	------	------	------	------	COG2423	E:Amino acid transport and metabolism	XP_031269457.1	protein SAR DEFICIENT 4 [Pistacia vera]	sp|Q9FLY0|SARD4_ARATH;	Protein SAR DEFICIENT 4 OS=Arabidopsis thaliana OX=3702 GN=SARD4 PE=1 SV=1;	PF02423.17;PF01488.22	OCD_Mu_crystall;Shikimate_DH	Ornithine cyclodeaminase/mu-crystallin family;Shikimate / quinate 5-dehydrogenase
mango005367	yes	up	27.05	41.97	31.18	50.44	122.66	65.14	59.27	127.56	3.20811	1.68172	1.32119e-05	0.000234922	GO:0019438;GO:0032259;GO:0005829;GO:0008757;GO:0008171;GO:004698	BP:aromatic compound biosynthetic process;BP:methylation;CC:cytosol;MF:S-adenosylmethionine-dependent methyltransferase activity;MF:O-methyltransferase activity;MF:protein dimerization activity;	K13066	COMT	map00940;map00380	Phenylpropanoid biosynthesis;Tryptophan metabolism	ENOG410XS7T	S:Function unknown	XP_031258078.1	caffeic acid 3-O-methyltransferase-like [Pistacia vera]	sp|Q00763|COMT1_POPTM;	Caffeic acid 3-O-methyltransferase 1 OS=Populus tremuloides OX=3693 GN=OMT1 PE=1 SV=1;	PF08100.13	Dimerisation	Dimerisation domain
mango034397	yes	down	6.96	10	5.69	11.5	0.86	3.59	3.17	1.98	0.434819	-1.20151	0.0348867	0.118838	GO:0016787;GO:000552	MF:hydrolase activity;MF:ATP binding;	K06950	K06950	------	------	COG1418	S:Function unknown	XP_031280480.1	uncharacterized protein LOC116138934 [Pistacia vera]	sp|P54168|YPGQ_BACSU;	Uncharacterized protein YpgQ OS=Bacillus subtilis;	PF01966.24	HD	HD domain
mango031524	yes	up	16.48	8.99	9.2	18.22	24.71	10.78	24.23	14.39	2.76741	1.46853	0.00165599	0.0116043	GO:0006672;GO:0016021;GO:001681	BP:ceramide metabolic process;CC:integral component of membrane;MF:hydrolase activity, acting on carbon-nitroge;	------	------	------	------	ENOG4111PIG	S:Function unknown	XP_031252227.1	uncharacterized protein LOC116110135 isoform X2 [Pistacia vera]	------	------	PF05875.14	Ceramidase	Ceramidase
mango014672	yes	up	13.52	29.42	19.3	17.43	67.73	25.08	19.57	47.23	2.72939	1.44858	0.00600302	0.032019	GO:001678	MF:hydrolase activity;	------	------	------	------	COG0657	I:Lipid transport and metabolism	GAY58188.1	hypothetical protein CUMW_185200 [Citrus unshiu]	sp|Q9SX78|CXE2_ARATH;	Probable carboxylesterase 2 OS=Arabidopsis thaliana OX=3702 GN=CXE2 PE=2 SV=1;	PF07859.15;PF00135.30;PF12740.9;PF10340.11	Abhydrolase_3;COesterase;Chlorophyllase2;Say1_Mug180	alpha/beta hydrolase fold;Carboxylesterase family;Chlorophyllase enzyme;Steryl acetyl hydrolase
mango016666	yes	up	0.09	0.19	0.27	0.18	2.03	0.16	0.3	0.62	6.34672	2.66601	0.040037	0.131487	GO:0018298;GO:0009772;GO:0009535;GO:0009523;GO:0016021;GO:0016168;GO:004515	BP:protein-chromophore linkage;BP:photosynthetic electron transport in photosystem II;CC:chloroplast thylakoid membrane;CC:photosystem II;CC:integral component of membrane;MF:chlorophyll binding;MF:electron transporter, transferring electrons within the cyclic electron transport pathway of photosynthesis activity;	K02704	psbB	map00195	Photosynthesis	ENOG410XQ0W	S:Function unknown	AWI70033.1	photosystem II CP47 protein, partial [Pycnobotrya nitida]	sp|Q7FNS4|PSBB_ATRBE;	Photosystem II CP47 reaction center protein OS=Atropa belladonna OX=33113 GN=psbB PE=3 SV=1;	PF00421.21	PSII	Photosystem II protein
mango005328	yes	down	2.04	4.81	2.27	3.85	0.35	0.21	1.29	0.85	0.259041	-1.94875	0.00103219	0.00802438	GO:0005975;GO:0016192;GO:0006886;GO:0005987;GO:0005739;GO:0030131;GO:0033926;GO:0004564;GO:000457	BP:carbohydrate metabolic process;BP:vesicle-mediated transport;BP:intracellular protein transport;BP:sucrose catabolic process;CC:mitochondrion;CC:clathrin adaptor complex;MF:glycopeptide alpha-N-acetylgalactosaminidase activity;MF:beta-fructofuranosidase activity;MF:sucrose alpha-glucosidase activity;	------	------	------	------	------	------	XP_031266497.1	alkaline/neutral invertase A, mitochondrial-like [Pistacia vera]	sp|Q9FXA8|INVA_ARATH;	Alkaline/neutral invertase A, mitochondrial OS=Arabidopsis thaliana OX=3702 GN=INVA PE=1 SV=1;	PF12899.9;PF06202.16	Glyco_hydro_100;GDE_C	Alkaline and neutral invertase;Amylo-alpha-1,6-glucosidase
mango034511	yes	up	11.18	11.2	16.69	9.73	45.8	40.28	25.97	19.86	4.67627	2.22536	9.68295e-09	4.70474e-07	GO:0045735;GO:000399	MF:nutrient reservoir activity;MF:acid phosphatase activity;	------	------	------	------	------	------	XP_006490172.1	acid phosphatase 1 [Citrus sinensis]	sp|P27061|PPA1_SOLLC;	Acid phosphatase 1 OS=Solanum lycopersicum OX=4081 GN=APS1 PE=2 SV=1;	PF03767.16	Acid_phosphat_B	HAD superfamily, subfamily IIIB
mango010670	no	down	0.67	0.46	0.69	0.44	0.15	0.25	0.15	0.08	0.522239	-0.937217	0.123207	0.28923	GO:0016021;GO:0005524;GO:000467	CC:integral component of membrane;MF:ATP binding;MF:protein kinase activity;	K00924	E2.7.1.-	------	------	COG4886	S:Function unknown	XP_031283625.1	receptor-like protein kinase 5 [Pistacia vera]	sp|Q9SGP2|HSL1_ARATH;	Receptor-like protein kinase HSL1 OS=Arabidopsis thaliana OX=3702 GN=HSL1 PE=2 SV=1;	PF00069.27;PF07714.19;PF13855.8;PF12799.9;PF08263.14	Pkinase;PK_Tyr_Ser-Thr;LRR_8;LRR_4;LRRNT_2	Protein kinase domain;Protein tyrosine and serine/threonine kinase;Leucine rich repeat;Leucine Rich repeats;Leucine rich repeat N-terminal domain
mango035128	yes	down	3.4	4.98	4.2	3.78	0.13	1.06	1.1	0.6	0.262776	-1.9281	0.00202829	0.0136131	GO:0016102;GO:0009686;GO:0009507;GO:0010333;GO:000028	BP:diterpenoid biosynthetic process;BP:gibberellin biosynthetic process;CC:chloroplast;MF:terpene synthase activity;MF:magnesium ion binding;	K04121	E4.2.3.19	map00904	Diterpenoid biosynthesis	ENOG410Y9SB	I:Lipid transport and metabolism	XP_031283332.1	ent-kaur-16-ene synthase, chloroplastic-like [Pistacia vera]	sp|A0A2K9RFY0|TPS4_VITAC;	Ent-kaurene synthase TSP4, chloroplastic OS=Vitex agnus-castus OX=54477 GN=TPS4 PE=1 SV=1;	PF03936.18;PF19086.2;PF01397.23	Terpene_synth_C;Terpene_syn_C_2;Terpene_synth	Terpene synthase family, metal binding domain;Terpene synthase family 2, C-terminal metal binding;Terpene synthase, N-terminal domain
mango020297	yes	down	27.89	40.61	37.44	50.87	5.68	11.85	11.35	8.42	0.342346	-1.54647	5.28424e-08	2.12677e-06	GO:0007165;GO:0106311;GO:0106310;GO:0005737;GO:0005829;GO:0005524;GO:000467	BP:signal transduction;BP:old GO;BP:old GO;CC:cytoplasm;CC:cytosol;MF:ATP binding;MF:protein serine/threonine kinase activity;	K14502	BIN2	map04075	Plant hormone signal transduction	COG0515	T:Signal transduction mechanisms	XP_006468992.1	shaggy-related protein kinase eta-like [Citrus sinensis]	sp|Q39010|KSG6_ARATH;	Shaggy-related protein kinase zeta OS=Arabidopsis thaliana OX=3702 GN=ASK6 PE=1 SV=2;	PF00069.27;PF07714.19	Pkinase;PK_Tyr_Ser-Thr	Protein kinase domain;Protein tyrosine and serine/threonine kinase
mango013654	yes	down	4.47	8.07	3.89	14.31	0	0.14	0.88	0.15	0.0626604	-3.9963	4.79264e-05	0.000676996	GO:0032259;GO:0005802;GO:0016021;GO:0016020;GO:0005886;GO:0005768;GO:000816	BP:methylation;CC:trans-Golgi network;CC:integral component of membrane;CC:membrane;CC:plasma membrane;CC:endosome;MF:methyltransferase activity;	------	------	------	------	ENOG410Y90W	S:Function unknown	XP_031284551.1	uncharacterized protein LOC116143238 [Pistacia vera]	sp|Q8RWB7|PMT12_ARATH;	Probable methyltransferase At1g29790 OS=Arabidopsis thaliana OX=3702 GN=CLSC5 PE=2 SV=1;	PF03141.18	Methyltransf_29	Putative S-adenosyl-L-methionine-dependent methyltransferase
mango021857	yes	down	6.78	15.72	12.11	20.47	1.7	1.99	3.45	0.89	0.228507	-2.12969	1.72305e-09	1.03931e-07	GO:0044209;GO:0006166;GO:0005634;GO:0005829;GO:000400	BP:AMP salvage;BP:purine ribonucleoside salvage;CC:nucleus;CC:cytosol;MF:adenosine kinase activity;	K00856	E2.7.1.20, ADK	map00230	Purine metabolism	COG0524	G:Carbohydrate transport and metabolism	XP_031257329.1	adenosine kinase 2 [Pistacia vera]	sp|Q9LZG0|ADK2_ARATH;	Adenosine kinase 2 OS=Arabidopsis thaliana OX=3702 GN=ADK2 PE=1 SV=1;	PF00294.26	PfkB	pfkB family carbohydrate kinase
mango021062	no	up	0	0	0	0	21.78	0.13	0.18	7.24	1287.47	10.3303	1	1	GO:0005975;GO:0005618;GO:000465	BP:carbohydrate metabolic process;CC:cell wall;MF:polygalacturonase activity;	K01184	E3.2.1.15	map00040	Pentose and glucuronate interconversions	COG5434	M:Cell wall/membrane/envelope biogenesis	QDK56816.1	polygalacturonase [Mangifera indica]	sp|P48979|PGLR_PRUPE;	Polygalacturonase OS=Prunus persica OX=3760 PE=2 SV=1;	PF00295.19;PF12708.9;PF03077.16	Glyco_hydro_28;Pectate_lyase_3;VacA2	Glycosyl hydrolases family 28;Pectate lyase superfamily protein;Putative vacuolating cytotoxin
mango014678	yes	up	36.65	29.37	38.35	33.53	36.4	52.58	44.71	81.55	2.01378	1.00991	4.74058e-06	0.000100032	GO:001678	MF:hydrolase activity;	------	------	------	------	COG0657	I:Lipid transport and metabolism	RVW61125.1	2-hydroxyisoflavanone dehydratase [Vitis vinifera]	sp|Q5NUF4|HIDM_GLYEC;	2-hydroxyisoflavanone dehydratase OS=Glycyrrhiza echinata OX=46348 GN=HIDM PE=1 SV=1;	PF07859.15;PF00135.30;PF12740.9	Abhydrolase_3;COesterase;Chlorophyllase2	alpha/beta hydrolase fold;Carboxylesterase family;Chlorophyllase enzyme
mango004483	yes	down	0.94	2.08	3.02	3.07	0.14	0.09	0.26	0.33	0.0857665	-3.54344	7.86606e-09	3.90369e-07	GO:0005975;GO:0046658;GO:0016021;GO:004297	BP:carbohydrate metabolic process;CC:anchored component of plasma membrane;CC:integral component of membrane;MF:glucan endo-1,3-beta-D-glucosidase activity;	------	------	------	------	ENOG410YCVQ	G:Carbohydrate transport and metabolism	XP_031254078.1	glucan endo-1,3-beta-glucosidase-like [Pistacia vera]	sp|P52409|E13B_WHEAT;	Glucan endo-1,3-beta-glucosidase OS=Triticum aestivum OX=4565 GN=GLC1 PE=2 SV=1;	PF00332.20;PF07983.15	Glyco_hydro_17;X8	Glycosyl hydrolases family 17;X8 domain
mango012347	yes	up	0	0	0	0.13	1.8	0.98	1.96	3.97	73.3127	6.19599	1.15302e-05	0.000209996	GO:0006629;GO:0016021;GO:0016627;GO:001649	BP:lipid metabolic process;CC:integral component of membrane;MF:oxidoreductase activity, acting on the CH-CH group of donors;MF:oxidoreductase activity;	------	------	------	------	ENOG410XS6P	S:Function unknown	XP_031270966.1	steroid 5-alpha-reductase DET2-like [Pistacia vera]	sp|Q9N5Y2|TECR_CAEEL;	Probable very-long-chain enoyl-CoA reductase art-1 OS=Caenorhabditis elegans OX=6239 GN=art-1 PE=3 SV=1;	PF02544.18	Steroid_dh	3-oxo-5-alpha-steroid 4-dehydrogenase
mango031482	yes	up	18.5	23.77	38.93	36.19	161.65	75.77	55.92	61.87	4.75603	2.24976	1.64214e-06	3.96459e-05	GO:000819	MF:UDP-glycosyltransferase activity;	K13496	UGT73C	map00908	Zeatin biosynthesis	COG1819	S:Function unknown	XP_031276263.1	UDP-glycosyltransferase 73C1-like [Pistacia vera]	sp|Q9ZQ96|U73C3_ARATH;	UDP-glycosyltransferase 73C3 OS=Arabidopsis thaliana OX=3702 GN=UGT73C3 PE=2 SV=1;	PF00201.20	UDPGT	UDP-glucoronosyl and UDP-glucosyl transferase
mango013263	yes	down	0.96	3.22	2.98	7.32	0.82	1.06	0.83	0.1	0.296883	-1.75203	0.000265072	0.00272764	GO:0042545;GO:0045490;GO:0005618;GO:0016021;GO:0005576;GO:0046910;GO:0030599;GO:0045330;GO:000485	BP:cell wall modification;BP:pectin catabolic process;CC:cell wall;CC:integral component of membrane;CC:extracellular region;MF:pectinesterase inhibitor activity;MF:pectinesterase activity;MF:aspartyl esterase activity;MF:enzyme inhibitor activity;	K01051	E3.1.1.11	map00040	Pentose and glucuronate interconversions	COG4677	G:Carbohydrate transport and metabolism	XP_031286665.1	pectinesterase-like [Pistacia vera]	sp|P83947|PME1_FICPW;	Pectinesterase/pectinesterase inhibitor OS=Ficus pumila var. awkeotsang OX=204231 PE=1 SV=1;	PF04043.17	PMEI	Plant invertase/pectin methylesterase inhibitor
mango019211	yes	down	5.04	7.03	4.78	6.68	2.39	1.06	1.18	0.72	0.409391	-1.28845	0.00547983	0.0298046	GO:004783	MF:D-threo-aldose 1-dehydrogenase activity;	------	------	------	------	COG0667	C:Energy production and conversion	XP_031266017.1	probable aldo-keto reductase 2 [Pistacia vera]	sp|Q9ASZ9|ALKR5_ARATH;	Probable aldo-keto reductase 5 OS=Arabidopsis thaliana OX=3702 GN=At1g60730 PE=2 SV=1;	PF00248.23	Aldo_ket_red	Aldo/keto reductase family
mango029578	yes	down	43.76	56.77	69.12	67.64	5.44	7.23	9.69	8.46	0.186358	-2.42385	2.63517e-25	1.76547e-22	GO:0006468;GO:0007165;GO:0035556;GO:0106311;GO:0106310;GO:0005737;GO:0005634;GO:0005524;GO:000467	BP:protein phosphorylation;BP:signal transduction;BP:intracellular signal transduction;BP:old GO;BP:old GO;CC:cytoplasm;CC:nucleus;MF:ATP binding;MF:protein serine/threonine kinase activity;	------	------	------	------	COG0515	T:Signal transduction mechanisms	XP_031259305.1	CBL-interacting serine/threonine-protein kinase 23-like [Pistacia vera]	sp|Q93VD3|CIPKN_ARATH;	CBL-interacting serine/threonine-protein kinase 23 OS=Arabidopsis thaliana OX=3702 GN=CIPK23 PE=1 SV=1;	PF00069.27;PF07714.19;PF03822.16;PF14531.8;PF03109.18	Pkinase;PK_Tyr_Ser-Thr;NAF;Kinase-like;ABC1	Protein kinase domain;Protein tyrosine and serine/threonine kinase;NAF domain;Kinase-like;ABC1 atypical kinase-like domain
mango008903	yes	up	21.38	16.77	19.04	32.08	170.25	153.92	166.75	113.87	11.3022	3.49853	6.48457e-38	2.43288e-34	GO:0006633;GO:0016021;GO:0102337;GO:0102336;GO:0102338;GO:010275	BP:fatty acid biosynthetic process;CC:integral component of membrane;MF:3-oxo-cerotoyl-CoA synthase activity;MF:3-oxo-arachidoyl-CoA synthase activity;MF:3-oxo-lignoceronyl-CoA synthase activity;MF:very-long-chain 3-ketoacyl-CoA synthase activity;	K15397	KCS	map04626;map00062	Plant-pathogen interaction;Fatty acid elongation	------	------	XP_031256141.1	3-ketoacyl-CoA synthase 11 [Pistacia vera]	sp|O48780|KCS11_ARATH;	3-ketoacyl-CoA synthase 11 OS=Arabidopsis thaliana OX=3702 GN=KCS11 PE=1 SV=1;	PF08392.14;PF08541.12;PF02797.17	FAE1_CUT1_RppA;ACP_syn_III_C;Chal_sti_synt_C	FAE1/Type III polyketide synthase-like protein;3-Oxoacyl-[acyl-carrier-protein;Chalcone and stilbene synthases, C-terminal domain
mango017838	yes	up	1.61	2.07	3.52	3.63	4.52	3.62	5.03	4.6	2.19962	1.13725	0.000984094	0.00772734	GO:001649	MF:oxidoreductase activity;	K10767	ALKBH5	------	------	ENOG410YEYR	S:Function unknown	XP_031279941.1	RNA demethylase ALKBH10B [Pistacia vera]	sp|Q9ZT92|AK10B_ARATH;	RNA demethylase ALKBH10B OS=Arabidopsis thaliana OX=3702 GN=ALKBH10B PE=1 SV=1;	PF03171.22	2OG-FeII_Oxy	2OG-F
mango031446	no	down	3.24	5.26	2.77	4.59	0.73	1.48	2.12	0.33	0.518959	-0.946308	0.0435948	0.140081	GO:0016021;GO:001674	CC:integral component of membrane;MF:transferase activity;	K10532	HGSNAT	map00531	Glycosaminoglycan degradation	COG4299	S:Function unknown	XP_031278846.1	heparan-alpha-glucosaminide N-acetyltransferase-like [Pistacia vera]	sp|Q3UDW8|HGNAT_MOUSE;	Heparan-alpha-glucosaminide N-acetyltransferase OS=Mus musculus OX=10090 GN=Hgsnat PE=1 SV=2;	PF07786.14;PF16401.7	HGSNAT_cat;DUF5009	Heparan-alpha-glucosaminide N-acetyltransferase, catalytic;Domain of unknown function
mango020304	yes	down	7.1	8.18	10.4	9.57	1.11	3.81	2.86	2.89	0.450354	-1.15087	0.00578167	0.0310759	GO:0004674;GO:0004713;GO:0005524;GO:000467	MF:protein serine/threonine kinase activity;MF:protein tyrosine kinase activity;MF:ATP binding;MF:protein kinase activity;	------	------	------	------	COG0515	T:Signal transduction mechanisms	XP_031256033.1	serine/threonine-protein kinase EDR1-like isoform X3 [Pistacia vera]	sp|Q9C9U5|SIS8_ARATH;	Probable serine/threonine-protein kinase SIS8 OS=Arabidopsis thaliana OX=3702 GN=SIS8 PE=1 SV=1;	PF14381.8	EDR1	Ethylene-responsive protein kinase Le-CTR1
mango001526	yes	up	0.45	7.58	1.03	7.38	20.82	9.22	6.32	38.47	3.85197	1.9456	0.0239344	0.0904484	GO:0019346;GO:0016021;GO:0005739;GO:000479	BP:transsulfuration;CC:integral component of membrane;CC:mitochondrion;MF:thiosulfate sulfurtransferase activity;	K01011	TST, MPST, sseA	map00270;map04122;map00920	Cysteine and methionine metabolism;Sulfur relay system;Sulfur metabolism	COG2897	P:Inorganic ion transport and metabolism	XP_031266119.1	thiosulfate/3-mercaptopyruvate sulfurtransferase 1, mitochondrial-like [Pistacia vera]	sp|O64530|STR1_ARATH;	Thiosulfate/3-mercaptopyruvate sulfurtransferase 1, mitochondrial OS=Arabidopsis thaliana OX=3702 GN=STR1 PE=1 SV=1;	PF00581.22	Rhodanese	Rhodanese-like domain
mango029586	yes	up	3.08	3.88	1.54	1.69	16.32	10.06	11.32	23.41	8.26843	3.04761	3.22762e-12	4.00782e-10	GO:0006468;GO:0035556;GO:0046777;GO:0005737;GO:0005634;GO:0004674;GO:0004672;GO:000552	BP:protein phosphorylation;BP:intracellular signal transduction;BP:protein autophosphorylation;CC:cytoplasm;CC:nucleus;MF:protein serine/threonine kinase activity;MF:protein kinase activity;MF:ATP binding;	K08867	WNK, PRKWNK	------	------	ENOG410XQWZ	T:Signal transduction mechanisms	XP_031280892.1	uncharacterized protein LOC116139353 isoform X2 [Pistacia vera]	sp|Q9LVL5|WNK4_ARATH;	Probable serine/threonine-protein kinase WNK4 OS=Arabidopsis thaliana OX=3702 GN=WNK4 PE=1 SV=1;	PF00069.27;PF07714.19	Pkinase;PK_Tyr_Ser-Thr	Protein kinase domain;Protein tyrosine and serine/threonine kinase
mango000784	yes	up	0.4	0.12	0.11	0.85	2.26	0.8	2.59	0.96	8.41292	3.07261	0.000337341	0.00329764	GO:0007010;GO:0051014;GO:0051693;GO:0072488;GO:0016021;GO:0005887;GO:0015629;GO:0008519;GO:0016788;GO:005101	BP:cytoskeleton organization;BP:actin filament severing;BP:actin filament capping;BP:ammonium transmembrane transport;CC:integral component of membrane;CC:integral component of plasma membrane;CC:actin cytoskeleton;MF:ammonium transmembrane transporter activity;MF:hydrolase activity, acting on ester bonds;MF:actin filament binding;	K03320	amt, AMT, MEP	------	------	COG0004	P:Inorganic ion transport and metabolism	CAN61893.1	hypothetical protein VITISV_028790 [Vitis vinifera]	sp|Q9FVN0|AMT13_SOLLC;	Ammonium transporter 1 member 3 OS=Solanum lycopersicum OX=4081 GN=AMT1-3 PE=2 SV=1;	PF00909.23	Ammonium_transp	Ammonium Transporter Family
mango013181	yes	down	22.22	25.73	27.39	51.36	9.19	10.11	11.99	10.27	0.400525	-1.32004	1.27978e-05	0.000228642	GO:0006096;GO:0005737;GO:0030955;GO:0016301;GO:0000287;GO:0004743;GO:000552	BP:glycolytic process;CC:cytoplasm;MF:potassium ion binding;MF:kinase activity;MF:magnesium ion binding;MF:pyruvate kinase activity;MF:ATP binding;	K00873	PK, pyk	map00010;map00230;map00620;map01240	Glycolysis / Gluconeogenesis;Purine metabolism;Pyruvate metabolism;Biosynthesis of cofactors	COG0469	G:Carbohydrate transport and metabolism	XP_031278498.1	pyruvate kinase 1, cytosolic-like isoform X3 [Pistacia vera]	sp|B8BJ39|KPYC1_ORYSI;	Pyruvate kinase 1, cytosolic OS=Oryza sativa subsp. indica OX=39946 GN=OsI_35105 PE=3 SV=1;	PF00224.23;PF02887.18	PK;PK_C	Pyruvate kinase, barrel domain;Pyruvate kinase, alpha/beta domain
mango035433	yes	down	30.93	47.25	51.8	54.55	2.96	8.24	23.88	2.04	0.324055	-1.62569	0.0065414	0.0341716	GO:0042546;GO:0006073;GO:0071555;GO:0010411;GO:0005618;GO:0048046;GO:0016762;GO:000455	BP:cell wall biogenesis;BP:cellular glucan metabolic process;BP:cell wall organization;BP:xyloglucan metabolic process;CC:cell wall;CC:apoplast;MF:xylogluca;MF:hydrolase activity, hydrolyzing O-glycosyl compounds;	K08235	E2.4.1.207	------	------	COG2273	G:Carbohydrate transport and metabolism	XP_031266961.1	probable xyloglucan endotransglucosylase/hydrolase protein 28 [Pistacia vera]	sp|Q8LDS2|XTH27_ARATH;	Probable xyloglucan endotransglucosylase/hydrolase protein 27 OS=Arabidopsis thaliana OX=3702 GN=XTH27 PE=2 SV=2;	PF00722.23;PF06955.14	Glyco_hydro_16;XET_C	Glycosyl hydrolases family 16;Xyloglucan endo-transglycosylase
mango009543	yes	down	8.02	24.97	16.38	23.22	2.51	5.89	6.11	5.79	0.343235	-1.54273	9.12308e-06	0.000173043	GO:0016567;GO:0005634;GO:0030891;GO:000451	BP:protein ubiquitination;CC:nucleus;CC:VCB complex;MF:nuclease activity;	K08999	K08999	------	------	ENOG410YEHB	S:Function unknown	XP_031255978.1	bifunctional nuclease 2 [Pistacia vera]	sp|Q93VH2|BBD2_ARATH;	Bifunctional nuclease 2 OS=Arabidopsis thaliana OX=3702 GN=BBD2 PE=2 SV=1;	PF02577.16	DUF151	Domain of unknown function
mango000606	yes	down	13.15	29.45	37.74	72.92	2.98	8.64	9.77	4.57	0.229779	-2.12168	3.70592e-05	0.000546106	GO:0000302;GO:0006979;GO:0042744;GO:0034599;GO:0005576;GO:0009507;GO:0020037;GO:0016688;GO:0046872;GO:000460	BP:response to reactive oxygen species;BP:response to oxidative stress;BP:hydrogen peroxide catabolic process;BP:cellular response to oxidative stress;CC:extracellular region;CC:chloroplast;MF:heme binding;MF:L-ascorbate peroxidase activity;MF:metal ion binding;MF:peroxidase activity;	K00434	E1.11.1.11	map00480;map00053	Glutathione metabolism;Ascorbate and aldarate metabolism	COG0376	P:Inorganic ion transport and metabolism	XP_031286917.1	L-ascorbate peroxidase, cytosolic [Pistacia vera]	sp|P48534|APX1_PEA;	L-ascorbate peroxidase, cytosolic OS=Pisum sativum OX=3888 GN=APX1 PE=1 SV=2;	PF00141.25	peroxidase	Peroxidase
mango015430	yes	down	2.1	3.35	4.01	3.16	0.94	2.16	0.81	0.5	0.483934	-1.04712	0.00478606	0.0267925	GO:0004523;GO:000367	MF:RNA-DNA hybrid ribonuclease activity;MF:nucleic acid binding;	------	------	------	------	COG0328	L:Replication, recombination and repair	XP_031252457.1	uncharacterized protein LOC116110369 [Pistacia vera]	sp|Q9HSF6|RNH_HALSA;	Ribonuclease HI OS=Halobacterium salinarum;	PF13456.8;PF00075.26	RVT_3;RNase_H	Reverse transcriptase-like;RNase H
mango011149	no	up	42.75	51.55	34.25	43.38	65.25	47.6	69.61	86.58	1.98648	0.990216	4.2377e-05	0.000612442	GO:0006886;GO:0030139;GO:0012505;GO:0005768;GO:0003924;GO:000552	BP:intracellular protein transport;CC:endocytic vesicle;CC:endomembrane system;CC:endosome;MF:GTPase activity;MF:GTP binding;	K07889	RAB5C	map04145;map04144	Phagosome;Endocytosis	ENOG410YCCP	S:Function unknown	XP_031269378.1	ras-related protein Rab5-like isoform X1 [Pistacia vera]	sp|P31583|RHN1_NICPL;	Ras-related protein RHN1 OS=Nicotiana plumbaginifolia OX=4092 GN=RHN1 PE=2 SV=1;	PF00071.24;PF08477.15;PF00025.23;PF04670.14;PF00009.29	Ras;Roc;Arf;Gtr1_RagA;GTP_EFTU	Ras family;Ras of Complex, Roc, domain of DAPkinase;ADP-ribosylation factor family;Gtr1/RagA G protein conserved region;Elongation factor Tu GTP binding domain
mango005214	yes	up	5.88	9.48	5	5.35	9.88	9.61	9.68	15.7	2.26665	1.18056	0.000278931	0.00284527	GO:0010193;GO:0009651;GO:0009698;GO:0005783;GO:0016020;GO:0005777;GO:0016207;GO:0016874;GO:000446	BP:response to ozone;BP:response to salt stress;BP:phenylpropanoid metabolic process;CC:endoplasmic reticulum;CC:membrane;CC:peroxisome;MF:4-coumarate-CoA ligase activity;MF:ligase activity;MF:long-chain fatty acid-CoA ligase activity;	K01897	ACSL, fadD	map04146;map00061;map00071	Peroxisome;Fatty acid biosynthesis;Fatty acid degradation	COG1022	I:Lipid transport and metabolism	XP_031260670.1	long chain acyl-CoA synthetase 7, peroxisomal-like isoform X1 [Pistacia vera]	sp|Q8LKS5|LACS7_ARATH;	Long chain acyl-CoA synthetase 7, peroxisomal OS=Arabidopsis thaliana OX=3702 GN=LACS7 PE=1 SV=2;	PF00501.30;PF13193.8	AMP-binding;AMP-binding_C	AMP-binding enzyme;AMP-binding enzyme C-terminal domain
mango004993	yes	up	365.42	314.58	291.25	463.36	589.02	538.61	535.83	522.7	2.31099	1.20851	7.38379e-08	2.82679e-06	GO:0006567;GO:0006545;GO:0006520;GO:0005829;GO:0016829;GO:000873	BP:threonine catabolic process;BP:glycine biosynthetic process;BP:cellular amino acid metabolic process;CC:cytosol;MF:lyase activity;MF:L-allo-threonine aldolase activity;	K01620	ltaE	map00260	Glycine, serine and threonine metabolism	COG2008	E:Amino acid transport and metabolism	XP_031249499.1	probable low-specificity L-threonine aldolase 1 isoform X2 [Pistacia vera]	sp|Q8RXU4|THA1_ARATH;	Probable low-specificity L-threonine aldolase 1 OS=Arabidopsis thaliana OX=3702 GN=THA1 PE=1 SV=1;	PF01212.23;PF00155.23;PF01041.19;PF00202.23	Beta_elim_lyase;Aminotran_1_2;DegT_DnrJ_EryC1;Aminotran_3	Beta-eliminating lyase;Aminotransferase class I and II;DegT/DnrJ/EryC1/StrS aminotransferase family;Aminotransferase class-III
mango019496	yes	down	4.11	6.42	3.15	8.32	1.36	0.42	1.08	0.28	0.246664	-2.01938	0.000144166	0.00166016	GO:0005992;GO:0005829;GO:0003824;GO:001674	BP:trehalose biosynthetic process;CC:cytosol;MF:catalytic activity;MF:transferase activity;	K16055	TPS	map00500	Starch and sucrose metabolism	COG1877	G:Carbohydrate transport and metabolism	XP_031248746.1	alpha,alpha-trehalose-phosphate synthase [UDP-forming] 5 [Pistacia vera]	sp|O23617|TPS5_ARATH;	Alpha,alpha-trehalose-phosphate synthase [UDP-forming] 5 OS=Arabidopsis thaliana OX=3702 GN=TPS5 PE=1 SV=2;	PF00982.23;PF02358.18;PF08282.14	Glyco_transf_20;Trehalose_PPase;Hydrolase_3	Glycosyltransferase family 20;Trehalose-phosphatase;haloacid dehalogenase-like hydrolase
mango030956	yes	down	12.95	17.38	20.06	20.01	4.21	4.24	5.83	1.93	0.381474	-1.39034	1.35697e-09	8.48512e-08	GO:0005794;GO:0016021;GO:001641	CC:Golgi apparatus;CC:integral component of membrane;MF:O-acetyltransferase activity;	------	------	------	------	ENOG410YG4N	S:Function unknown	XP_031284894.1	protein trichome birefringence-like 35 [Pistacia vera]	sp|Q8RXQ1|TBL35_ARATH;	Protein trichome birefringence-like 35 OS=Arabidopsis thaliana OX=3702 GN=TBL35 PE=2 SV=1;	PF13839.8;PF14416.8	PC-Esterase;PMR5N	GDSL/SGNH-like Acyl-Esterase family found in Pmr5 and Cas1p;PMR5 N terminal Domain
mango011838	yes	down	1.74	1.85	3.05	3.09	1.01	0.6	0.87	0.86	0.404882	-1.30443	0.00255039	0.0163845	GO:0006497;GO:0000422;GO:0034497;GO:0044804;GO:0005829;GO:0019898;GO:0034045;GO:0016021;GO:0080025;GO:0032266;GO:0004672;GO:0005524;GO:000552	BP:protein lipidation;BP:mitophagy;BP:protein localization to pre-autophagosomal structure;BP:nucleophagy;CC:cytosol;CC:extrinsic component of membrane;CC:pre-autophagosomal structure membrane;CC:integral component of membrane;MF:phosphatidylinositol-3,5-bisphosphate binding;MF:phosphatidylinositol-3-phosphate binding;MF:protein kinase activity;MF:ATP binding;MF:GTP binding;	K17908	WIPI1_2, ATG18	map04136	Autophagy - other	ENOG410XP6Y	U:Intracellular trafficking, secretion, and vesicular transport	KDO62327.1	hypothetical protein CISIN_1g0193492mg, partial [Citrus sinensis]	sp|Q8H1Q8|AT18B_ARATH;	Autophagy-related protein 18b OS=Arabidopsis thaliana OX=3702 GN=ATG18B PE=2 SV=2;	------	------	------
mango032532	yes	down	6.82	20.8	12.4	27.34	2.15	4.01	5.94	2.56	0.305587	-1.71034	2.33897e-05	0.000376033	GO:0009850;GO:0005783;GO:0016787;GO:001017	BP:auxin metabolic process;CC:endoplasmic reticulum;MF:hydrolase activity;MF:IAA-Ala conjugate hydrolase activity;	K14664	ILR1	------	------	COG1473	E:Amino acid transport and metabolism	XP_031281040.1	IAA-amino acid hydrolase ILR1-like 3 [Pistacia vera]	sp|Q851L5|ILL3_ORYSJ;	IAA-amino acid hydrolase ILR1-like 3 OS=Oryza sativa subsp. japonica OX=39947 GN=ILL3 PE=2 SV=1;	PF01546.30;PF07687.16	Peptidase_M20;M20_dimer	Peptidase family M20/M25/M40;Peptidase dimerisation domain
mango013931	no	down	1.63	2.32	1.86	1.95	0.65	0.38	1	0.53	0.505137	-0.985252	0.0190449	0.0764364	GO:0005975;GO:0006486;GO:0009298;GO:0000032;GO:0005829;GO:0004476;GO:000827	BP:carbohydrate metabolic process;BP:protein glycosylation;BP:GDP-mannose biosynthetic process;BP:cell wall mannoprotein biosynthetic process;CC:cytosol;MF:mannose-6-phosphate isomerase activity;MF:zinc ion binding;	K01809	manA, MPI	map00520;map00051;map01240	Amino sugar and nucleotide sugar metabolism;Fructose and mannose metabolism;Biosynthesis of cofactors	------	------	XP_031248214.1	mannose-6-phosphate isomerase 1-like isoform X1 [Pistacia vera]	sp|Q9M884|MPI1_ARATH;	Mannose-6-phosphate isomerase 1 OS=Arabidopsis thaliana OX=3702 GN=PMI1 PE=1 SV=1;	PF01238.23;PF13947.8;PF14380.8	PMI_typeI;GUB_WAK_bind;WAK_assoc	Phosphomannose isomerase type I;Wall-associated receptor kinase galacturonan-binding;Wall-associated receptor kinase C-terminal
mango026656	yes	down	0.35	1.85	1.99	4.87	0.39	0.31	0.02	0.36	0.134225	-2.89727	0.000374257	0.00358155	GO:0005615;GO:000425	CC:extracellular space;MF:serine-type endopeptidase activity;	------	------	------	------	COG1404	O:Posttranslational modification, protein turnover, chaperones	XP_031284050.1	subtilisin-like protease SBT5.3 isoform X2 [Pistacia vera]	sp|Q9ZSP5|AIR3_ARATH;	Subtilisin-like protease SBT5.3 OS=Arabidopsis thaliana OX=3702 GN=AIR3 PE=2 SV=1;	PF00082.24;PF17766.3;PF05922.18;PF02225.24	Peptidase_S8;fn3_6;Inhibitor_I9;PA	Subtilase family;Fibronectin type-III domain;Peptidase inhibitor I9;PA domain
mango029368	yes	down	5.96	5.93	6.2	6.2	1.73	1.4	2.51	2.25	0.44246	-1.17638	0.000836788	0.00678718	GO:0015938;GO:0003986;GO:001678	BP:coenzyme A catabolic process;MF:acetyl-CoA hydrolase activity;MF:hydrolase activity;	------	------	------	------	COG0494	L:Replication, recombination and repair	XP_031247274.1	nudix hydrolase 15, mitochondrial-like [Pistacia vera]	sp|Q8GYB1|NUD15_ARATH;	Nudix hydrolase 15, mitochondrial OS=Arabidopsis thaliana OX=3702 GN=NUDT15 PE=1 SV=2;	PF00293.30	NUDIX	NUDIX domain
mango011087	yes	up	1.98	0.71	3.26	2.77	3.61	1.88	5.73	1.53	2.28783	1.19398	0.0409652	0.133926	GO:0010228;GO:0005829;GO:0016277;GO:0016274;GO:0008469;GO:0035241;GO:003524	BP:vegetative to reproductive phase transition of meristem;CC:cytosol;MF:[myelin basic protein]-arginine N-methyltransferase activity;MF:protein-arginine N-methyltransferase activity;MF:histone-arginine N-methyltransferase activity;MF:protein-arginine omega-N monomethyltransferase activity;MF:protein-arginine omega-N asymmetric methyltransferase activity;	K11434	PRMT1	------	------	ENOG410XYQA;ENOG410XQYH	S:Function unknown;	XP_031279023.1	protein arginine N-methyltransferase PRMT10-like [Pistacia vera]	sp|Q9MAT5|ANM10_ARATH;	Protein arginine N-methyltransferase PRMT10 OS=Arabidopsis thaliana OX=3702 GN=PRMT10 PE=1 SV=1;	------	------	------
mango032421	yes	up	1112.43	1319.06	408.57	664.74	1977.58	935.81	1518.54	1977.84	2.89113	1.53163	0.00117266	0.00888803	GO:0006094;GO:0004612;GO:0016301;GO:000552	BP:gluconeogenesis;MF:phosphoenolpyruvate carboxykinas;MF:kinase activity;MF:ATP binding;	K01610	E4.1.1.49, pckA	map00020;map00010;map00620;map00710	Citrate cycle (TCA cycle);Glycolysis / Gluconeogenesis;Pyruvate metabolism;Carbon fixation in photosynthetic organisms	COG1866	C:Energy production and conversion	XP_031264048.1	phosphoenolpyruvate carboxykinase (ATP)-like [Pistacia vera]	sp|Q9T074|PCKA1_ARATH;	Phosphoenolpyruvate carboxykinase;	PF01293.22	PEPCK_ATP	Phosphoenolpyruvate carboxykinase
mango016397	no	down	1.87	2.33	0.5	1.16	0.19	0.31	0.41	0.1	0.351447	-1.50862	0.0608439	0.178217	GO:0071704;GO:0009845;GO:0005576;GO:001698	BP:organic substance metabolic process;BP:seed germination;CC:extracellular region;MF:mannan endo-1,4-beta-mannosidase activity;	K19355	MAN	map00051	Fructose and mannose metabolism	COG3934	G:Carbohydrate transport and metabolism	XP_031265593.1	mannan endo-1,4-beta-mannosidase 6-like isoform X1 [Pistacia vera]	sp|Q9LZV3|MAN6_ARATH;	Mannan endo-1,4-beta-mannosidase 6 OS=Arabidopsis thaliana OX=3702 GN=MAN6 PE=2 SV=1;	PF00150.20;PF02836.19	Cellulase;Glyco_hydro_2_C	Cellulase;Glycosyl hydrolases family 2, TIM barrel domain
mango032904	yes	down	1.76	1.49	0.48	8.53	0.07	0.64	0.36	0	0.175383	-2.51142	0.0199733	0.07918	GO:0046777;GO:0005886;GO:0004674;GO:0004715;GO:000552	BP:protein autophosphorylation;CC:plasma membrane;MF:protein serine/threonine kinase activity;MF:non-membrane spanning protein tyrosine kinase activity;MF:ATP binding;	------	------	------	------	COG0515	T:Signal transduction mechanisms	XP_031281394.1	cold-responsive protein kinase 1 [Pistacia vera]	sp|Q93YN1|CRPK1_ARATH;	Cold-responsive protein kinase 1 OS=Arabidopsis thaliana OX=3702 GN=CRPK1 PE=1 SV=1;	PF00069.27;PF07714.19	Pkinase;PK_Tyr_Ser-Thr	Protein kinase domain;Protein tyrosine and serine/threonine kinase
mango032906	yes	up	1.84	0.46	1.21	5.59	7.4	3.7	13.76	2.19	5.38246	2.42826	0.00192507	0.0130558	GO:0051604;GO:0034975;GO:0016021;GO:0005789;GO:0015035;GO:001667	BP:protein maturation;BP:protein folding in endoplasmic reticulum;CC:integral component of membrane;CC:endoplasmic reticulum membrane;MF:protein disulfide oxidoreductase activity;MF:oxidoreductase activity, acting on a sulfur group of donors, disulfide as acceptor;	K10950	ERO1L	map04141	Protein processing in endoplasmic reticulum	COG5061;COG5061	O:Posttranslational modification, protein turnover, chaperones;U:Intracellular trafficking, secretion, and vesicular transport	XP_031281389.1	endoplasmic reticulum oxidoreductin-1 [Pistacia vera]	sp|Q9C7S7|ERO1_ARATH;	Endoplasmic reticulum oxidoreductin-1 OS=Arabidopsis thaliana OX=3702 GN=AERO1 PE=1 SV=1;	PF04137.17	ERO1	Endoplasmic Reticulum Oxidoreductin 1
mango006030	yes	down	5	3	2.83	6.42	0	0.52	0.63	0.43	0.142821	-2.80772	0.000603684	0.00523072	GO:0016021;GO:004779	CC:integral component of membrane;MF:cycloeucalenol cycloisomerase activity;	K08246	CPI1	map00100	Steroid biosynthesis	ENOG410YNGH	I:Lipid transport and metabolism	XP_031262637.1	cycloeucalenol cycloisomerase [Pistacia vera]	sp|Q9M643|CCI1_ARATH;	Cycloeucalenol cycloisomerase OS=Arabidopsis thaliana OX=3702 GN=CPI1 PE=2 SV=1;	------	------	------
mango000357	yes	up	1.19	1.02	5.69	4	62.39	3.82	12.5	42.56	12.2296	3.61231	0.00290249	0.0181131	GO:0005985;GO:0016021;GO:001615	BP:sucrose metabolic process;CC:integral component of membrane;MF:sucrose synthase activity;	K00695	SUS	map00500	Starch and sucrose metabolism	COG0438	M:Cell wall/membrane/envelope biogenesis	XP_031262958.1	sucrose synthase 7-like isoform X5 [Pistacia vera]	sp|Q7XNX6|SUS7_ORYSJ;	Sucrose synthase 7 OS=Oryza sativa subsp. japonica OX=39947 GN=SUS7 PE=2 SV=2;	PF00862.21;PF00534.22;PF13692.8	Sucrose_synth;Glycos_transf_1;Glyco_trans_1_4	Sucrose synthase;Glycosyl transferases group 1;Glycosyl transferases group 1
mango004578	yes	down	18.58	24.52	13.36	17.19	5.59	1.67	4.38	2.12	0.334684	-1.57913	0.00205509	0.0137586	GO:0000302;GO:0006979;GO:0042744;GO:0034599;GO:0005576;GO:0009507;GO:0020037;GO:0016688;GO:0046872;GO:000460	BP:response to reactive oxygen species;BP:response to oxidative stress;BP:hydrogen peroxide catabolic process;BP:cellular response to oxidative stress;CC:extracellular region;CC:chloroplast;MF:heme binding;MF:L-ascorbate peroxidase activity;MF:metal ion binding;MF:peroxidase activity;	K00434	E1.11.1.11	map00480;map00053	Glutathione metabolism;Ascorbate and aldarate metabolism	COG0376	P:Inorganic ion transport and metabolism	XP_020108209.1	L-ascorbate peroxidase, cytosolic [Ananas comosus]	sp|P48534|APX1_PEA;	L-ascorbate peroxidase, cytosolic OS=Pisum sativum OX=3888 GN=APX1 PE=1 SV=2;	PF00141.25	peroxidase	Peroxidase
mango030465	yes	down	1.28	3.72	2.99	4.6	0.63	1.32	0.9	0.88	0.39069	-1.3559	0.00342112	0.0206688	GO:0046103;GO:0006154;GO:0004000;GO:001923	BP:inosine biosynthetic process;BP:adenosine catabolic process;MF:adenosine deaminase activity;MF:deaminase activity;	K01488	add, ADA	map00230	Purine metabolism	COG1816	F:Nucleotide transport and metabolism	XP_031264956.1	adenosine deaminase-like protein [Pistacia vera]	sp|Q8LPL7|ADAL_ARATH;	N6-mAMP deaminase OS=Arabidopsis thaliana OX=3702 GN=MAPDA PE=1 SV=1;	PF00962.24	A_deaminase	Adenosine deaminase
mango033067	yes	down	10.57	12.3	12.42	15.15	2.67	3.05	3.35	2.7	0.377467	-1.40558	2.39969e-09	1.3851e-07	GO:0006486;GO:0016021;GO:0000139;GO:001675	BP:protein glycosylation;CC:integral component of membrane;CC:Golgi membrane;MF:transferase activity, transferring hexosyl groups;	------	------	------	------	ENOG410XV5H	S:Function unknown	XP_031266876.1	probable beta-1,3-galactosyltransferase 14 isoform X2 [Pistacia vera]	sp|Q8L7M1|B3GTE_ARATH;	Probable beta-1,3-galactosyltransferase 14 OS=Arabidopsis thaliana OX=3702 GN=B3GALT14 PE=2 SV=1;	PF01762.23	Galactosyl_T	Galactosyltransferase
mango007364	yes	up	28.2	29.6	28.01	20.05	62.09	29.25	48.09	51.22	2.77896	1.47455	6.49609e-05	0.000871051	GO:0030244;GO:0016021;GO:001676	BP:cellulose biosynthetic process;CC:integral component of membrane;MF:cellulose synthas;	------	------	------	------	COG1215	M:Cell wall/membrane/envelope biogenesis	XP_031275609.1	cellulose synthase-like protein G2 isoform X2 [Pistacia vera]	sp|Q570S7|CSLG1_ARATH;	Cellulose synthase-like protein G1 OS=Arabidopsis thaliana OX=3702 GN=CSLG1 PE=2 SV=1;	PF03552.16;PF00069.27;PF07714.19	Cellulose_synt;Pkinase;PK_Tyr_Ser-Thr	Cellulose synthase;Protein kinase domain;Protein tyrosine and serine/threonine kinase
mango006181	yes	down	48.57	169.49	58.5	18.75	1.38	4.42	14.42	3.76	0.117319	-3.09149	0.00606813	0.0322928	GO:0005975;GO:0016021;GO:0005775;GO:000457	BP:carbohydrate metabolic process;CC:integral component of membrane;CC:vacuolar lumen;MF:sucrose alpha-glucosidase activity;	K01193	INV, sacA	map00500;map00052	Starch and sucrose metabolism;Galactose metabolism	COG1621	G:Carbohydrate transport and metabolism	XP_031285850.1	acid beta-fructofuranosidase-like [Pistacia vera]	sp|P29001|INVA_VIGRR;	Acid beta-fructofuranosidase OS=Vigna radiata var. radiata OX=3916 GN=INVA PE=1 SV=1;	PF00251.22;PF08244.14;PF11837.10	Glyco_hydro_32N;Glyco_hydro_32C;DUF3357	Glycosyl hydrolases family 32 N-terminal domain;Glycosyl hydrolases family 32 C terminal;Domain of unknown function
mango020502	yes	up	0.37	0.61	0.67	0.46	2.49	2.35	2.38	3.42	6.48317	2.6967	6.32291e-06	0.00012525	GO:0030422;GO:0006396;GO:0005737;GO:0005634;GO:0004525;GO:000372	BP:production of siRNA involved in RNA interference;BP:RNA processing;CC:cytoplasm;CC:nucleus;MF:ribonuclease III activity;MF:RNA binding;	------	------	------	------	COG0571	K:Transcription	XP_031263368.1	ribonuclease 3-like protein 3 [Pistacia vera]	sp|Q69KJ0|RTL3_ORYSJ;	Ribonuclease 3-like protein 3 OS=Oryza sativa subsp. japonica OX=39947 GN=Os06g0358800 PE=2 SV=1;	PF00636.28;PF14622.8;PF00035.28	Ribonuclease_3;Ribonucleas_3_3;dsrm	Ribonuclease III domain;Ribonuclease-III-like;Double-stranded RNA binding motif
mango020224	yes	down	61.86	111.3	190.86	138.22	4.44	16.88	29.06	6.09	0.161849	-2.62728	5.70786e-07	1.60771e-05	GO:001674	MF:transferase activity, transferring acyl groups other than amino-acyl groups;	------	------	------	------	COG0204	I:Lipid transport and metabolism	XP_006468850.1	acyltransferase-like protein At3g26840, chloroplastic isoform X1 [Citrus sinensis]	sp|Q9LW26|Y3684_ARATH;	Acyltransferase-like protein At3g26840, chloroplastic OS=Arabidopsis thaliana OX=3702 GN=At3g26840 PE=1 SV=1;	PF12146.10	Hydrolase_4	Serine aminopeptidase, S33
mango004881	no	up	151.02	224.94	241.88	581.46	232.95	878.8	235.54	884.72	2.04208	1.03004	0.0618652	0.180431	GO:0016021;GO:0005524;GO:000467	CC:integral component of membrane;MF:ATP binding;MF:protein kinase activity;	------	------	------	------	------	------	KAB2005745.1	hypothetical protein ES319_D11G292100v1 [Gossypium barbadense]	------	------	------	------	------
mango022118	yes	down	0.26	0.44	0.19	0.15	0	0.03	0	0	0.0715305	-3.8053	0.0331105	0.114979	GO:0007094;GO:0051754;GO:0000778;GO:000467	BP:mitotic spindle assembly checkpoint;BP:meiotic sister chromatid cohesion, centromeric;CC:condensed nuclear chromosome kinetochore;MF:protein kinase activity;	------	------	------	------	ENOG410YB62;ENOG410XQ67	S:Function unknown;T:Signal transduction mechanisms	XP_031248425.1	uncharacterized protein LOC116106218 [Pistacia vera]	sp|O22806|BUBR1_ARATH;	Mitotic spindle checkpoint protein BUBR1 OS=Arabidopsis thaliana OX=3702 GN=BUBR1 PE=1 SV=2;	PF08311.14;PF17014.7	Mad3_BUB1_I;Mad3_BUB1_I_2	Mad3/BUB1 homology region 1;Putative Mad3/BUB1 like region 1 protein
mango002408	yes	down	5.61	10.32	10.03	6.17	1.13	2.48	1.3	0.48	0.282541	-1.82347	6.58523e-05	0.000877984	GO:0006364;GO:0005829;GO:0003824;GO:000372	BP:rRNA processing;CC:cytosol;MF:catalytic activity;MF:RNA binding;	------	------	------	------	ENOG410XQQI	S:Function unknown	XP_031266506.1	chloroplast stem-loop binding protein of 41 kDa b, chloroplastic [Pistacia vera]	sp|Q9SA52|CP41B_ARATH;	Chloroplast stem-loop binding protein of 41 kDa b, chloroplastic OS=Arabidopsis thaliana OX=3702 GN=CSP41B PE=1 SV=1;	PF01370.23;PF16363.7;PF13460.8	Epimerase;GDP_Man_Dehyd;NAD_binding_10	NAD dependent epimerase/dehydratase family;GDP-mannose 4,6 dehydratase;NA
mango021388	no	up	2.75	2.34	3.89	3.59	5.53	3.35	3.38	5.7	1.97132	0.979164	0.0263912	0.0972255	GO:0016021;GO:0004366;GO:0016746;GO:010242	CC:integral component of membrane;MF:glycerol-3-phosphate O-acyltransferase activity;MF:transferase activity, transferring acyl groups;MF:sn-1-glycerol-3-phosphate C1;	K13506	GPAT3_4, AGPAT9, AGPAT6	map00564;map00561	Glycerophospholipid metabolism;Glycerolipid metabolism	COG0204	I:Lipid transport and metabolism	XP_031275878.1	glycerol-3-phosphate acyltransferase 9 [Pistacia vera]	sp|Q8GWG0|GPAT9_ARATH;	Glycerol-3-phosphate acyltransferase 9 OS=Arabidopsis thaliana OX=3702 GN=GPAT9 PE=1 SV=1;	PF01553.23	Acyltransferase	Acyltransferase
mango022098	yes	down	0.55	0.51	0.83	2.35	0.29	0.15	0.31	0.24	0.283868	-1.81671	0.0202088	0.0799278	GO:0050826;GO:0005794;GO:0016021;GO:001641	BP:response to freezing;CC:Golgi apparatus;CC:integral component of membrane;MF:O-acetyltransferase activity;	------	------	------	------	ENOG410YA1R	S:Function unknown	XP_031264246.1	protein ESKIMO 1-like [Pistacia vera]	sp|Q9LY46|TBL29_ARATH;	Protein ESKIMO 1 OS=Arabidopsis thaliana OX=3702 GN=ESK1 PE=1 SV=1;	PF13839.8;PF14416.8	PC-Esterase;PMR5N	GDSL/SGNH-like Acyl-Esterase family found in Pmr5 and Cas1p;PMR5 N terminal Domain
mango026231	yes	up	99.84	95.78	85.17	66.35	120.4	125.68	113.39	136.78	2.24425	1.16623	1.60465e-06	3.89414e-05	GO:0032259;GO:0005741;GO:0008168;GO:000830	BP:methylation;CC:mitochondrial outer membrane;MF:methyltransferase activity;MF:voltage-gated anion channel activity;	------	------	------	------	ENOG410Z3E0	S:Function unknown	XP_031286249.1	uncharacterized protein LOC116144946 [Pistacia vera]	------	------	PF07063.15	DUF1338	Domain of unknown function
mango032925	yes	down	11.89	13.55	11.98	24.55	3.67	4.18	5.13	2.12	0.405615	-1.30182	2.55161e-05	0.000404271	GO:0005783;GO:0005789;GO:0016021;GO:0000155;GO:0038199;GO:0051740;GO:0046872;GO:000552	CC:endoplasmic reticulum;CC:endoplasmic reticulum membrane;CC:integral component of membrane;MF:phosphorelay sensor kinase activity;MF:ethylene receptor activity;MF:ethylene binding;MF:metal ion binding;MF:ATP binding;	K14509	ETR, ERS	map04016;map04075	MAPK signaling pathway - plant;Plant hormone signal transduction	COG0642	T:Signal transduction mechanisms	AIT39449.1	ethylene receptor 1 [Mangifera indica]	sp|Q9M7M1|ETR1_PRUPE;	Ethylene receptor OS=Prunus persica OX=3760 GN=ETR1 PE=2 SV=1;	PF02518.28;PF00072.26;PF00512.27;PF01590.28	HATPase_c;Response_reg;HisKA;GAF	Histidine kinase-, DNA gyrase B-, and HSP90-like ATPase;Response regulator receiver domain;His Kinase A;GAF domain
mango013627	yes	down	0.03	0.6	0.2	0.08	0	0	0	0	0.0240803	-5.376	0.00473838	0.0265891	GO:000425	MF:serine-type endopeptidase activity;	------	------	------	------	COG1404	O:Posttranslational modification, protein turnover, chaperones	XP_031256840.1	subtilisin-like protease SBT5.6 [Pistacia vera]	sp|Q9FK76|SBT56_ARATH;	Subtilisin-like protease SBT5.6 OS=Arabidopsis thaliana OX=3702 GN=SBT5.6 PE=2 SV=1;	PF00082.24;PF17766.3;PF05922.18;PF02225.24	Peptidase_S8;fn3_6;Inhibitor_I9;PA	Subtilase family;Fibronectin type-III domain;Peptidase inhibitor I9;PA domain
mango032112	yes	down	2.99	3.35	2.24	5.56	0.33	0.94	0.87	0.26	0.291086	-1.78048	5.91603e-05	0.000807119	GO:0051211;GO:2001006;GO:0010330;GO:0008017;GO:001687	BP:anisotropic cell growth;BP:regulation of cellulose biosynthetic process;CC:cellulose synthase complex;MF:microtubule binding;MF:ligase activity;	------	------	------	------	ENOG410ZTP2	S:Function unknown	XP_031264283.1	protein CELLULOSE SYNTHASE INTERACTIVE 1-like [Pistacia vera]	sp|F4IIM1|CSI1_ARATH;	Protein CELLULOSE SYNTHASE INTERACTIVE 1 OS=Arabidopsis thaliana OX=3702 GN=CSI1 PE=1 SV=1;	PF00514.25;PF00168.32;PF11698.10	Arm;C2;V-ATPase_H_C	Armadillo/beta-catenin-like repeat;C2 domain;V-ATPase subunit H
mango016189	yes	down	1.56	4.03	4.29	11.74	0.14	0.79	0.26	0.4	0.084747	-3.56069	7.81663e-06	0.000151323	GO:0006796;GO:0005737;GO:0000287;GO:000442	BP:phosphate-containing compound metabolic process;CC:cytoplasm;MF:magnesium ion binding;MF:inorganic diphosphatase activity;	K01507	ppa	map00190	Oxidative phosphorylation	COG0221	C:Energy production and conversion	XP_031275979.1	soluble inorganic pyrophosphatase 4 isoform X1 [Pistacia vera]	sp|Q9LFF9|IPYR4_ARATH;	Soluble inorganic pyrophosphatase 4 OS=Arabidopsis thaliana OX=3702 GN=PPA4 PE=1 SV=1;	PF00719.21	Pyrophosphatase	Inorganic pyrophosphatase
mango027923	yes	up	4.72	7.67	18.02	13.19	65.14	12.81	12.81	39.31	3.81508	1.93171	0.00501874	0.0277964	GO:0007017;GO:0000278;GO:0000226;GO:0005737;GO:0005874;GO:0003924;GO:0005200;GO:000552	BP:microtubule-based process;BP:mitotic cell cycle;BP:microtubule cytoskeleton organization;CC:cytoplasm;CC:microtubule;MF:GTPase activity;MF:structural constituent of cytoskeleton;MF:GTP binding;	K07375	TUBB	map04145	Phagosome	COG5023	Z:Cytoskeleton	XP_031278435.1	tubulin beta chain-like [Pistacia vera]	sp|Q6VAF5|TBB7_GOSHI;	Tubulin beta-7 chain OS=Gossypium hirsutum OX=3635 PE=2 SV=1;	PF00091.27;PF03953.19;PF10644.11	Tubulin;Tubulin_C;Misat_Tub_SegII	Tubulin/FtsZ family, GTPase domain;Tubulin C-terminal domain;Misato Segment II tubulin-like domain
mango003812	yes	down	3.43	4.71	2.96	4.05	0.73	1.16	1.32	0.97	0.407182	-1.29626	2.11771e-05	0.000346953	GO:0016021;GO:0004674;GO:0005524;GO:000467	CC:integral component of membrane;MF:protein serine/threonine kinase activity;MF:ATP binding;MF:protein kinase activity;	------	------	------	------	COG0515	T:Signal transduction mechanisms	XP_031260417.1	receptor-like kinase TMK3 isoform X1 [Pistacia vera]	sp|Q9SIT1|TMK3_ARATH;	Receptor-like kinase TMK3 OS=Arabidopsis thaliana OX=3702 GN=TMK3 PE=1 SV=1;	PF13855.8;PF12799.9;PF00069.27;PF07714.19;PF08263.14	LRR_8;LRR_4;Pkinase;PK_Tyr_Ser-Thr;LRRNT_2	Leucine rich repeat;Leucine Rich repeats;Protein kinase domain;Protein tyrosine and serine/threonine kinase;Leucine rich repeat N-terminal domain
mango031484	yes	up	8.24	12.07	25.49	21.26	73.16	23.83	23.65	26.24	3.30549	1.72486	0.00170134	0.0118601	GO:000819	MF:UDP-glycosyltransferase activity;	K13496	UGT73C	map00908	Zeatin biosynthesis	------	------	XP_031276263.1	UDP-glycosyltransferase 73C1-like [Pistacia vera]	sp|Q9ZQ97|U73C4_ARATH;	UDP-glycosyltransferase 73C4 OS=Arabidopsis thaliana OX=3702 GN=UGT73C4 PE=2 SV=1;	PF00201.20	UDPGT	UDP-glucoronosyl and UDP-glucosyl transferase
mango024638	yes	down	9.53	9.73	8.19	7.75	0.93	1.7	3.66	0.42	0.363326	-1.46066	0.00146846	0.0106031	GO:0098542;GO:0016021;GO:0004497;GO:0020037;GO:0016705;GO:000550	BP:defense response to other organism;CC:integral component of membrane;MF:monooxygenase activity;MF:heme binding;MF:oxidoreductase activity, acting on paired donors, with incorporation or reduction of molecular oxygen;MF:iron ion binding;	------	------	------	------	COG2124	Q:Secondary metabolites biosynthesis, transport and catabolism	XP_031267201.1	cytochrome P450 81Q32-like [Pistacia vera]	sp|W8JMU7|CYQ32_CATRO;	Cytochrome P450 81Q32 OS=Catharanthus roseus OX=4058 GN=CYP81Q32 PE=2 SV=1;	PF00067.24	p450	Cytochrome P450
mango007571	yes	up	24.1	18.09	16.24	16.63	32.51	29.79	28.33	36.71	2.75564	1.46239	1.76003e-11	1.82863e-09	GO:0005737;GO:0005829;GO:0046872;GO:0008253;GO:000016	CC:cytoplasm;CC:cytosol;MF:metal ion binding;MF:5'-nucleotidase activity;MF:nucleotide binding;	K03787	surE	map00240;map00230;map00760	Pyrimidine metabolism;Purine metabolism;Nicotinate and nicotinamide metabolism	COG0496	F:Nucleotide transport and metabolism	XP_031261510.1	uncharacterized protein LOC116119697 [Pistacia vera]	sp|Q1J2E1|SURE_DEIGD;	5'-nucleotidase SurE OS=Deinococcus geothermalis;	PF01975.19	SurE	Survival protein SurE
mango006070	yes	down	9.13	16.62	22.57	18.9	0.28	1.23	1.06	0.19	0.0618663	-4.0147	8.82002e-17	2.43316e-14	GO:0006468;GO:0035556;GO:0005737;GO:0005634;GO:0004674;GO:000552	BP:protein phosphorylation;BP:intracellular signal transduction;CC:cytoplasm;CC:nucleus;MF:protein serine/threonine kinase activity;MF:ATP binding;	K14498	SNRK2	map04016;map04075	MAPK signaling pathway - plant;Plant hormone signal transduction	COG0515	T:Signal transduction mechanisms	XP_031274612.1	serine/threonine-protein kinase SAPK3-like [Pistacia vera]	sp|A2ZAB5|SAPK3_ORYSI;	Serine/threonine-protein kinase SAPK3 OS=Oryza sativa subsp. indica OX=39946 GN=SAPK3 PE=1 SV=2;	PF00069.27;PF07714.19	Pkinase;PK_Tyr_Ser-Thr	Protein kinase domain;Protein tyrosine and serine/threonine kinase
mango018701	yes	down	10.92	17.67	17.71	16.65	3.2	3.86	3.28	2.69	0.300407	-1.73501	8.61756e-15	1.62062e-12	GO:001674	MF:transferase activity, transferring acyl groups other than amino-acyl groups;	------	------	------	------	COG0204	I:Lipid transport and metabolism	XP_031265804.1	acyltransferase-like protein At3g26840, chloroplastic isoform X1 [Pistacia vera]	sp|Q9LW26|Y3684_ARATH;	Acyltransferase-like protein At3g26840, chloroplastic OS=Arabidopsis thaliana OX=3702 GN=At3g26840 PE=1 SV=1;	PF12146.10;PF00561.22;PF03982.15;PF12697.9	Hydrolase_4;Abhydrolase_1;DAGAT;Abhydrolase_6	Serine aminopeptidase, S33;alpha/beta hydrolase fold;Diacylglycerol acyltransferase;Alpha/beta hydrolase family
mango027987	yes	down	1.28	4.25	10.32	7.98	0.29	0	0.89	0.1	0.0808788	-3.62809	2.71389e-05	0.000425313	GO:0016020;GO:0005886;GO:001630	CC:membrane;CC:plasma membrane;MF:kinase activity;	------	------	------	------	ENOG410YGY6	S:Function unknown	XP_031272799.1	probable membrane-associated kinase regulator 2 [Pistacia vera]	sp|Q9SH58|MAKR2_ARATH;	Probable membrane-associated kinase regulator 2 OS=Arabidopsis thaliana OX=3702 GN=MAKR2 PE=2 SV=1;	------	------	------
mango020412	yes	up	12.05	13.06	9.12	16.44	22.29	17.23	20.15	18.82	2.41128	1.2698	1.7029e-06	4.09024e-05	GO:0006075;GO:0071555;GO:0008360;GO:0016021;GO:0000148;GO:0005886;GO:0003843;GO:004652	BP:;BP:cell wall organization;BP:regulation of cell shape;CC:integral component of membrane;CC:1,3-beta-D-glucan synthase complex;CC:plasma membrane;MF:1,3-beta-D-glucan synthase activity;MF:glucosyltransferase activity;	K11000	CALS	------	------	------	------	XP_031253423.1	callose synthase 12 [Pistacia vera]	sp|Q9ZT82|CALSC_ARATH;	Callose synthase 12 OS=Arabidopsis thaliana OX=3702 GN=CALS12 PE=2 SV=1;	PF02364.17;PF14288.8	Glucan_synthase;FKS1_dom1	1,3-beta-glucan synthase component;1,3-beta-glucan synthase subunit FKS1, domain-1
mango023368	yes	down	1.71	2.3	3.17	2.41	0.31	0.73	0.98	0.31	0.384171	-1.38018	0.00564082	0.0305034	GO:0006355;GO:0009734;GO:0005634;GO:0016787;GO:000367	BP:regulation of transcription, DNA-templated;BP:auxin-activated signaling pathway;CC:nucleus;MF:hydrolase activity;MF:DNA binding;	------	------	------	------	ENOG410ZJKK	K:Transcription	XP_031273060.1	auxin response factor 17 [Pistacia vera]	sp|Q84WU6|ARFQ_ARATH;	Auxin response factor 17 OS=Arabidopsis thaliana OX=3702 GN=ARF17 PE=2 SV=1;	PF06507.15;PF02362.23	Auxin_resp;B3	Auxin response factor;B3 DNA binding domain
mango028128	yes	up	324.34	250.31	314.41	236.09	441.38	465.19	304.53	310.35	2.34663	1.23059	2.11094e-05	0.000346186	GO:0006086;GO:0006096;GO:0043231;GO:000473	BP:acetyl-CoA biosynthetic process from pyruvate;BP:glycolytic process;CC:intracellular membrane-bounded organelle;MF:pyruvate dehydrogenas;	K00161	PDHA, pdhA	map00020;map00010;map00620	Citrate cycle (TCA cycle);Glycolysis / Gluconeogenesis;Pyruvate metabolism	COG1071	C:Energy production and conversion	XP_031259145.1	pyruvate dehydrogenase E1 component subunit alpha-3, chloroplastic-like [Pistacia vera]	sp|O24457|ODPA3_ARATH;	Pyruvate dehydrogenase E1 component subunit alpha-3, chloroplastic OS=Arabidopsis thaliana OX=3702 GN=PDH-E1 ALPHA PE=2 SV=1;	PF00676.22;PF02775.23;PF00456.23	E1_dh;TPP_enzyme_C;Transketolase_N	Dehydrogenase E1 component;Thiamine pyrophosphate enzyme, C-terminal TPP binding domain;Transketolase, thiamine diphosphate binding domain
mango019795	yes	down	1.3	9.11	5.99	16.37	0.98	0.85	0.25	0	0.105824	-3.24026	4.48953e-08	1.82688e-06	GO:0009737;GO:0009627;GO:0009414;GO:0005783;GO:000419	BP:response to abscisic acid;BP:systemic acquired resistance;BP:response to water deprivation;CC:endoplasmic reticulum;MF:aspartic-type endopeptidase activity;	K22683	APF2	------	------	------	------	XP_031279045.1	protein ASPARTIC PROTEASE IN GUARD CELL 1-like [Pistacia vera]	sp|Q9LS40|ASPG1_ARATH;	Protein ASPARTIC PROTEASE IN GUARD CELL 1 OS=Arabidopsis thaliana OX=3702 GN=ASPG1 PE=1 SV=1;	PF14543.8;PF14541.8;PF00026.25	TAXi_N;TAXi_C;Asp	Xylanase inhibitor N-terminal;Xylanase inhibitor C-terminal;Eukaryotic aspartyl protease
mango005665	yes	up	69.91	134.51	27.26	63.45	654.88	56.71	320.55	416.2	7.44157	2.89561	0.00649858	0.0339983	GO:0033499;GO:0006006;GO:0019318;GO:0030246;GO:000403	BP:galactose catabolic process via UDP-galactose;BP:glucose metabolic process;BP:hexose metabolic process;MF:carbohydrate binding;MF:aldose 1-epimerase activity;	K01785	galM, GALM	map00010;map00052	Glycolysis / Gluconeogenesis;Galactose metabolism	COG2017	G:Carbohydrate transport and metabolism	XP_031269150.1	aldose 1-epimerase [Pistacia vera]	sp|Q9GKX6|GALM_PIG;	Galactose mutarotase OS=Sus scrofa OX=9823 GN=GALM PE=2 SV=1;	PF01263.22	Aldose_epim	Aldose 1-epimerase
mango027519	yes	up	0.08	0.34	0.24	1.62	4.3	10	2.26	8.24	12.1171	3.59897	1.3548e-05	0.000239762	GO:0005975;GO:0005576;GO:0004568;GO:000455	BP:carbohydrate metabolic process;CC:extracellular region;MF:chitinase activity;MF:hydrolase activity, hydrolyzing O-glycosyl compounds;	K01183	E3.2.1.14	map00520	Amino sugar and nucleotide sugar metabolism	ENOG4111GPA;COG1412	G:Carbohydrate transport and metabolism;S:Function unknown	XP_031278522.1	acidic endochitinase-like [Pistacia vera]	sp|P29060|CHIA_TOBAC;	Acidic endochitinase OS=Nicotiana tabacum OX=4097 PE=1 SV=1;	PF00704.30	Glyco_hydro_18	Glycosyl hydrolases family 18
mango004508	yes	up	329.54	285.13	369.77	434.52	523.76	477.37	521.29	414.01	2.16551	1.11471	2.26326e-07	7.46161e-06	GO:0034620;GO:0051085;GO:0042026;GO:0005737;GO:0031072;GO:0044183;GO:0051082;GO:0051787;GO:0016887;GO:000552	BP:cellular response to unfolded protein;BP:chaperone mediated protein folding requiring cofactor;BP:protein refolding;CC:cytoplasm;MF:heat shock protein binding;MF:protein binding involved in protein folding;MF:unfolded protein binding;MF:misfolded protein binding;MF:ATPase activity;MF:ATP binding;	K03283	HSPA1s	map04144;map04141;map03040	Endocytosis;Protein processing in endoplasmic reticulum;Spliceosome	COG0443	O:Posttranslational modification, protein turnover, chaperones	XP_031287537.1	heat shock cognate 70 kDa protein 2-like [Pistacia vera]	sp|P09189|HSP7C_PETHY;	Heat shock cognate 70 kDa protein OS=Petunia hybrida OX=4102 GN=HSP70 PE=2 SV=1;	PF00012.22;PF06723.15	HSP70;MreB_Mbl	Hsp70 protein;MreB/Mbl protein
mango028635	yes	down	99.1	151.19	112.59	270.75	44.09	49.42	47.59	41.83	0.41605	-1.26517	5.49652e-05	0.000759273	GO:0009832;GO:0033356;GO:0071669;GO:0005794;GO:0005829;GO:0052691;GO:001686	BP:plant-type cell wall biogenesis;BP:UDP-L-arabinose metabolic process;BP:plant-type cell wall organization or biogenesis;CC:Golgi apparatus;CC:cytosol;MF:UDP-arabinopyranose mutase activity;MF:intramolecular transferase activity;	K13379	RGP, UTM	map00520	Amino sugar and nucleotide sugar metabolism	ENOG411144T	O:Posttranslational modification, protein turnover, chaperones	XP_031271079.1	probable UDP-arabinopyranose mutase 2 [Pistacia vera]	sp|Q8RU27|RGP2_SOLTU;	Probable UDP-arabinopyranose mutase 2 OS=Solanum tuberosum OX=4113 GN=UPTG2 PE=1 SV=1;	PF03214.15	RGP	Reversibly glycosylated polypeptide
mango012872	no	down	4.5	6.06	6.14	4.36	2.17	1.75	2.1	0.69	0.556651	-0.845155	0.00831284	0.0411453	GO:001677	MF:nucleotidyltransferase activity;	------	------	------	------	------	------	XP_031271328.1	uncharacterized protein LOC116129750 [Pistacia vera]	------	------	PF03828.21;PF01909.25	PAP_assoc;NTP_transf_2	Cid1 family poly A polymerase;Nucleotidyltransferase domain
mango021368	yes	up	59.33	20.64	14.8	60.38	100.29	42.99	108.95	70.02	4.19444	2.06848	0.00010452	0.00127483	GO:1902459;GO:0045892;GO:0042742;GO:0016573;GO:2000026;GO:0009294;GO:0009861;GO:0005634;GO:0000118;GO:0032041;GO:004687	BP:positive regulation of stem cell population maintenance;BP:negative regulation of transcription, DNA-templated;BP:defense response to bacterium;BP:histone acetylation;BP:regulation of multicellular organismal development;BP:DNA mediated transformation;BP:jasmonic acid and ethylene-dependent systemic resistance;CC:nucleus;CC:histone deacetylase complex;MF:NAD-dependent histone deacetylase activ…	K06067	HDAC1_2	------	------	COG0123;COG0123	B:Chromatin structure and dynamics;Q:Secondary metabolites biosynthesis, transport and catabolism	XP_031283452.1	histone deacetylase 19 [Pistacia vera]	sp|O22446|HDA19_ARATH;	Histone deacetylase 19 OS=Arabidopsis thaliana OX=3702 GN=HDA19 PE=1 SV=2;	PF00850.21	Hist_deacetyl	Histone deacetylase domain
mango013487	no	down	7.42	7.01	6.97	5.91	2.19	2.44	2.62	2.08	0.527438	-0.922928	5.84984e-05	0.000798669	GO:0016485;GO:0005777;GO:000425	BP:protein processing;CC:peroxisome;MF:serine-type endopeptidase activity;	K23012	TYSND1	------	------	COG0265	O:Posttranslational modification, protein turnover, chaperones	XP_031278959.1	glyoxysomal processing protease, glyoxysomal [Pistacia vera]	sp|Q8VZD4|DEG15_ARATH;	Glyoxysomal processing protease, glyoxysomal OS=Arabidopsis thaliana OX=3702 GN=DEG15 PE=1 SV=2;	PF13365.8;PF00089.28	Trypsin_2;Trypsin	Trypsin-like peptidase domain;Trypsin
mango028580	yes	down	13.4	31.55	33.65	41.28	6.68	7.13	8.13	6.95	0.311991	-1.68042	3.05538e-22	1.6376e-19	GO:0009505;GO:0016021;GO:0016020;GO:0016798;GO:000456	CC:plant-type cell wall;CC:integral component of membrane;CC:membrane;MF:hydrolase activity, acting on glycosyl bonds;MF:beta-glucuronidase activity;	K07964	HPSE	map00531	Glycosaminoglycan degradation	ENOG410YDJW	G:Carbohydrate transport and metabolism	XP_031249920.1	heparanase-like protein 2 [Pistacia vera]	sp|Q9FF10|HPSE1_ARATH;	Heparanase-like protein 1 OS=Arabidopsis thaliana OX=3702 GN=At5g07830 PE=2 SV=1;	PF03662.16	Glyco_hydro_79n	Glycosyl hydrolase family 79, N-terminal domain
mango004995	yes	up	5.51	6.44	4.42	9.14	4.31	15.42	9.98	6.29	2.27875	1.18824	0.00593277	0.0317164	GO:0006338;GO:0005634;GO:0034647;GO:003245	BP:chromatin remodeling;CC:nucleus;MF:histone demethylase activit;MF:histone demethylase activity;	------	------	------	------	ENOG410XR9J	S:Function unknown	XP_031282041.1	putative lysine-specific demethylase JMJ16 [Pistacia vera]	sp|C0SUT9|JMJ16_ARATH;	Putative lysine-specific demethylase JMJ16 OS=Arabidopsis thaliana OX=3702 GN=JMJ16 PE=2 SV=1;	PF02373.24;PF05965.16;PF02375.19;PF02928.18;PF05964.16	JmjC;FYRC;JmjN;zf-C5HC2;FYRN	JmjC domain, hydroxylase;F/Y rich C-terminus;jmjN domain;C5HC2 zinc finger;F/Y-rich N-terminus
mango001807	yes	up	116.76	101.73	85.81	81.83	174.57	132.42	141.3	102.99	2.60415	1.38081	3.3881e-08	1.40614e-06	GO:0019243;GO:0046872;GO:000441	BP:methylglyoxal catabolic process to D-lactate via S-lactoyl-glutathione;MF:metal ion binding;MF:hydroxyacylglutathione hydrolase activity;	K01069	gloB, gloC, HAGH	map00620	Pyruvate metabolism	ENOG4111FEZ	Q:Secondary metabolites biosynthesis, transport and catabolism	XP_006442973.1	hydroxyacylglutathione hydrolase 2, mitochondrial [Citrus clementina]	sp|Q8LDW8|GLO2D_ARATH;	Probable hydroxyacylglutathione hydrolase 2, chloroplastic OS=Arabidopsis thaliana OX=3702 GN=GLX2-4 PE=2 SV=1;	PF16123.7;PF00753.29	HAGH_C;Lactamase_B	Hydroxyacylglutathione hydrolase C-terminus;Metallo-beta-lactamase superfamily
mango005937	yes	up	56.41	84.38	79.07	127.82	237.97	129.25	144.27	242.52	2.78307	1.47668	2.47232e-05	0.000394038	GO:0009435;GO:0051176;GO:0009060;GO:0034628;GO:0009507;GO:0008987;GO:0051539;GO:0008047;GO:0046872;GO:004280	BP:NAD biosynthetic process;BP:positive regulation of sulfur metabolic process;BP:aerobic respiration;BP:'de novo' NAD biosynthetic process from aspartate;CC:chloroplast;MF:quinolinate synthetase A activity;MF:4 iron, 4 sulfur cluster binding;MF:enzyme activator activity;MF:metal ion binding;MF:protein homodimerization activity;	K03517	nadA	map00760;map01240	Nicotinate and nicotinamide metabolism;Biosynthesis of cofactors	COG2166	S:Function unknown	XP_031278736.1	quinolinate synthase, chloroplastic [Pistacia vera]	sp|Q9FGS4|NADA_ARATH;	Quinolinate synthase, chloroplastic OS=Arabidopsis thaliana OX=3702 GN=QS PE=1 SV=1;	PF02445.18;PF02657.17	NadA;SufE	Quinolinate synthetase A protein;Fe-S metabolism associated domain
mango022044	yes	down	7.39	9.51	11.43	9.49	1.46	1.44	3.37	2.71	0.318762	-1.64945	0.000335313	0.00328467	GO:0006635;GO:0016021;GO:0005777;GO:0004165;GO:0004300;GO:000382	BP:fatty acid beta-oxidation;CC:integral component of membrane;CC:peroxisome;MF:dodecenoyl-CoA delta-isomerase activity;MF:enoyl-CoA hydratase activity;MF:catalytic activity;	K07517	ECI1_2	map00071	Fatty acid degradation	ENOG410YFAM	S:Function unknown	XP_031270493.1	enoyl-CoA delta isomerase 1, peroxisomal-like [Pistacia vera]	sp|O04469|ECI1_ARATH;	Enoyl-CoA delta isomerase 1, peroxisomal OS=Arabidopsis thaliana OX=3702 GN=ECI1 PE=1 SV=1;	PF00378.22;PF16113.7	ECH_1;ECH_2	Enoyl-CoA hydratase/isomerase;Enoyl-CoA hydratase/isomerase
mango007736	yes	up	5.88	42.25	30.37	81.66	157.87	73.55	30.97	103.6	2.75022	1.45955	0.0138972	0.0606574	GO:0006032;GO:0005975;GO:0005576;GO:0004568;GO:000806	BP:chitin catabolic process;BP:carbohydrate metabolic process;CC:extracellular region;MF:chitinase activity;MF:chitin binding;	K01183	E3.2.1.14	map00520	Amino sugar and nucleotide sugar metabolism	COG3325	G:Carbohydrate transport and metabolism	XP_031272544.1	class V chitinase-like [Pistacia vera]	sp|O81862|CHIC_ARATH;	Class V chitinase OS=Arabidopsis thaliana OX=3702 GN=ChiC PE=1 SV=1;	PF00704.30	Glyco_hydro_18	Glycosyl hydrolases family 18
mango019618	yes	down	1.33	3.77	2.63	4.18	0.08	0.6	0.27	0.66	0.140108	-2.83539	8.2576e-05	0.00105521	GO:0006629;GO:0016020;GO:0016021;GO:0016627;GO:001685	BP:lipid metabolic process;CC:membrane;CC:integral component of membrane;MF:oxidoreductase activity, acting on the CH-CH group of donors;MF:isomerase activity;	------	------	------	------	COG3752	S:Function unknown	XP_031261735.1	uncharacterized protein LOC116119938 isoform X2 [Pistacia vera]	------	------	PF06966.14;PF02544.18	DUF1295;Steroid_dh	Protein of unknown function;3-oxo-5-alpha-steroid 4-dehydrogenase
mango025936	yes	down	0.47	1.44	0.75	1.63	0.16	0.14	0.17	0.29	0.187433	-2.41556	7.75435e-06	0.000150428	GO:0016021;GO:000015	CC:integral component of membrane;MF:phosphorelay sensor kinase activity;	K14489	AHK2_3_4	map04075	Plant hormone signal transduction	ENOG410ZW4C;COG0642	T:Signal transduction mechanisms;	XP_031266947.1	histidine kinase 4 isoform X1 [Pistacia vera]	sp|Q9C5U0|AHK4_ARATH;	Histidine kinase 4 OS=Arabidopsis thaliana OX=3702 GN=AHK4 PE=1 SV=1;	PF03924.15;PF02518.28;PF00072.26;PF00512.27	CHASE;HATPase_c;Response_reg;HisKA	CHASE domain;Histidine kinase-, DNA gyrase B-, and HSP90-like ATPase;Response regulator receiver domain;His Kinase A
mango015838	no	down	33.72	30.73	50.16	44.54	8.34	17.17	19.13	7.4	0.52727	-0.923387	0.00819877	0.0407311	GO:0043419;GO:0035550;GO:0009039;GO:001615	BP:urea catabolic process;CC:urease complex;MF:urease activity;MF:nickel cation binding;	K01427	URE	map00220;map00230	Arginine biosynthesis;Purine metabolism	COG0804	E:Amino acid transport and metabolism	XP_031267982.1	LOW QUALITY PROTEIN: urease [Pistacia vera]	sp|Q9SR52|UREA_ARATH;	Urease OS=Arabidopsis thaliana OX=3702 GN=URE PE=3 SV=1;	PF01979.22;PF00449.22;PF00547.20;PF00699.22;PF18473.3;PF07969.13	Amidohydro_1;Urease_alpha;Urease_gamma;Urease_beta;Urease_linker;Amidohydro_3	Amidohydrolase family;Urease alpha-subunit, N-terminal domain;Urease, gamma subunit;Urease beta subunit;Urease subunit beta-alpha linker domain;Amidohydrolase family
mango004322	yes	down	2.15	2.09	1.44	1.57	0.11	0.16	0.42	0	0.195666	-2.35353	3.2051e-05	0.000482153	GO:0006665;GO:0016021;GO:001674	BP:sphingolipid metabolic process;CC:integral component of membrane;MF:transferase activity;	------	------	------	------	ENOG410ZKFP	S:Function unknown	XP_031286383.1	uncharacterized protein LOC116145080 [Pistacia vera]	------	------	PF12043.10	DUF3527	Domain of unknown function
mango004981	yes	down	2.43	3.03	2.75	2.56	0.67	0.79	1.04	0.8	0.42872	-1.22189	0.00139667	0.0101927	GO:0032259;GO:000816	BP:methylation;MF:methyltransferase activity;	K00599	METTL6	------	------	ENOG411263C	S:Function unknown	XP_031270681.1	tRNA N(3)-methylcytidine methyltransferase METTL6 isoform X1 [Pistacia vera]	sp|Q6AXU8|METL6_RAT;	tRNA;	PF13489.8;PF08242.14;PF13649.8;PF08241.14	Methyltransf_23;Methyltransf_12;Methyltransf_25;Methyltransf_11	Methyltransferase domain;Methyltransferase domain;Methyltransferase domain;Methyltransferase domain
mango034678	yes	up	5.17	7.92	6.39	10.57	21.01	16.13	12.43	9.26	3.19699	1.67671	5.25936e-06	0.000108226	GO:0045735;GO:000399	MF:nutrient reservoir activity;MF:acid phosphatase activity;	------	------	------	------	------	------	XP_006490172.1	acid phosphatase 1 [Citrus sinensis]	sp|P27061|PPA1_SOLLC;	Acid phosphatase 1 OS=Solanum lycopersicum OX=4081 GN=APS1 PE=2 SV=1;	PF03767.16	Acid_phosphat_B	HAD superfamily, subfamily IIIB
mango011293	yes	down	4.8	8.11	7.82	7.66	1.24	1.07	0.99	0.77	0.156313	-2.67749	1.08495e-15	2.33939e-13	GO:0000398;GO:0016021;GO:0071014;GO:0004672;GO:0061632;GO:0003677;GO:0046872;GO:000552	BP:mRNA splicing, via spliceosome;CC:integral component of membrane;CC:post-mRNA release spliceosomal complex;MF:protein kinase activity;MF:RNA lariat debranching enzyme activator activity;MF:DNA binding;MF:metal ion binding;MF:ATP binding;	K24939	CWF19L1, DRN1	------	------	ENOG410XNRG	S:Function unknown	XP_031261073.1	zinc finger CCCH domain-containing protein 64 [Pistacia vera]	sp|Q84WU9|C3H64_ARATH;	Zinc finger CCCH domain-containing protein 64 OS=Arabidopsis thaliana OX=3702 GN=At5g56900 PE=2 SV=1;	PF04677.17;PF04676.16	CwfJ_C_1;CwfJ_C_2	Protein similar to CwfJ C-terminus 1;Protein similar to CwfJ C-terminus 2
mango011081	yes	down	0.05	0.27	0.23	0.68	0.04	0.04	0.04	0	0.150706	-2.73019	0.00542098	0.0295445	GO:0007165;GO:0005737;GO:0004674;GO:0005524;GO:000467	BP:signal transduction;CC:cytoplasm;MF:protein serine/threonine kinase activity;MF:ATP binding;MF:protein kinase activity;	------	------	------	------	COG0515	T:Signal transduction mechanisms	XP_031250730.1	dual specificity protein kinase splB-like [Pistacia vera]	sp|Q55GU0|Y9955_DICDI;	Probable serine/threonine-protein kinase DDB_G0267514 OS=Dictyostelium discoideum OX=44689 GN=DDB_G0267514 PE=3 SV=1;	PF07714.19;PF00069.27;PF00564.26	PK_Tyr_Ser-Thr;Pkinase;PB1	Protein tyrosine and serine/threonine kinase;Protein kinase domain;PB1 domain
mango016854	yes	up	0.11	0.06	0.22	0	0.6	0.35	0.23	0.55	6.39851	2.67774	0.0448476	0.143175	GO:0016301;GO:000367	MF:kinase activity;MF:DNA binding;	------	------	------	------	ENOG410YAU9	S:Function unknown	XP_031266542.1	protein RICE SALT SENSITIVE 3-like isoform X1 [Pistacia vera]	sp|K4PW38|RSS3_ORYSJ;	Protein RICE SALT SENSITIVE 3 OS=Oryza sativa subsp. japonica OX=39947 GN=RSS3 PE=1 SV=1;	PF14215.8	bHLH-MYC_N	bHLH-MYC and R2R3-MYB transcription factors N-terminal
mango026450	yes	down	1.84	3.35	2.13	2.83	0.34	0.8	0.73	0.64	0.34046	-1.55444	0.000199524	0.00216727	GO:0006004;GO:0005737;GO:0016021;GO:0009507;GO:0016740;GO:001675	BP:fucose metabolic process;CC:cytoplasm;CC:integral component of membrane;CC:chloroplast;MF:transferase activity;MF:transferase activity, transferring glycosyl groups;	K23280	RRT	------	------	------	------	XP_031262327.1	rhamnogalacturonan I rhamnosyltransferase 1 [Pistacia vera]	sp|Q6NQ51|RRT4_ARATH;	Rhamnogalacturonan I rhamnosyltransferase 1 OS=Arabidopsis thaliana OX=3702 GN=RRT4 PE=1 SV=1;	PF10250.11	O-FucT	GDP-fucose protein O-fucosyltransferase
mango026797	yes	down	15.6	22.72	35.64	34.6	4.1	5.58	7.39	4.17	0.280721	-1.83279	9.06286e-10	6.00742e-08	GO:0046294;GO:0005829;GO:0004024;GO:0008270;GO:0051903;GO:001649	BP:formaldehyde catabolic process;CC:cytosol;MF:alcohol dehydrogenase activity, zinc-dependent;MF:zinc ion binding;MF:S;MF:oxidoreductase activity;	K18857	ADH1	map00620;map00010;map00592;map00071;map00350	Pyruvate metabolism;Glycolysis / Gluconeogenesis;alpha-Linolenic acid metabolism;Fatty acid degradation;Tyrosine metabolism	------	------	XP_031257548.1	alcohol dehydrogenase-like [Pistacia vera]	sp|P48977|ADH_MALDO;	Alcohol dehydrogenase OS=Malus domestica OX=3750 GN=ADH PE=2 SV=1;	PF08240.14;PF00107.28;PF16912.7;PF13602.8	ADH_N;ADH_zinc_N;Glu_dehyd_C;ADH_zinc_N_2	Alcohol dehydrogenase GroES-like domain;Zinc-binding dehydrogenase;Glucose dehydrogenase C-terminus;Zinc-binding dehydrogenase
mango003166	yes	down	2.97	7.65	4.5	3.1	1.02	0.9	1.87	0.49	0.374197	-1.41813	0.00422574	0.0242122	GO:0016021;GO:0016787;GO:0016301;GO:000552	CC:integral component of membrane;MF:hydrolase activity;MF:kinase activity;MF:ATP binding;	------	------	------	------	ENOG4111S2X	S:Function unknown	XP_031286841.1	uncharacterized protein LOC116145529 [Pistacia vera]	sp|Q0WUY1|NADKC_ARATH;	Calmodulin calcium-dependent NAD kinase OS=Arabidopsis thaliana OX=3702 GN=NADKC PE=1 SV=1;	PF06414.14;PF13671.8	Zeta_toxin;AAA_33	Zeta toxin;AAA domain
mango034013	yes	down	0.96	1.75	3.97	2.89	0.25	0.73	0.61	0.16	0.279631	-1.8384	0.00038057	0.00361841	GO:0046777;GO:0016021;GO:0009506;GO:0005886;GO:0004672;GO:0004674;GO:000552	BP:protein autophosphorylation;CC:integral component of membrane;CC:plasmodesma;CC:plasma membrane;MF:protein kinase activity;MF:protein serine/threonine kinase activity;MF:ATP binding;	------	------	------	------	------	------	XP_031249108.1	LOW QUALITY PROTEIN: receptor-like protein kinase FERONIA [Pistacia vera]	sp|Q9SCZ4|FERON_ARATH;	Receptor-like protein kinase FERONIA OS=Arabidopsis thaliana OX=3702 GN=FER PE=1 SV=1;	PF07714.19;PF00069.27;PF12819.9;PF11721.10	PK_Tyr_Ser-Thr;Pkinase;Malectin_like;Malectin	Protein tyrosine and serine/threonine kinase;Protein kinase domain;Malectin-like domain;Malectin domain
mango035468	no	up	1.88	2.9	2.94	2.44	1.77	3.45	3.16	7.73	1.53277	0.616138	0.0771173	0.211004	GO:0006457;GO:0042026;GO:0016887;GO:000552	BP:protein folding;BP:protein refolding;MF:ATPase activity;MF:ATP binding;	------	------	------	------	COG0459	O:Posttranslational modification, protein turnover, chaperones	XP_031268116.1	chaperonin 60 subunit alpha 2, chloroplastic isoform X1 [Pistacia vera]	sp|Q56XV8|CPNA2_ARATH;	Chaperonin 60 subunit alpha 2, chloroplastic OS=Arabidopsis thaliana OX=3702 GN=CPN60A2 PE=2 SV=1;	PF00118.26	Cpn60_TCP1	TCP-1/cpn60 chaperonin family
mango002713	yes	up	1.61	0.81	0.7	1.57	2.44	2.53	2.39	1.94	3.56802	1.83512	2.22426e-05	0.000360319	GO:0046872;GO:001717	MF:metal ion binding;MF:cysteine dioxygenase activity;	K23953	PCO	------	------	ENOG4111Y3H	S:Function unknown	XP_031271524.1	plant cysteine oxidase 2-like [Pistacia vera]	sp|Q8LGJ5|PCO2_ARATH;	Plant cysteine oxidase 2 OS=Arabidopsis thaliana OX=3702 GN=PCO2 PE=1 SV=1;	PF07847.14	PCO_ADO	PCO_ADO
mango024507	yes	down	1.83	2.47	1.64	2.15	0	0	0.17	0	0.0314792	-4.98946	1.6778e-07	5.77501e-06	GO:0016021;GO:0005506;GO:0016705;GO:0004497;GO:002003	CC:integral component of membrane;MF:iron ion binding;MF:oxidoreductase activity, acting on paired donors, with incorporation or reduction of molecular oxygen;MF:monooxygenase activity;MF:heme binding;	------	------	------	------	------	------	XP_031268394.1	cytochrome P450 CYP82D47-like [Pistacia vera]	sp|A0A0N7F297|C82D6_SINHE;	Demethylepipodophyllotoxin synthase OS=Sinopodophyllum hexandrum OX=93608 GN=CYP82D61 PE=1 SV=1;	PF00067.24	p450	Cytochrome P450
mango034291	yes	down	0.39	0.63	0.39	0.43	0.05	0	0	0	0.0501505	-4.31759	0.0069381	0.0357953	GO:0005773;GO:0005576;GO:000418	CC:vacuole;CC:extracellular region;MF:serine-type carboxypeptidase activity;	K16297	SCPL-II	------	------	COG2939	E:Amino acid transport and metabolism	XP_031287846.1	serine carboxypeptidase-like 45 [Pistacia vera]	sp|Q93Y09|SCP45_ARATH;	Serine carboxypeptidase-like 45 OS=Arabidopsis thaliana OX=3702 GN=SCPL45 PE=2 SV=1;	PF00450.24	Peptidase_S10	Serine carboxypeptidase
mango012518	yes	down	3.37	6.51	6.37	6.13	1.09	1.67	1.26	1.2	0.324951	-1.62171	3.44156e-06	7.59533e-05	GO:0004842;GO:000827	MF:ubiquitin-protein transferase activity;MF:zinc ion binding;	------	------	------	------	ENOG41121N2	O:Posttranslational modification, protein turnover, chaperones	XP_031247195.1	E3 ubiquitin-protein ligase At3g02290-like [Pistacia vera]	sp|Q8LE94|RING3_ARATH;	E3 ubiquitin-protein ligase At3g02290 OS=Arabidopsis thaliana OX=3702 GN=At3g02290 PE=2 SV=1;	PF13639.8;PF12678.9;PF13923.8;PF13445.8;PF00097.27;PF17123.7;PF14634.8;PF12861.9;PF11789.10;PF13920.8	zf-RING_2;zf-rbx1;zf-C3HC4_2;zf-RING_UBOX;zf-C3HC4;zf-RING_11;zf-RING_5;zf-ANAPC11;zf-Nse;zf-C3HC4_3	Ring finger domain;RING-H2 zinc finger domain;Zinc finger, C3HC4 type;RING-type zinc-finger;Zinc finger, C3HC4 type;RING-like zinc finger;zinc-RING finger domain;Anaphase-promoting complex subunit 11 RING-H2 finger;Zinc-finger of the MIZ type in Nse subunit;Zinc finger, C3HC4 type
mango021225	yes	down	2.92	1.75	2.53	9.6	0.18	0.26	0.33	0.1	0.0833278	-3.58506	6.86817e-06	0.000135336	GO:0045488;GO:0016021;GO:0008168;GO:000455	BP:pectin metabolic process;CC:integral component of membrane;MF:methyltransferase activity;MF:hydrolase activity, hydrolyzing O-glycosyl compounds;	K23871	CGR	------	------	ENOG4111QN3	S:Function unknown	XP_031256918.1	probable pectin methylesterase CGR2 [Pistacia vera]	sp|Q9M2Y6|CGR2_ARATH;	Probable pectin methylesterase CGR2 OS=Arabidopsis thaliana OX=3702 GN=CGR2 PE=2 SV=1;	------	------	------
mango025378	no	up	0	1.16	0.04	0.46	49.82	0.49	0.23	6.91	53.0784	5.73005	1	1	GO:0046274;GO:0048046;GO:0052716;GO:0005507;GO:001649	BP:lignin catabolic process;CC:apoplast;MF:hydroquinon;MF:copper ion binding;MF:oxidoreductase activity;	K05909	E1.10.3.2	------	------	COG2132	Q:Secondary metabolites biosynthesis, transport and catabolism	XP_031280655.1	laccase-14-like [Pistacia vera]	sp|Q9FY79|LAC14_ARATH;	Laccase-14 OS=Arabidopsis thaliana OX=3702 GN=LAC14 PE=2 SV=1;	PF07732.17;PF07731.16;PF00394.24	Cu-oxidase_3;Cu-oxidase_2;Cu-oxidase	Multicopper oxidase;Multicopper oxidase;Multicopper oxidase
mango020788	yes	up	5.31	6.79	4.53	5.51	8.52	7.78	8.75	10.45	2.33744	1.22493	0.000258921	0.00267904	GO:0016787;GO:000374	MF:hydrolase activity;MF:translation release factor activity;	K15033	ICT1	------	------	COG1186	J:Translation, ribosomal structure and biogenesis	XP_031253239.1	peptidyl-tRNA hydrolase ICT1, mitochondrial-like [Pistacia vera]	sp|B5XAM2|ICT1_SALSA;	Peptidyl-tRNA hydrolase ICT1, mitochondrial OS=Salmo salar OX=8030 GN=mrpl58 PE=2 SV=1;	PF00472.22	RF-1	RF-1 domain
mango014925	yes	up	105.08	321.58	52.78	265.86	845.86	318.46	392.78	699.86	3.97404	1.99061	0.00141312	0.0102826	GO:0009809;GO:0032259;GO:0042409;GO:0008171;GO:000875	BP:lignin biosynthetic process;BP:methylation;MF:caffeoyl-CoA O-methyltransferase activity;MF:O-methyltransferase activity;MF:S-adenosylmethionine-dependent methyltransferase activity;	K00588	E2.1.1.104	map00941;map00940;map00945	Flavonoid biosynthesis;Phenylpropanoid biosynthesis;Stilbenoid, diarylheptanoid and gingerol biosynthesis	COG4122	S:Function unknown	XP_031256682.1	caffeoyl-CoA O-methyltransferase [Pistacia vera]	sp|Q43095|CAMT_POPTM;	Caffeoyl-CoA O-methyltransferase OS=Populus tremuloides OX=3693 PE=2 SV=1;	PF01596.19;PF13578.8	Methyltransf_3;Methyltransf_24	O-methyltransferase;Methyltransferase domain
mango022199	yes	down	0.85	1.53	1.27	1.51	0.28	0.36	0.47	0.06	0.397039	-1.33265	0.0279149	0.101248	GO:1904294;GO:0016021;GO:0046872;GO:006163	BP:positive regulation of ERAD pathway;CC:integral component of membrane;MF:metal ion binding;MF:ubiquitin protein ligase activity;	K22379	RNFT1	------	------	ENOG4111HH8	S:Function unknown	XP_031265667.1	RING finger and transmembrane domain-containing protein 2-like [Pistacia vera]	sp|Q6NZ21|RNFT1_DANRE;	E3 ubiquitin-protein ligase RNFT1 OS=Danio rerio OX=7955 GN=rnft1 PE=2 SV=2;	PF13445.8;PF00097.27;PF13920.8;PF14634.8;PF13923.8;PF15227.8;PF13639.8	zf-RING_UBOX;zf-C3HC4;zf-C3HC4_3;zf-RING_5;zf-C3HC4_2;zf-C3HC4_4;zf-RING_2	RING-type zinc-finger;Zinc finger, C3HC4 type;Zinc finger, C3HC4 type;zinc-RING finger domain;Zinc finger, C3HC4 type;zinc finger of C3HC4-type, RING;Ring finger domain
mango022732	yes	down	32.54	45.28	67.77	29.44	11.23	8.08	11.17	12.49	0.344388	-1.53789	0.00010971	0.00132265	GO:0044210;GO:0019856;GO:0006541;GO:0006241;GO:0003883;GO:0005524;GO:004280	BP:'de novo' CTP biosynthetic process;BP:pyrimidine nucleobase biosynthetic process;BP:glutamine metabolic process;BP:CTP biosynthetic process;MF:CTP synthase activity;MF:ATP binding;MF:identical protein binding;	K01937	pyrG, CTPS	map00240;map01240	Pyrimidine metabolism;Biosynthesis of cofactors	COG0504	F:Nucleotide transport and metabolism	XP_031287807.1	CTP synthase [Pistacia vera]	sp|Q54V77|PYRG_DICDI;	CTP synthase OS=Dictyostelium discoideum OX=44689 GN=ctps PE=3 SV=1;	PF06418.16;PF00117.30;PF07722.15	CTP_synth_N;GATase;Peptidase_C26	CTP synthase N-terminus;Glutamine amidotransferase class-I;Peptidase C26
mango015257	yes	up	1.63	1.74	1.14	1.59	2.41	1.72	2.49	2.17	2.29342	1.1975	0.00169119	0.0118178	GO:0006189;GO:0006164;GO:0046084;GO:0005829;GO:0004641;GO:0005524;GO:000463	BP:'de novo' IMP biosynthetic process;BP:purine nucleotide biosynthetic process;BP:adenine biosynthetic process;CC:cytosol;MF:phosphoribosylformylglycinamidine cyclo-ligase activity;MF:ATP binding;MF:phosphoribosylamine-glycine ligase activity;	K01933	purM	map00230	Purine metabolism	COG0150	F:Nucleotide transport and metabolism	XP_031270793.1	phosphoribosylformylglycinamidine cyclo-ligase, chloroplastic/mitochondrial [Pistacia vera]	sp|Q05728|PUR5_ARATH;	Phosphoribosylformylglycinamidine cyclo-ligase, chloroplastic OS=Arabidopsis thaliana OX=3702 GN=PUR5 PE=1 SV=2;	PF02769.24;PF00586.26	AIRS_C;AIRS	AIR synthase related protein, C-terminal domain;AIR synthase related protein, N-terminal domain
mango022265	yes	up	0.39	5.29	8.47	16.25	36.1	25.44	16.77	66.64	4.20121	2.0708	1.34569e-05	0.000238532	GO:0009505;GO:000419	CC:plant-type cell wall;MF:aspartic-type endopeptidase activity;	------	------	------	------	ENOG410XNV7	O:Posttranslational modification, protein turnover, chaperones	XP_031283699.1	probable aspartyl protease At4g16563 [Pistacia vera]	sp|Q940R4|ASP63_ARATH;	Probable aspartyl protease At4g16563 OS=Arabidopsis thaliana OX=3702 GN=At4g16563 PE=2 SV=1;	PF14541.8;PF14543.8;PF00026.25	TAXi_C;TAXi_N;Asp	Xylanase inhibitor C-terminal;Xylanase inhibitor N-terminal;Eukaryotic aspartyl protease
mango007974	yes	down	1.75	1.71	2.05	2.8	0.52	0.22	0.54	0.2	0.303134	-1.72197	0.00161616	0.0113976	GO:0006506;GO:0016021;GO:0005789;GO:0004376;GO:0000026;GO:000003	BP:GPI anchor biosynthetic process;CC:integral component of membrane;CC:endoplasmic reticulum membrane;MF:glycolipid mannosyltransferase activity;MF:alpha-1,2-mannosyltransferase activity;MF:mannosyltransferase activity;	K05286	PIGB	map00563	Glycosylphosphatidylinositol (GPI)-anchor biosynthesis	ENOG410XYK9	S:Function unknown	XP_031285074.1	GPI mannosyltransferase 3 [Pistacia vera]	sp|Q94A15|APTG1_ARATH;	Mannosyltransferase APTG1 OS=Arabidopsis thaliana OX=3702 GN=APTG1 PE=2 SV=1;	PF03901.19	Glyco_transf_22	Alg9-like mannosyltransferase family
mango005033	yes	up	0	0	0	0.06	0.06	0	3.51	5.05	72.516	6.18023	0.00616202	0.0326258	GO:001678	MF:hydrolase activity, acting on ester bonds;	------	------	------	------	------	------	XP_031287078.1	GDSL esterase/lipase LTL1-like [Pistacia vera]	sp|Q8LB81|GDL79_ARATH;	GDSL esterase/lipase At5g33370 OS=Arabidopsis thaliana OX=3702 GN=At5g33370 PE=2 SV=1;	PF00657.24	Lipase_GDSL	GDSL-like Lipase/Acylhydrolase
mango029330	yes	up	0.95	2.78	2	3.78	1.17	8.65	7.22	8.45	3.00165	1.58576	0.0149122	0.0640134	GO:000823	MF:cysteine-type peptidase activity;	------	------	------	------	COG4870	O:Posttranslational modification, protein turnover, chaperones	XP_031268238.1	senescence-specific cysteine protease SAG12-like [Pistacia vera]	sp|Q9FJ47|SAG12_ARATH;	Senescence-specific cysteine protease SAG12 OS=Arabidopsis thaliana OX=3702 GN=SAG12 PE=1 SV=1;	PF00112.25;PF08246.14;PF03051.17	Peptidase_C1;Inhibitor_I29;Peptidase_C1_2	Papain family cysteine protease;Cathepsin propeptide inhibitor domain;Peptidase C1-like family
mango023854	yes	up	24.91	21.49	34.67	27.27	76.97	30	19.38	40.66	2.3382	1.2254	0.0223153	0.0861167	GO:0016021;GO:001678	CC:integral component of membrane;MF:hydrolase activity;	------	------	------	------	ENOG410XT8B	S:Function unknown	XP_031273460.1	LOW QUALITY PROTEIN: uncharacterized protein LOC116131931 [Pistacia vera]	------	------	PF00149.30	Metallophos	Calcineurin-like phosphoesterase
mango002807	yes	up	3398.43	2986.79	3827.11	2838.82	7088.21	6074.61	5420.44	5976.03	2.97381	1.57231	6.51731e-09	3.32755e-07	GO:0006635;GO:0010124;GO:0005777;GO:0016747;GO:000398	BP:fatty acid beta-oxidation;BP:phenylacetate catabolic process;CC:peroxisome;MF:transferase activity, transferring acyl groups other than amino-acyl groups;MF:acetyl-CoA C-acyltransferase activity;	K07513	ACAA1	map04146;map00592;map00280;map01040;map00071	Peroxisome;alpha-Linolenic acid metabolism;Valine, leucine and isoleucine degradation;Biosynthesis of unsaturated fatty acids;Fatty acid degradation	COG0183	I:Lipid transport and metabolism	XP_031249469.1	3-ketoacyl-CoA thiolase 2, peroxisomal [Pistacia vera]	sp|Q56WD9|THIK2_ARATH;	3-ketoacyl-CoA thiolase 2, peroxisomal OS=Arabidopsis thaliana OX=3702 GN=PED1 PE=1 SV=2;	PF00108.25;PF02803.20	Thiolase_N;Thiolase_C	Thiolase, N-terminal domain;Thiolase, C-terminal domain
mango026373	yes	down	21.71	12.65	19.63	15.68	1.05	2.96	5.61	0.62	0.269912	-1.88944	0.000521668	0.00466323	GO:0006468;GO:0016021;GO:0005886;GO:0005524;GO:000467	BP:protein phosphorylation;CC:integral component of membrane;CC:plasma membrane;MF:ATP binding;MF:protein kinase activity;	------	------	------	------	ENOG410ZS46	T:Signal transduction mechanisms	XP_031278054.1	protein NSP-INTERACTING KINASE 2 [Pistacia vera]	sp|Q8RY65|NIK2_ARATH;	Protein NSP-INTERACTING KINASE 2 OS=Arabidopsis thaliana OX=3702 GN=NIK2 PE=1 SV=1;	PF00069.27;PF07714.19;PF08263.14;PF13855.8;PF12799.9	Pkinase;PK_Tyr_Ser-Thr;LRRNT_2;LRR_8;LRR_4	Protein kinase domain;Protein tyrosine and serine/threonine kinase;Leucine rich repeat N-terminal domain;Leucine rich repeat;Leucine Rich repeats
mango004306	no	down	53.76	77.29	51.63	49.84	29.83	6.2	17.87	13.46	0.494812	-1.01505	0.074523	0.206009	GO:001678	MF:hydrolase activity;	------	------	------	------	COG0589	T:Signal transduction mechanisms	XP_031286382.1	universal stress protein PHOS32-like [Pistacia vera]	sp|Q8VYN9|PHO32_ARATH;	Universal stress protein PHOS32 OS=Arabidopsis thaliana OX=3702 GN=PHOS32 PE=1 SV=1;	PF00582.28	Usp	Universal stress protein family
mango018705	yes	down	7.65	11.42	8.11	7.99	0.94	2.59	2.2	0.82	0.313487	-1.67352	0.000120574	0.00143792	GO:0009507;GO:001630	CC:chloroplast;MF:kinase activity;	------	------	------	------	COG0703	E:Amino acid transport and metabolism	XP_031271374.1	probable inactive shikimate kinase like 1, chloroplastic [Pistacia vera]	sp|Q9LW20|SKL1_ARATH;	Probable inactive shikimate kinase like 1, chloroplastic OS=Arabidopsis thaliana OX=3702 GN=SKL1 PE=2 SV=1;	PF01202.24	SKI	Shikimate kinase
mango022121	yes	down	1.01	1.64	3.41	5.39	0.25	0.34	0.41	0	0.152376	-2.71429	0.00138985	0.0101606	GO:0015035;GO:000879	MF:protein disulfide oxidoreductase activity;MF:arsenate reductas;	K17479	GRXCR1	------	------	ENOG4111HAI	O:Posttranslational modification, protein turnover, chaperones	XP_006435793.1	uncharacterized protein At5g39865 [Citrus clementina]	sp|Q9FLE8|Y5986_ARATH;	Uncharacterized protein At5g39865 OS=Arabidopsis thaliana OX=3702 GN=At5g39865 PE=2 SV=1;	PF00462.26	Glutaredoxin	Glutaredoxin
mango007725	yes	down	1.34	2.15	1.98	4.72	0.08	0.22	0.73	0.21	0.178398	-2.48683	0.000831657	0.00675955	GO:0005886;GO:000451	CC:plasma membrane;MF:endonuclease activity;	------	------	------	------	COG3568	S:Function unknown	XP_031274297.1	uncharacterized protein LOC116132771 [Pistacia vera]	------	------	PF03372.25	Exo_endo_phos	Endonuclease/Exonuclease/phosphatase family
mango016303	yes	up	2.62	5.77	5.07	12.73	10.86	19.95	37.88	26.05	4.41513	2.14245	5.22228e-06	0.000107891	GO:0006004;GO:0005737;GO:0016021;GO:0016740;GO:001675	BP:fucose metabolic process;CC:cytoplasm;CC:integral component of membrane;MF:transferase activity;MF:transferase activity, transferring glycosyl groups;	------	------	------	------	ENOG410YKDZ	S:Function unknown	XP_031249749.1	O-fucosyltransferase 19-like [Pistacia vera]	sp|Q9SH89|OFT19_ARATH;	O-fucosyltransferase 19 OS=Arabidopsis thaliana OX=3702 GN=OFUT19 PE=2 SV=1;	PF10250.11	O-FucT	GDP-fucose protein O-fucosyltransferase
mango020089	yes	up	12.99	9.45	8.55	8.22	20.61	46.05	45.67	34.56	6.47771	2.69548	1.15164e-16	3.08624e-14	GO:0006631;GO:0009570;GO:0005504;GO:001687	BP:fatty acid metabolic process;CC:chloroplast stroma;MF:fatty acid binding;MF:intramolecular lyase activity;	------	------	------	------	ENOG410Y9JB	O:Posttranslational modification, protein turnover, chaperones	OMO69282.1	Chalcone isomerase [Corchorus olitorius]	sp|A0A2U7XUH7|CHIL1_HUMLU;	Chalcone isomerase-like protein 1 OS=Humulus lupulus OX=3486 GN=CHIL1 PE=1 SV=1;	PF16036.7	Chalcone_3	Chalcone isomerase-like
mango025747	no	down	3.01	4.36	1.73	2.76	0.5	0.66	1.6	0.24	0.469677	-1.09026	0.051023	0.157321	GO:0016021;GO:0030247;GO:0005524;GO:000467	CC:integral component of membrane;MF:polysaccharide binding;MF:ATP binding;MF:protein kinase activity;	------	------	------	------	------	------	XP_031285708.1	rust resistance kinase Lr10-like [Pistacia vera]	sp|P93604|LRK10_WHEAT;	Rust resistance kinase Lr10 OS=Triticum aestivum OX=4565 GN=LRK10 PE=2 SV=1;	PF13947.8;PF14380.8	GUB_WAK_bind;WAK_assoc	Wall-associated receptor kinase galacturonan-binding;Wall-associated receptor kinase C-terminal
mango028922	yes	down	2.19	3.39	3.1	2.04	0.33	0.83	0.28	0.22	0.256793	-1.96132	0.000690152	0.00583968	GO:0005975;GO:0046658;GO:0016021;GO:004297	BP:carbohydrate metabolic process;CC:anchored component of plasma membrane;CC:integral component of membrane;MF:glucan endo-1,3-beta-D-glucosidase activity;	------	------	------	------	ENOG410Y907	S:Function unknown	XP_031247309.1	glucan endo-1,3-beta-glucosidase 5 [Pistacia vera]	sp|Q9M088|E135_ARATH;	Glucan endo-1,3-beta-glucosidase 5 OS=Arabidopsis thaliana OX=3702 GN=At4g31140 PE=2 SV=1;	PF00332.20;PF07983.15	Glyco_hydro_17;X8	Glycosyl hydrolases family 17;X8 domain
mango029404	yes	down	4.85	17.37	8.77	10.92	0.32	0.77	1.62	0.57	0.108057	-3.21014	2.77935e-10	2.06896e-08	GO:0016021;GO:0005886;GO:0005524;GO:000467	CC:integral component of membrane;CC:plasma membrane;MF:ATP binding;MF:protein kinase activity;	------	------	------	------	COG4886	S:Function unknown	XP_031286425.1	receptor-like protein kinase HSL1 [Pistacia vera]	sp|Q9SGP2|HSL1_ARATH;	Receptor-like protein kinase HSL1 OS=Arabidopsis thaliana OX=3702 GN=HSL1 PE=2 SV=1;	PF00069.27;PF07714.19;PF13855.8;PF12799.9;PF08263.14;PF00560.35	Pkinase;PK_Tyr_Ser-Thr;LRR_8;LRR_4;LRRNT_2;LRR_1	Protein kinase domain;Protein tyrosine and serine/threonine kinase;Leucine rich repeat;Leucine Rich repeats;Leucine rich repeat N-terminal domain;Leucine Rich Repeat
mango010351	yes	up	35.74	41.45	13.11	26.01	238.52	95.3	144.64	202.39	9.08284	3.18314	1.38181e-10	1.15206e-08	GO:0016021;GO:0005506;GO:0016705;GO:0004497;GO:002003	CC:integral component of membrane;MF:iron ion binding;MF:oxidoreductase activity, acting on paired donors, with incorporation or reduction of molecular oxygen;MF:monooxygenase activity;MF:heme binding;	K20562	CYP736A	------	------	COG2124	Q:Secondary metabolites biosynthesis, transport and catabolism	TXG60577.1	hypothetical protein EZV62_015150 [Acer yangbiense]	sp|A0A068Q5V6|C7150_PRUMU;	Cytochrome P450 71AU50 OS=Prunus mume OX=102107 GN=CYP71AU50 PE=2 SV=1;	PF00067.24	p450	Cytochrome P450
mango024722	yes	up	164.95	154.18	144.64	155.48	456.55	207.34	252.18	346.83	3.15662	1.65838	6.16161e-06	0.000122313	GO:000395	MF:NAD+ ADP-ribosyltransferase activity;	------	------	------	------	ENOG4111NY1	S:Function unknown	XP_031270812.1	probable inactive poly [ADP-ribose] polymerase SRO3 [Pistacia vera]	sp|Q8RY59|RCD1_ARATH;	Inactive poly [ADP-ribose] polymerase RCD1 OS=Arabidopsis thaliana OX=3702 GN=RCD1 PE=1 SV=1;	PF12174.10;PF00644.22;PF02825.22	RST;PARP;WWE	RCD1-SRO-TAF4;Pol;WWE domain
mango010510	no	up	65.87	329.6	56.45	28.39	183.7	161.72	358.27	257.64	2.72736	1.44751	0.058376	0.172673	GO:0006529;GO:0006541;GO:0005524;GO:000406	BP:asparagine biosynthetic process;BP:glutamine metabolic process;MF:ATP binding;MF:asparagine synthas;	K01953	asnB, ASNS	map00250	Alanine, aspartate and glutamate metabolism	------	------	XP_031285522.1	asparagine synthetase [glutamine-hydrolyzing] 3 [Pistacia vera]	sp|Q9LFU1|ASNS3_ARATH;	Asparagine synthetase [glutamine-hydrolyzing] 3 OS=Arabidopsis thaliana OX=3702 GN=ASN3 PE=2 SV=1;	PF00733.23;PF13537.8;PF13522.8;PF12481.10	Asn_synthase;GATase_7;GATase_6;DUF3700	Asparagine synthase;Glutamine amidotransferase domain;Glutamine amidotransferase domain;Aluminium induced protein
mango010353	yes	up	17.52	22.04	8.66	16.04	89.94	29.32	53.68	65.02	5.94051	2.57059	2.13639e-07	7.09188e-06	GO:0016021;GO:0005506;GO:0016705;GO:0004497;GO:002003	CC:integral component of membrane;MF:iron ion binding;MF:oxidoreductase activity, acting on paired donors, with incorporation or reduction of molecular oxygen;MF:monooxygenase activity;MF:heme binding;	K20562	CYP736A	------	------	COG2124	Q:Secondary metabolites biosynthesis, transport and catabolism	TXG60577.1	hypothetical protein EZV62_015150 [Acer yangbiense]	sp|A0A068Q5V6|C7150_PRUMU;	Cytochrome P450 71AU50 OS=Prunus mume OX=102107 GN=CYP71AU50 PE=2 SV=1;	PF00067.24	p450	Cytochrome P450
mango023332	yes	up	68.83	70.21	67.26	75.14	169.5	74.02	83.24	92.97	2.45276	1.2944	0.000989717	0.00775669	GO:0006520;GO:0005737;GO:000404	BP:cellular amino acid metabolic process;CC:cytoplasm;MF:aminoacylase activity;	K14677	ACY1	map00220	Arginine biosynthesis	COG0624	E:Amino acid transport and metabolism	XP_031252723.1	aminoacylase-1-like [Pistacia vera]	sp|Q99JW2|ACY1_MOUSE;	Aminoacylase-1 OS=Mus musculus OX=10090 GN=Acy1 PE=1 SV=1;	PF01546.30;PF07687.16;PF04389.19	Peptidase_M20;M20_dimer;Peptidase_M28	Peptidase family M20/M25/M40;Peptidase dimerisation domain;Peptidase family M28
mango030010	yes	up	5.41	5.02	4.46	2.8	9.02	5.41	6	8.1	2.58235	1.36869	0.00060577	0.00524395	GO:0006396;GO:0016021;GO:0008173;GO:003069	BP:RNA processing;CC:integral component of membrane;MF:RNA methyltransferase activity;MF:tRN;	------	------	------	------	COG2265	J:Translation, ribosomal structure and biogenesis	XP_031268622.1	uncharacterized protein LOC116127090 [Pistacia vera]	sp|Q8KGF9|Y009_CHLTE;	Uncharacterized RNA methyltransferase CT0009 OS=Chlorobaculum tepidum;	PF05958.13;PF13847.8;PF13649.8;PF05175.16;PF09445.12;PF02475.18;PF06325.15;PF01555.20;PF08242.14;PF13489.8;PF08241.14;PF03602.17	tRNA_U5-meth_tr;Methyltransf_31;Methyltransf_25;MTS;Methyltransf_15;Met_10;PrmA;N6_N4_Mtase;Methyltransf_12;Methyltransf_23;Methyltransf_11;Cons_hypoth95	tRNA;Methyltransferase domain;Methyltransferase domain;Methyltransferase small domain;RNA cap guanine-N2 methyltransferase;Met-10+ like-protein;Ribosomal protein L11 methyltransferase;DNA methylase;Methyltransferase domain;Methyltransferase domain;Methyltransferase domain;Conserved hypothetical protein 95
mango035545	yes	up	2.94	4.13	4.79	8.78	4.04	12.89	8.68	3.72	2.20579	1.14129	0.0106541	0.0495488	GO:0006012;GO:0016021;GO:000397	BP:galactose metabolic process;CC:integral component of membrane;MF:UDP-glucose 4-epimerase activity;	K12448	UXE, uxe	map00520	Amino sugar and nucleotide sugar metabolism	COG1087	M:Cell wall/membrane/envelope biogenesis	XP_031256469.1	UDP-arabinose 4-epimerase 1-like isoform X1 [Pistacia vera]	sp|Q8H0B6|ARAE2_ORYSJ;	Probable UDP-arabinose 4-epimerase 2 OS=Oryza sativa subsp. japonica OX=39947 GN=UEL-2 PE=2 SV=1;	PF16363.7;PF01370.23;PF02719.17;PF01073.21;PF04321.19;PF13460.8;PF07993.14;PF00106.27	GDP_Man_Dehyd;Epimerase;Polysacc_synt_2;3Beta_HSD;RmlD_sub_bind;NAD_binding_10;NAD_binding_4;adh_short	GDP-mannose 4,6 dehydratase;NAD dependent epimerase/dehydratase family;Polysaccharide biosynthesis protein;3-beta hydroxysteroid dehydrogenase/isomerase family;RmlD substrate binding domain;NA;Male sterility protein;short chain dehydrogenase
mango017520	yes	down	2.78	9.04	3.79	5.18	0.55	0.8	1.01	1.54	0.203802	-2.29476	0.000172353	0.00192222	GO:0005768;GO:0005794;GO:0003924;GO:000552	CC:endosome;CC:Golgi apparatus;MF:GTPase activity;MF:GTP binding;	K07904	RAB11A	map04144	Endocytosis	COG1100	S:Function unknown	XP_031283407.1	ras-related protein RABA3-like isoform X1 [Pistacia vera]	sp|Q9LNK1|RABA3_ARATH;	Ras-related protein RABA3 OS=Arabidopsis thaliana OX=3702 GN=RABA3 PE=2 SV=1;	PF00071.24;PF08477.15;PF00025.23;PF01926.25	Ras;Roc;Arf;MMR_HSR1	Ras family;Ras of Complex, Roc, domain of DAPkinase;ADP-ribosylation factor family;50S ribosome-binding GTPase
mango006123	yes	up	206.86	247.13	229.69	279.18	539.99	312.81	429.76	831.44	2.64377	1.4026	2.83204e-07	9.01972e-06	GO:0006635;GO:0055088;GO:0033540;GO:0000038;GO:0001676;GO:0005777;GO:0050660;GO:0016401;GO:0005504;GO:0003997;GO:007194	BP:fatty acid beta-oxidation;BP:lipid homeostasis;BP:fatty acid beta-oxidation using acyl-CoA oxidase;BP:very long-chain fatty acid metabolic process;BP:long-chain fatty acid metabolic process;CC:peroxisome;MF:flavin adenine dinucleotide binding;MF:palmitoyl-CoA oxidase activity;MF:fatty acid binding;MF:acyl-CoA oxidase activity;MF:FAD binding;	K00232	E1.3.3.6, ACOX1, ACOX3	map00640;map00592;map01040;map00071;map04146;map00410	Propanoate metabolism;alpha-Linolenic acid metabolism;Biosynthesis of unsaturated fatty acids;Fatty acid degradation;Peroxisome;beta-Alanine metabolism	COG1960	I:Lipid transport and metabolism	AQZ55555.1	acyl-CoA-oxidase-1 [Mangifera indica]	sp|O65202|ACOX1_ARATH;	Peroxisomal acyl-coenzyme A oxidase 1 OS=Arabidopsis thaliana OX=3702 GN=ACX1 PE=1 SV=1;	PF01756.21;PF14749.8;PF02770.21	ACOX;Acyl-CoA_ox_N;Acyl-CoA_dh_M	Acyl-CoA oxidase;Acyl-coenzyme A oxidase N-terminal;Acyl-CoA dehydrogenase, middle domain
mango010979	yes	up	40.05	41.42	36.27	48.1	77.93	47.95	91.03	206.4	2.33212	1.22164	1.07484e-06	2.78494e-05	GO:0006886;GO:0030139;GO:0012505;GO:0005768;GO:0003924;GO:000552	BP:intracellular protein transport;CC:endocytic vesicle;CC:endomembrane system;CC:endosome;MF:GTPase activity;MF:GTP binding;	K07889	RAB5C	map04145;map04144	Phagosome;Endocytosis	ENOG410YCCP	S:Function unknown	XP_031269378.1	ras-related protein Rab5-like isoform X1 [Pistacia vera]	sp|P31583|RHN1_NICPL;	Ras-related protein RHN1 OS=Nicotiana plumbaginifolia OX=4092 GN=RHN1 PE=2 SV=1;	PF00071.24;PF08477.15;PF00025.23;PF04670.14;PF00009.29	Ras;Roc;Arf;Gtr1_RagA;GTP_EFTU	Ras family;Ras of Complex, Roc, domain of DAPkinase;ADP-ribosylation factor family;Gtr1/RagA G protein conserved region;Elongation factor Tu GTP binding domain
mango020162	yes	down	2.46	5.53	3.85	5.63	0.12	0.59	1.24	0	0.19346	-2.36989	0.000178528	0.00197932	GO:001640	MF:CoA-ligase activity;	------	------	------	------	COG0318;COG0318	I:Lipid transport and metabolism;Q:Secondary metabolites biosynthesis, transport and catabolism	XP_031253039.1	4-coumarate--CoA ligase-like 9 [Pistacia vera]	sp|Q84P23|4CLL9_ARATH;	4-coumarate--CoA ligase-like 9 OS=Arabidopsis thaliana OX=3702 GN=4CLL9 PE=1 SV=2;	PF00501.30;PF13193.8	AMP-binding;AMP-binding_C	AMP-binding enzyme;AMP-binding enzyme C-terminal domain
mango027918	yes	down	19.77	28.75	17.74	61.84	5.35	10.03	17.7	3.49	0.467151	-1.09804	0.028232	0.102102	GO:0009698;GO:0006631;GO:0031956;GO:0016207;GO:001687	BP:phenylpropanoid metabolic process;BP:fatty acid metabolic process;MF:medium-chain fatty acid-CoA ligase activity;MF:4-coumarate-CoA ligase activity;MF:ligase activity;	K22133	AAE3	map00630	Glyoxylate and dicarboxylate metabolism	COG0318;COG0318	I:Lipid transport and metabolism;Q:Secondary metabolites biosynthesis, transport and catabolism	XP_031278452.1	LOW QUALITY PROTEIN: oxalate--CoA ligase-like [Pistacia vera]	sp|M4IQQ7|CCL9_HUMLU;	Probable CoA ligase CCL9 OS=Humulus lupulus OX=3486 GN=CCL9 PE=2 SV=1;	PF00501.30;PF13193.8	AMP-binding;AMP-binding_C	AMP-binding enzyme;AMP-binding enzyme C-terminal domain
mango000767	yes	down	1.87	4.74	2.27	3.32	0.2	0.26	0.37	0.05	0.122561	-3.02843	2.99244e-12	3.74234e-10	GO:0016887;GO:000552	MF:ATPase activity;MF:ATP binding;	------	------	------	------	COG0542	O:Posttranslational modification, protein turnover, chaperones	XP_031271206.1	protein SMAX1-LIKE 6 [Pistacia vera]	sp|O80875|SMXL7_ARATH;	Protein SMAX1-LIKE 7 OS=Arabidopsis thaliana OX=3702 GN=SMXL7 PE=1 SV=1;	------	------	------
mango017579	yes	up	7.36	5.29	6.37	8.36	18.32	7.95	18.01	5.5	3.45917	1.79043	7.50015e-06	0.000145949	GO:0009409;GO:0005634;GO:0016021;GO:0004519;GO:0000175;GO:000550	BP:response to cold;CC:nucleus;CC:integral component of membrane;MF:endonuclease activity;MF:3'-5'-exoribonuclease activity;MF:calcium ion binding;	------	------	------	------	COG5239;ENOG4111KK5	A:RNA processing and modification;S:Function unknown	XP_031251168.1	uncharacterized calcium-binding protein At1g02270-like [Pistacia vera]	sp|O81916|YC22_ARATH;	Uncharacterized calcium-binding protein At1g02270 OS=Arabidopsis thaliana OX=3702 GN=At1g02270 PE=2 SV=2;	PF03372.25;PF00036.34	Exo_endo_phos;EF-hand_1	Endonuclease/Exonuclease/phosphatase family;EF hand
mango005918	yes	up	26.27	14.96	22	18.8	29.42	40.79	36.45	21.22	2.91507	1.54353	8.58237e-11	7.59418e-09	GO:0002229;GO:0042742;GO:0005773;GO:0016021;GO:0005886;GO:0106311;GO:0106310;GO:0004672;GO:0030246;GO:0004675;GO:0004674;GO:000552	BP:defense response to oomycetes;BP:defense response to bacterium;CC:vacuole;CC:integral component of membrane;CC:plasma membrane;CC:old GO;CC:old GO;MF:protein kinase activity;MF:carbohydrate binding;MF:transmembrane receptor protein serine/threonine kinase activity;MF:protein serine/threonine kinase activity;MF:ATP binding;	------	------	------	------	COG0515	T:Signal transduction mechanisms	XP_031261430.1	L-type lectin-domain containing receptor kinase S.1 [Pistacia vera]	sp|Q9M9E0|LRKS1_ARATH;	L-type lectin-domain containing receptor kinase S.1 OS=Arabidopsis thaliana OX=3702 GN=LECRKS1 PE=1 SV=1;	PF00139.21;PF00069.27;PF07714.19;PF17667.3	Lectin_legB;Pkinase;PK_Tyr_Ser-Thr;Pkinase_fungal	Legume lectin domain;Protein kinase domain;Protein tyrosine and serine/threonine kinase;Fungal protein kinase
mango026345	yes	up	30.32	58.35	34.11	55.95	81.5	44.68	69.66	85.57	2.01322	1.0095	0.00289952	0.0181066	GO:0006099;GO:0015977;GO:0005737;GO:0005829;GO:000896	BP:tricarboxylic acid cycle;BP:carbon fixation;CC:cytoplasm;CC:cytosol;MF:phosphoenolpyruvate carboxylase activity;	K01595	ppc	map00620;map00710	Pyruvate metabolism;Carbon fixation in photosynthetic organisms	COG2352	C:Energy production and conversion	XP_031273632.1	phosphoenolpyruvate carboxylase 4 isoform X1 [Pistacia vera]	sp|Q8GVE8|CAPP4_ARATH;	Phosphoenolpyruvate carboxylase 4 OS=Arabidopsis thaliana OX=3702 GN=PPC4 PE=2 SV=1;	PF00311.19	PEPcase	Phosphoenolpyruvate carboxylase
mango023359	yes	up	13.53	11.53	10.3	15.72	33.9	29.12	37.68	25.49	4.12147	2.04316	2.37115e-25	1.64742e-22	GO:0004674;GO:0005524;GO:000467	MF:protein serine/threonine kinase activity;MF:ATP binding;MF:protein kinase activity;	K13414	MEKK1	map04016;map04626	MAPK signaling pathway - plant;Plant-pathogen interaction	ENOG410XQGS	T:Signal transduction mechanisms	XP_031272996.1	mitogen-activated protein kinase kinase kinase 1 [Pistacia vera]	sp|Q39008|M3K1_ARATH;	Mitogen-activated protein kinase kinase kinase 1 OS=Arabidopsis thaliana OX=3702 GN=MEKK1 PE=1 SV=2;	PF00069.27;PF07714.19;PF14531.8;PF17667.3	Pkinase;PK_Tyr_Ser-Thr;Kinase-like;Pkinase_fungal	Protein kinase domain;Protein tyrosine and serine/threonine kinase;Kinase-like;Fungal protein kinase
mango000676	yes	down	2.12	3.81	2.45	5.41	0.68	0.99	0.94	0.84	0.317893	-1.65339	8.63348e-06	0.000164924	GO:0007166;GO:0005737;GO:0005634;GO:000484	BP:cell surface receptor signaling pathway;CC:cytoplasm;CC:nucleus;MF:ubiquitin-protein transferase activity;	------	------	------	------	ENOG4110352	S:Function unknown	XP_031287512.1	U-box domain-containing protein 13-like [Pistacia vera]	sp|Q9SNC6|PUB13_ARATH;	U-box domain-containing protein 13 OS=Arabidopsis thaliana OX=3702 GN=PUB13 PE=1 SV=1;	PF00514.25;PF04564.17;PF05536.13;PF13646.8;PF04826.15;PF13445.8;PF15227.8;PF11789.10;PF19584.1	Arm;U-box;Neurochondrin;HEAT_2;Arm_2;zf-RING_UBOX;zf-C3HC4_4;zf-Nse;MCAfunc	Armadillo/beta-catenin-like repeat;U-box domain;Neurochondrin;HEAT repeats;Armadillo-like;RING-type zinc-finger;zinc finger of C3HC4-type, RING;Zinc-finger of the MIZ type in Nse subunit;MCAfunc domain
mango033729	yes	down	0.94	1.86	4.61	12.65	0.37	0	0.31	0	0.0581445	-4.10421	0.000521783	0.00466323	GO:0046658;GO:0016021;GO:000905	CC:anchored component of plasma membrane;CC:integral component of membrane;MF:electron carrier activity;	------	------	------	------	ENOG410ZMPK	S:Function unknown	XP_031286666.1	lamin-like protein [Pistacia vera]	sp|Q39131|LAML_ARATH;	Lamin-like protein OS=Arabidopsis thaliana OX=3702 GN=At5g15350 PE=2 SV=1;	PF02298.19	Cu_bind_like	Plastocyanin-like domain
mango034312	yes	down	1.62	2.36	1.95	2.69	0.48	0.86	0.63	0.62	0.432226	-1.21014	0.000755724	0.00628118	GO:0005829;GO:0005634;GO:0004722;GO:0004674;GO:0004672;GO:000552	CC:cytosol;CC:nucleus;MF:protein serine/threonine phosphatase activity;MF:protein serine/threonine kinase activity;MF:protein kinase activity;MF:ATP binding;	------	------	------	------	COG0631	T:Signal transduction mechanisms	XP_031272082.1	LOW QUALITY PROTEIN: protein kinase and PP2C-like domain-containing protein [Pistacia vera]	sp|Q5JJY4|P2C04_ORYSJ;	Protein kinase and PP2C-like domain-containing protein OS=Oryza sativa subsp. japonica OX=39947 GN=Os01g0541900 PE=2 SV=1;	PF00481.23;PF00069.27;PF07714.19	PP2C;Pkinase;PK_Tyr_Ser-Thr	Protein phosphatase 2C;Protein kinase domain;Protein tyrosine and serine/threonine kinase
mango026591	yes	up	11.68	24.93	9.62	42.79	113.93	34.34	53.64	200.64	4.02746	2.00987	0.000271368	0.00278023	GO:0006468;GO:0035556;GO:0005737;GO:0004674;GO:0004672;GO:000552	BP:protein phosphorylation;BP:intracellular signal transduction;CC:cytoplasm;MF:protein serine/threonine kinase activity;MF:protein kinase activity;MF:ATP binding;	K08867	WNK, PRKWNK	------	------	ENOG410XQWZ	T:Signal transduction mechanisms	XP_031267857.1	probable serine/threonine-protein kinase WNK11 [Pistacia vera]	sp|Q6ICW6|WNK11_ARATH;	Probable serine/threonine-protein kinase WNK11 OS=Arabidopsis thaliana OX=3702 GN=WNK11 PE=2 SV=1;	PF00069.27;PF07714.19;PF17667.3	Pkinase;PK_Tyr_Ser-Thr;Pkinase_fungal	Protein kinase domain;Protein tyrosine and serine/threonine kinase;Fungal protein kinase
mango029744	yes	up	150.57	111.77	81.73	121.7	142.42	165.27	216.26	111.21	2.5577	1.35485	2.30393e-10	1.76406e-08	GO:0018206;GO:0043686;GO:0031365;GO:0006412;GO:0005739;GO:0009507;GO:0042586;GO:004687	BP:peptidyl-methionine modification;BP:co-translational protein modification;BP:N-terminal protein amino acid modification;BP:translation;CC:mitochondrion;CC:chloroplast;MF:peptide deformylase activity;MF:metal ion binding;	K01462	PDF, def	------	------	COG0242	J:Translation, ribosomal structure and biogenesis	XP_031286206.1	peptide deformylase 1A, chloroplastic-like [Pistacia vera]	sp|Q9FUZ0|DEF1A_SOLLC;	Peptide deformylase 1A, chloroplastic OS=Solanum lycopersicum OX=4081 GN=PDF1A PE=2 SV=1;	PF01327.23	Pep_deformylase	Polypeptide deformylase
mango006050	no	up	1.18	2.48	0.88	3.4	4.86	1.27	2.62	5.19	1.94902	0.962747	0.121993	0.287388	GO:0080188;GO:0004386;GO:0070615;GO:000552	BP:RNA-directed DNA methylation;MF:helicase activity;MF:nucleosome-dependent ATPase activity;MF:ATP binding;	K10875	RAD54L, RAD54	map03440	Homologous recombination	COG0553	L:Replication, recombination and repair	XP_031259529.1	LOW QUALITY PROTEIN: SNF2 domain-containing protein CLASSY 3-like [Pistacia vera]	sp|F4I8S3|CLSY3_ARATH;	SNF2 domain-containing protein CLASSY 3 OS=Arabidopsis thaliana OX=3702 GN=CLSY3 PE=1 SV=1;	PF00176.25;PF00271.33;PF04851.17	SNF2-rel_dom;Helicase_C;ResIII	SNF2-related domain;Helicase conserved C-terminal domain;Type III restriction enzyme, res subunit
mango030935	yes	down	2.11	3	2.07	0.69	0.66	0.31	0.47	0.31	0.380983	-1.3922	0.0300181	0.10673	GO:0019740;GO:0016021;GO:0005887;GO:0016787;GO:000851	BP:nitrogen utilization;CC:integral component of membrane;CC:integral component of plasma membrane;MF:hydrolase activity;MF:ammonium transmembrane transporter activity;	K03320	amt, AMT, MEP	------	------	COG0004	P:Inorganic ion transport and metabolism	XP_031277368.1	ammonium transporter 3 member 3-like [Pistacia vera]	sp|Q69T29|AMT33_ORYSJ;	Ammonium transporter 3 member 3 OS=Oryza sativa subsp. japonica OX=39947 GN=AMT3-3 PE=2 SV=1;	PF00909.23	Ammonium_transp	Ammonium Transporter Family
mango006824	yes	up	12.26	9.87	16.51	11.41	26.34	18.48	12.17	15.26	2.26849	1.18173	0.00322044	0.0196654	GO:0006071;GO:0006629;GO:0005773;GO:000888	BP:glycerol metabolic process;BP:lipid metabolic process;CC:vacuole;MF:glycerophosphodiester phosphodiesterase activity;	K01126	E3.1.4.46, glpQ, ugpQ	map00564	Glycerophospholipid metabolism	COG0584	C:Energy production and conversion	XP_031248175.1	glycerophosphodiester phosphodiesterase GDPD6-like [Pistacia vera]	sp|Q9SD81|GDPD6_ARATH;	Glycerophosphodiester phosphodiesterase GDPD6 OS=Arabidopsis thaliana OX=3702 GN=GDPD6 PE=2 SV=1;	PF03009.19	GDPD	Glycerophosphoryl diester phosphodiesterase family
mango027217	no	up	194.08	234.57	167.63	155.91	284.39	161.07	237.91	332.28	1.86318	0.897768	0.00594801	0.0317888	GO:0010150;GO:0015969;GO:0009611;GO:0015979;GO:0009507;GO:0008728;GO:0016301;GO:0008893;GO:0005524;GO:000552	BP:leaf senescence;BP:guanosine tetraphosphate metabolic process;BP:response to wounding;BP:photosynthesis;CC:chloroplast;MF:GTP diphosphokinase activity;MF:kinase activity;MF:guanosine-3',5'-bi;MF:ATP binding;MF:GTP binding;	K00951	relA	map00230	Purine metabolism	COG0317;COG0317	K:Transcription;T:Signal transduction mechanisms	XP_031287988.1	putative GTP diphosphokinase RSH1, chloroplastic [Pistacia vera]	sp|P0DKG8|RSH1L_ARATH;	Putative GTP diphosphokinase RSH1, chloroplastic OS=Arabidopsis thaliana OX=3702 GN=RSH1 PE=1 SV=1;	PF13328.8;PF04607.19;PF02824.23;PF01966.24	HD_4;RelA_SpoT;TGS;HD	HD domain;Region found in RelA / SpoT proteins;TGS domain;HD domain
mango034822	yes	down	16.79	21.28	15.79	18.14	1.29	3.42	4.89	2.4	0.260165	-1.9425	2.50774e-06	5.75798e-05	GO:0006506;GO:0016021;GO:0000139;GO:0031227;GO:001678	BP:GPI anchor biosynthetic process;CC:integral component of membrane;CC:Golgi membrane;CC:intrinsic component of endoplasmic reticulum membrane;MF:hydrolase activity, acting on ester bonds;	K23553	PGAP3, PER1	------	------	COG5237	S:Function unknown	XP_031280503.1	post-GPI attachment to proteins factor 3-like [Pistacia vera]	sp|A8WFS8|PGAP3_DANRE;	Post-GPI attachment to proteins factor 3 OS=Danio rerio OX=7955 GN=pgap3 PE=2 SV=1;	PF04080.15	Per1	Per1-like family
mango000267	yes	down	0.26	0.33	0.54	0.76	0.09	0.13	0.08	0	0.281268	-1.82998	0.0144161	0.0624555	GO:0016818;GO:0008270;GO:0003676;GO:0005524;GO:007061	MF:hydrolase activity, acting on acid anhydrides, in phosphorus-containing anhydrides;MF:zinc ion binding;MF:nucleic acid binding;MF:ATP binding;MF:nucleosome-dependent ATPase activity;	K15711	SMARCA3, HLTF	------	------	ENOG410XQ1S;COG0553	L:Replication, recombination and repair;	XP_031273309.1	putative SWI/SNF-related matrix-associated actin-dependent regulator of chromatin subfamily A member 3-like 1 isoform X1 [Pistacia vera]	sp|Q9FF61|SM3L1_ARATH;	Putative SWI/SNF-related matrix-associated actin-dependent regulator of chromatin subfamily A member 3-like 1 OS=Arabidopsis thaliana OX=3702 GN=At5g05130 PE=2 SV=1;	PF00176.25;PF08797.13;PF00271.33;PF13920.8;PF00097.27;PF13639.8;PF04851.17;PF13923.8	SNF2-rel_dom;HIRAN;Helicase_C;zf-C3HC4_3;zf-C3HC4;zf-RING_2;ResIII;zf-C3HC4_2	SNF2-related domain;HIRAN domain;Helicase conserved C-terminal domain;Zinc finger, C3HC4 type;Zinc finger, C3HC4 type;Ring finger domain;Type III restriction enzyme, res subunit;Zinc finger, C3HC4 type
mango014911	yes	down	20.31	25.22	27.56	14.59	1.76	10.22	7.32	4.3	0.427314	-1.22663	0.0221439	0.0856311	GO:0010362;GO:0009638;GO:0050896;GO:0018298;GO:0007623;GO:0010118;GO:0005794;GO:0005886;GO:0009881;GO:0009882;GO:0010181;GO:0004674;GO:0042802;GO:0004672;GO:000552	BP:negative regulation of anion channel activity by blue light;BP:phototropism;BP:response to stimulus;BP:protein-chromophore linkage;BP:circadian rhythm;BP:stomatal movement;CC:Golgi apparatus;CC:plasma membrane;MF:photoreceptor activity;MF:blue light photoreceptor activity;MF:FMN binding;MF:protein serine/threonine kinase activity;MF:identical protein binding;MF:protein kinase activity;MF:ATP b…	K20715	PHOT	------	------	COG2202	T:Signal transduction mechanisms	AML79537.1	putative LOV domain-containing protein [Toxicodendron radicans]	sp|P93025|PHOT2_ARATH;	Phototropin-2 OS=Arabidopsis thaliana OX=3702 GN=PHOT2 PE=1 SV=2;	PF00069.27;PF13426.9;PF07714.19;PF08447.14;PF00989.27;PF08448.12	Pkinase;PAS_9;PK_Tyr_Ser-Thr;PAS_3;PAS;PAS_4	Protein kinase domain;PAS domain;Protein tyrosine and serine/threonine kinase;PAS fold;PAS fold;PAS fold
mango002535	yes	down	1.39	0.94	1.29	2.87	0.29	0.62	0.43	0.14	0.407313	-1.29579	0.0380264	0.126778	GO:0016021;GO:001687	CC:integral component of membrane;MF:ligase activity;	------	------	------	------	ENOG4111BJ8	S:Function unknown	XP_031255407.1	LOW QUALITY PROTEIN: putative leucine-rich repeat-containing protein DDB_G0290503 [Pistacia vera]	------	------	------	------	------
mango016997	yes	down	1.45	2.12	2.79	2.36	0.76	0.78	0.73	0.24	0.475587	-1.07222	0.00886772	0.0431404	GO:0016125;GO:0016021;GO:0004497;GO:0020037;GO:0016705;GO:0005506;GO:001649	BP:sterol metabolic process;CC:integral component of membrane;MF:monooxygenase activity;MF:heme binding;MF:oxidoreductase activity, acting on paired donors, with incorporation or reduction of molecular oxygen;MF:iron ion binding;MF:oxidoreductase activity;	------	------	------	------	COG2124	Q:Secondary metabolites biosynthesis, transport and catabolism	XP_031249452.1	cytochrome P450 716B1-like [Pistacia vera]	sp|Q50EK1|C16B1_PICSI;	Cytochrome P450 716B1 OS=Picea sitchensis OX=3332 GN=CYP716B1 PE=2 SV=1;	PF00067.24	p450	Cytochrome P450
mango028620	yes	up	184.94	126.58	276.52	215.72	729.75	433.75	224.65	234.35	3.57731	1.83887	0.00021525	0.00231397	GO:0006071;GO:0006629;GO:0005773;GO:000888	BP:glycerol metabolic process;BP:lipid metabolic process;CC:vacuole;MF:glycerophosphodiester phosphodiesterase activity;	K01126	E3.1.4.46, glpQ, ugpQ	map00564	Glycerophospholipid metabolism	COG0584	C:Energy production and conversion	XP_031248234.1	glycerophosphodiester phosphodiesterase GDPD6-like [Pistacia vera]	sp|Q9SD81|GDPD6_ARATH;	Glycerophosphodiester phosphodiesterase GDPD6 OS=Arabidopsis thaliana OX=3702 GN=GDPD6 PE=2 SV=1;	PF03009.19	GDPD	Glycerophosphoryl diester phosphodiesterase family
mango032009	yes	down	1.51	1.92	1.68	1.46	0	0.2	0.09	0.04	0.0884894	-3.49835	9.95287e-06	0.000185962	GO:0046856;GO:0016021;GO:0005783;GO:0052866;GO:004381	BP:phosphatidylinositol dephosphorylation;CC:integral component of membrane;CC:endoplasmic reticulum;MF:phosphatidylinositol phosphate phosphatase activity;MF:phosphatidylinositol-4-phosphate phosphatase activity;	K21797	SAC1, SACM1L	map04070;map00562	Phosphatidylinositol signaling system;Inositol phosphate metabolism	COG5329	T:Signal transduction mechanisms	XP_031280025.1	phosphoinositide phosphatase SAC6-like isoform X1 [Pistacia vera]	sp|Q7X911|SAC6_ARATH;	Phosphoinositide phosphatase SAC6 OS=Arabidopsis thaliana OX=3702 GN=SAC6 PE=2 SV=1;	PF02383.20	Syja_N	SacI homology domain
mango000322	yes	down	0.62	1.46	0.98	2.44	0.29	0.45	0.25	0.26	0.316359	-1.66037	0.00329725	0.0200367	GO:0005886;GO:001630	CC:plasma membrane;MF:kinase activity;	------	------	------	------	ENOG41103UF	S:Function unknown	XP_031251149.1	uncharacterized protein LOC116109035 [Pistacia vera]	------	------	PF00069.27	Pkinase	Protein kinase domain
mango014961	yes	down	13.25	31.25	20.71	25.56	5.72	4.86	4.23	3.67	0.298844	-1.74254	7.75985e-09	3.86119e-07	GO:0009809;GO:0045551;GO:0008270;GO:0016616;GO:001649	BP:lignin biosynthetic process;MF:cinnamyl-alcohol dehydrogenase activity;MF:zinc ion binding;MF:oxidoreductase activity, acting on the CH-OH group of donors, NAD or NADP as acceptor;MF:oxidoreductase activity;	K00083	CAD	map00940	Phenylpropanoid biosynthesis	COG1064	C:Energy production and conversion	XP_031261019.1	cinnamyl alcohol dehydrogenase 1 [Pistacia vera]	sp|Q2KNL5|CADH1_OCIBA;	Cinnamyl alcohol dehydrogenase 1 OS=Ocimum basilicum OX=39350 GN=CAD1 PE=1 SV=1;	PF08240.14;PF00107.28;PF13602.8;PF01262.23;PF02826.21	ADH_N;ADH_zinc_N;ADH_zinc_N_2;AlaDh_PNT_C;2-Hacid_dh_C	Alcohol dehydrogenase GroES-like domain;Zinc-binding dehydrogenase;Zinc-binding dehydrogenase;Alanine dehydrogenase/PNT, C-terminal domain;D-isomer specific 2-hydroxyacid dehydrogenase, NAD binding domain
mango002190	yes	up	13.26	24.83	30.27	40.6	83.45	40.21	71.26	122.11	3.18946	1.67331	1.97129e-06	4.66912e-05	GO:0009718;GO:0008194;GO:0047213;GO:0080044;GO:008004	BP:anthocyanin-containing compound biosynthetic process;MF:UDP-glycosyltransferase activity;MF:anthocyanidin 3-O-glucosyltransferase activity;MF:quercetin 7-O-glucosyltransferase activity;MF:quercetin 3-O-glucosyltransferase activity;	------	------	------	------	COG1819	S:Function unknown	XP_031265063.1	crocetin glucosyltransferase, chloroplastic-like [Pistacia vera]	sp|F8WKW0|UGT1_GARJA;	Crocetin glucosyltransferase, chloroplastic OS=Gardenia jasminoides OX=114476 GN=UGT75L6 PE=1 SV=1;	------	------	------
mango014855	yes	down	2.73	5.27	3.64	3.81	0.9	2.04	0.85	0.56	0.4591	-1.12312	0.0247829	0.0927578	GO:0010207;GO:0009534;GO:0009570;GO:0042651;GO:0003743;GO:001649	BP:photosystem II assembly;CC:chloroplast thylakoid;CC:chloroplast stroma;CC:thylakoid membrane;MF:translation initiation factor activity;MF:oxidoreductase activity;	------	------	------	------	COG0702;COG0702	G:Carbohydrate transport and metabolism;M:Cell wall/membrane/envelope biogenesis	GAY46116.1	hypothetical protein CUMW_094510 [Citrus unshiu]	sp|O65502|HC244_ARATH;	Protein HIGH CHLOROPHYLL FLUORESCENCE PHENOTYPE 244, chloroplastic OS=Arabidopsis thaliana OX=3702 GN=HCF244 PE=1 SV=1;	PF05368.15;PF13460.8;PF01370.23;PF16912.7;PF01073.21	NmrA;NAD_binding_10;Epimerase;Glu_dehyd_C;3Beta_HSD	NmrA-like family;NA;NAD dependent epimerase/dehydratase family;Glucose dehydrogenase C-terminus;3-beta hydroxysteroid dehydrogenase/isomerase family
mango004386	yes	down	2.99	6.24	4.93	7.21	1.33	1.17	1.48	0.87	0.335332	-1.57634	5.35469e-11	5.02243e-09	GO:0016887;GO:000552	MF:ATPase activity;MF:ATP binding;	------	------	------	------	COG0542	O:Posttranslational modification, protein turnover, chaperones	XP_031271206.1	protein SMAX1-LIKE 6 [Pistacia vera]	sp|Q9LML2|SMXL6_ARATH;	Protein SMAX1-LIKE 6 OS=Arabidopsis thaliana OX=3702 GN=SMXL6 PE=1 SV=1;	------	------	------
mango032085	yes	down	2.04	2.93	2.9	1.71	0.54	0.41	0.49	0.49	0.327395	-1.6109	5.4027e-06	0.000110282	GO:0007031;GO:0006635;GO:0015910;GO:0042760;GO:0016021;GO:0005778;GO:0042626;GO:0005324;GO:0016887;GO:000552	BP:peroxisome organization;BP:fatty acid beta-oxidation;BP:peroxisomal long-chain fatty acid import;BP:very long-chain fatty acid catabolic process;CC:integral component of membrane;CC:peroxisomal membrane;MF:ATPase activity, coupled to transmembrane movement of substances;MF:long-chain fatty acid transporter activity;MF:ATPase activity;MF:ATP binding;	------	------	------	------	------	------	XP_031268569.1	ABC transporter D family member 1 isoform X1 [Pistacia vera]	sp|Q94FB9|AB1D_ARATH;	ABC transporter D family member 1 OS=Arabidopsis thaliana OX=3702 GN=ABCD1 PE=1 SV=1;	PF06472.17;PF00005.29;PF13304.8;PF13555.8;PF13476.8	ABC_membrane_2;ABC_tran;AAA_21;AAA_29;AAA_23	ABC transporter transmembrane region 2;ABC transporter;AAA domain, putative AbiEii toxin, Type IV TA system;P-loop containing region of AAA domain;AAA domain
mango022859	yes	up	17.25	14.03	11.38	15.79	42.46	19.01	31.41	30.12	3.54115	1.82422	2.65122e-07	8.54541e-06	GO:0016021;GO:0016787;GO:0043682;GO:0019829;GO:0005507;GO:000552	CC:integral component of membrane;MF:hydrolase activity;MF:copper-transporting ATPase activity;MF:cation-transporting ATPase activity;MF:copper ion binding;MF:ATP binding;	K17686	copA, ctpA, ATP7	map04016	MAPK signaling pathway - plant	COG2217	P:Inorganic ion transport and metabolism	XP_031278477.1	copper-transporting ATPase RAN1 [Pistacia vera]	sp|Q9S7J8|HMA7_ARATH;	Copper-transporting ATPase RAN1 OS=Arabidopsis thaliana OX=3702 GN=RAN1 PE=1 SV=1;	PF00702.28;PF00122.22;PF00403.28;PF08282.14	Hydrolase;E1-E2_ATPase;HMA;Hydrolase_3	haloacid dehalogenase-like hydrolase;E1-E2 ATPase;Heavy-metal-associated domain;haloacid dehalogenase-like hydrolase
mango007518	yes	up	117.81	103.81	92.24	109.7	159.41	187.61	182.23	146.27	2.5299	1.33908	6.42305e-24	4.01633e-21	GO:0019509;GO:0006555;GO:0005737;GO:0005634;GO:0010309;GO:000550	BP:L-methionine biosynthetic process from methylthioadenosine;BP:methionine metabolic process;CC:cytoplasm;CC:nucleus;MF:acireductone dioxygenase [iro;MF:iron ion binding;	K08967	mtnD, mtnZ, ADI1	map00270	Cysteine and methionine metabolism	COG1791	S:Function unknown	XP_031251885.1	1,2-dihydroxy-3-keto-5-methylthiopentene dioxygenase 2 isoform X1 [Pistacia vera]	sp|F6HDT7|MTND2_VITVI;	1,2-dihydroxy-3-keto-5-methylthiopentene dioxygenase 2 OS=Vitis vinifera OX=29760 GN=VIT_05s0020g04080 PE=3 SV=1;	PF03079.16;PF07883.13;PF02311.21	ARD;Cupin_2;AraC_binding	ARD/ARD' family;Cupin domain;AraC-like ligand binding domain
mango006152	yes	down	3.73	4.15	5.98	6.09	0.31	1.69	1.69	0.35	0.34016	-1.55572	0.00578313	0.0310759	GO:0016021;GO:0016740;GO:001675	CC:integral component of membrane;MF:transferase activity;MF:transferase activity, transferring glycosyl groups;	------	------	------	------	COG5597	O:Posttranslational modification, protein turnover, chaperones	XP_031248492.1	putative glucuronosyltransferase PGSIP8 isoform X1 [Pistacia vera]	sp|Q8VZP6|GUX8_ARATH;	Putative glucuronosyltransferase PGSIP8 OS=Arabidopsis thaliana OX=3702 GN=PGSIP8 PE=2 SV=1;	------	------	------
mango032434	yes	down	1.22	3.94	1.6	1.89	0.09	0.16	0.29	0.34	0.110727	-3.17492	0.000439897	0.00406304	GO:0042546;GO:0009741;GO:0009739;GO:0071555;GO:0009414;GO:0010411;GO:0005618;GO:0048046;GO:0016762;GO:000455	BP:cell wall biogenesis;BP:response to brassinosteroid;BP:response to gibberellin;BP:cell wall organization;BP:response to water deprivation;BP:xyloglucan metabolic process;CC:cell wall;CC:apoplast;MF:xylogluca;MF:hydrolase activity, hydrolyzing O-glycosyl compounds;	K08235	E2.4.1.207	------	------	COG2273	G:Carbohydrate transport and metabolism	XP_031275211.1	probable xyloglucan endotransglucosylase/hydrolase protein 6 [Pistacia vera]	sp|Q8LF99|XTH6_ARATH;	Probable xyloglucan endotransglucosylase/hydrolase protein 6 OS=Arabidopsis thaliana OX=3702 GN=XTH6 PE=2 SV=2;	PF00722.23;PF06955.14	Glyco_hydro_16;XET_C	Glycosyl hydrolases family 16;Xyloglucan endo-transglycosylase
mango001301	no	up	0.05	0.39	0.09	0.39	28.7	1.23	2	76.78	60.0594	5.90832	1	1	GO:0030245;GO:000881	BP:cellulose catabolic process;MF:cellulase activity;	K01179	E3.2.1.4	map00500	Starch and sucrose metabolism	ENOG41117G2	S:Function unknown	XP_031268044.1	endoglucanase 4-like [Pistacia vera]	sp|Q9CAC1|GUN8_ARATH;	Endoglucanase 8 OS=Arabidopsis thaliana OX=3702 GN=CEL1 PE=2 SV=1;	PF00759.21	Glyco_hydro_9	Glycosyl hydrolase family 9
mango030347	yes	down	1.13	1.9	1.39	2.56	0.19	0.3	0.25	0.22	0.196441	-2.34783	1.62502e-06	3.93848e-05	GO:0006629;GO:0005737;GO:0016021;GO:000837	BP:lipid metabolic process;CC:cytoplasm;CC:integral component of membrane;MF:O-acyltransferase activity;	K00679	E2.3.1.158	map00561	Glycerolipid metabolism	------	------	XP_031261815.1	phospholipid:diacylglycerol acyltransferase 1-like [Pistacia vera]	sp|Q9FNA9|PDAT1_ARATH;	Phospholipid:diacylglycerol acyltransferase 1 OS=Arabidopsis thaliana OX=3702 GN=PDAT1 PE=2 SV=1;	PF02450.17	LCAT	Lecithi
mango026575	yes	down	5	8.18	7	9.05	1.02	2.03	2.93	1.08	0.359133	-1.47741	3.01629e-05	0.000460395	GO:0005634;GO:000841	CC:nucleus;MF:protein-N-terminal asparagine amidohydrolase activity;	------	------	------	------	ENOG410YGJ3	S:Function unknown	XP_031274745.1	shootin-1 [Pistacia vera]	------	------	PF00439.27;PF00249.33;PF13837.8	Bromodomain;Myb_DNA-binding;Myb_DNA-bind_4	Bromodomain;Myb-like DNA-binding domain;Myb/SANT-like DNA-binding domain
mango001102	yes	down	13.34	20.55	17.25	16.78	2.1	4.93	4.44	3.02	0.313469	-1.67361	2.37584e-06	5.50226e-05	GO:0006015;GO:0009156;GO:0009165;GO:0009116;GO:0006164;GO:0005737;GO:0002189;GO:0016301;GO:0000287;GO:0004749;GO:0016757;GO:000552	BP:5-phosphoribose 1-diphosphate biosynthetic process;BP:ribonucleoside monophosphate biosynthetic process;BP:nucleotide biosynthetic process;BP:nucleoside metabolic process;BP:purine nucleotide biosynthetic process;CC:cytoplasm;CC:ribose phosphate diphosphokinase complex;MF:kinase activity;MF:magnesium ion binding;MF:ribose phosphate diphosphokinase activity;MF:transferase activity, transferring…	K00948	PRPS, prsA	map00030;map00230	Pentose phosphate pathway;Purine metabolism	COG0462	F:Nucleotide transport and metabolism	XP_031247255.1	ribose-phosphate pyrophosphokinase 1 isoform X1 [Pistacia vera]	sp|Q9XG98|KPRS1_SPIOL;	Ribose-phosphate pyrophosphokinase 1 OS=Spinacia oleracea OX=3562 GN=PRS1 PE=2 SV=1;	PF13793.8;PF14572.8;PF00156.29	Pribosyltran_N;Pribosyl_synth;Pribosyltran	N-terminal domain of ribose phosphate pyrophosphokinase;Phosphoribosyl synthetase-associated domain;Phosphoribosyl transferase domain
mango025481	yes	down	4.28	9.32	5.67	9.3	0.86	2.75	2.36	1.18	0.375234	-1.41414	0.00106064	0.00821828	GO:0005987;GO:0005829;GO:0033926;GO:000457	BP:sucrose catabolic process;CC:cytosol;MF:glycopeptide alpha-N-acetylgalactosaminidase activity;MF:sucrose alpha-glucosidase activity;	------	------	------	------	ENOG410XPYN	S:Function unknown	XP_031250553.1	probable alkaline/neutral invertase D [Pistacia vera]	sp|Q67XD9|CINV2_ARATH;	Alkaline/neutral invertase CINV2 OS=Arabidopsis thaliana OX=3702 GN=CINV2 PE=1 SV=1;	PF12899.9	Glyco_hydro_100	Alkaline and neutral invertase
mango033052	yes	up	0.16	0	0.04	0.04	1.17	0.04	0.41	0.12	31.766	4.98941	0.00236092	0.0153673	GO:0016126;GO:0016021;GO:0005783;GO:0004506;GO:005066	BP:sterol biosynthetic process;CC:integral component of membrane;CC:endoplasmic reticulum;MF:squalene monooxygenase activity;MF:flavin adenine dinucleotide binding;	K00511	SQLE, ERG1	map00909;map00100	Sesquiterpenoid and triterpenoid biosynthesis;Steroid biosynthesis	COG0654;COG0654	C:Energy production and conversion;H:Coenzyme transport and metabolism	XP_031251372.1	squalene monooxygenase SE1-like [Pistacia vera]	sp|O48651|SQE1_PANGI;	Squalene monooxygenase SE1 OS=Panax ginseng OX=4054 GN=SQE1 PE=2 SV=1;	PF08491.12;PF01494.21;PF01266.26;PF01134.24;PF13450.8;PF07992.16;PF00890.26;PF01946.19;PF12831.9	SE;FAD_binding_3;DAO;GIDA;NAD_binding_8;Pyr_redox_2;FAD_binding_2;Thi4;FAD_oxidored	Squalene epoxidase;FAD binding domain;FAD dependent oxidoreductase;Glucose inhibited division protein A;NA;Pyridine nucleotide-disulphide oxidoreductase;FAD binding domain;Thi4 family;FAD dependent oxidoreductase
mango007349	yes	up	4.59	25.72	19.6	19.34	58.5	60.39	38.14	135.17	3.86325	1.94981	1.16224e-10	1.00012e-08	GO:0046872;GO:001649	MF:metal ion binding;MF:oxidoreductase activity;	------	------	------	------	COG3491	S:Function unknown	XP_031279192.1	1-aminocyclopropane-1-carboxylate oxidase homolog 1-like [Pistacia vera]	sp|Q84MB3|ACCH1_ARATH;	1-aminocyclopropane-1-carboxylate oxidase homolog 1 OS=Arabidopsis thaliana OX=3702 GN=At1g06620 PE=2 SV=1;	PF03171.22;PF14226.8	2OG-FeII_Oxy;DIOX_N	2OG-F;non-haem dioxygenase in morphine synthesis N-terminal
mango007353	yes	up	1.3	5.21	5.7	3.23	12.2	9.07	7.95	25.3	3.23826	1.69522	2.77285e-05	0.000432026	GO:0046872;GO:001649	MF:metal ion binding;MF:oxidoreductase activity;	------	------	------	------	COG3491	S:Function unknown	XP_031279192.1	1-aminocyclopropane-1-carboxylate oxidase homolog 1-like [Pistacia vera]	sp|Q84MB3|ACCH1_ARATH;	1-aminocyclopropane-1-carboxylate oxidase homolog 1 OS=Arabidopsis thaliana OX=3702 GN=At1g06620 PE=2 SV=1;	PF03171.22;PF14226.8	2OG-FeII_Oxy;DIOX_N	2OG-F;non-haem dioxygenase in morphine synthesis N-terminal
mango022141	yes	down	2.79	4.92	2.58	4.32	1.47	0.25	0.61	0.64	0.316336	-1.66047	0.0268852	0.0986194	GO:0006571;GO:0004665;GO:000897	BP:tyrosine biosynthetic process;MF:prephenate dehydrogenas;MF:prephenate dehydrogenase activity;	K15227	TYRAAT	map00400	Phenylalanine, tyrosine and tryptophan biosynthesis	COG0287	E:Amino acid transport and metabolism	XP_031253671.1	arogenate dehydrogenase 1, chloroplastic-like [Pistacia vera]	sp|Q944B6|TYRA1_ARATH;	Arogenate dehydrogenase 1, chloroplastic OS=Arabidopsis thaliana OX=3702 GN=TYRAAT1 PE=1 SV=1;	PF02153.19;PF03807.19	PDH;F420_oxidored	Prephenate dehydrogenase;NADP oxidoreductase coenzyme F420-dependent
mango013189	no	down	51.17	63.19	73.41	35.74	13.08	21.28	29.45	11.36	0.53914	-0.891268	0.0196352	0.0781457	GO:0006486;GO:0016021;GO:001675	BP:protein glycosylation;CC:integral component of membrane;MF:transferase activity, transferring glycosyl groups;	------	------	------	------	ENOG410XQYV	S:Function unknown	XP_031250644.1	glucosamine inositolphosphorylceramide transferase 1 [Pistacia vera]	sp|Q84WB7|GINT1_ARATH;	Glucosamine inositolphosphorylceramide transferase 1 OS=Arabidopsis thaliana OX=3702 GN=GINT1 PE=1 SV=1;	PF09258.12;PF04616.16	Glyco_transf_64;Glyco_hydro_43	Glycosyl transferase family 64 domain;Glycosyl hydrolases family 43
mango020509	yes	up	1.11	20.48	4.86	7.38	454.78	52.5	38.16	389.03	27.8973	4.80205	8.86627e-05	0.00111851	GO:0016125;GO:0004497;GO:0020037;GO:0016829;GO:0016705;GO:0005506;GO:001649	BP:sterol metabolic process;MF:monooxygenase activity;MF:heme binding;MF:lyase activity;MF:oxidoreductase activity, acting on paired donors, with incorporation or reduction of molecular oxygen;MF:iron ion binding;MF:oxidoreductase activity;	K10528	HPL	map00592	alpha-Linolenic acid metabolism	ENOG410YEK3	Q:Secondary metabolites biosynthesis, transport and catabolism	AQZ55554.1	hydroperoxide lyase [Mangifera indica]	sp|K4CF70|HPL_SOLLC;	Fatty acid hydroperoxide lyase, chloroplastic OS=Solanum lycopersicum OX=4081 GN=HPL PE=1 SV=1;	PF00067.24	p450	Cytochrome P450
mango021141	yes	up	189.14	129.83	221.51	136.56	210.56	458.74	136.17	195.98	2.50322	1.32379	0.00431406	0.024643	GO:0006633;GO:0009245;GO:0005737;GO:0047451;GO:0008693;GO:0008659;GO:000431	BP:fatty acid biosynthetic process;BP:lipid A biosynthetic process;CC:cytoplasm;MF:3-hydroxyoctanoyl-[acyl-carrier-protein] dehydratase activity;MF:3-hydroxydecanoyl-[acyl-carrier-protein] dehydratase activity;MF:;MF:3-hydroxypalmitoyl-[acyl-carrier-protein] dehydratase activity;	K02372	fabZ	map00780;map00061;map01240	Biotin metabolism;Fatty acid biosynthesis;Biosynthesis of cofactors	COG0764	I:Lipid transport and metabolism	XP_031251204.1	uncharacterized protein LOC116109099 [Pistacia vera]	sp|Q8DI01|FABZ_THEEB;	3-hydroxyacyl-[acyl-carrier-protein] dehydratase FabZ OS=Thermosynechococcus elongatus;	PF07977.15;PF01575.21	FabA;MaoC_dehydratas	FabA-like domain;MaoC like domain
mango033405	yes	up	4.89	4.93	3.11	9.57	19.77	3.42	6.87	15.64	3.29908	1.72206	0.0192725	0.0771376	GO:0016021;GO:000460	CC:integral component of membrane;MF:peroxidase activity;	K09775	K09775	------	------	COG1963	S:Function unknown	XP_031286608.1	uncharacterized protein LOC116145296 isoform X2 [Pistacia vera]	sp|O32107|YUID_BACSU;	Uncharacterized membrane protein YuiD OS=Bacillus subtilis;	PF02681.16;PF01569.23	DUF212;PAP2	Divergent PAP2 family;PAP2 superfamily
mango003636	yes	up	20.84	25.76	21.29	35.58	40.18	37.95	33.94	50.05	2.17384	1.12024	3.35272e-06	7.40796e-05	GO:0016021;GO:000419	CC:integral component of membrane;MF:aspartic-type endopeptidase activity;	------	------	------	------	ENOG410XNV7	O:Posttranslational modification, protein turnover, chaperones	XP_031249348.1	aspartic proteinase-like protein 2 isoform X1 [Pistacia vera]	sp|Q4V3D2|ASP36_ARATH;	Aspartic proteinase 36 OS=Arabidopsis thaliana OX=3702 GN=A36 PE=1 SV=1;	PF14543.8;PF00026.25;PF14541.8	TAXi_N;Asp;TAXi_C	Xylanase inhibitor N-terminal;Eukaryotic aspartyl protease;Xylanase inhibitor C-terminal
mango000269	yes	down	8.29	12.51	10.68	25.36	0.23	0.72	0.93	0.38	0.0593836	-4.07379	1.61571e-16	4.09582e-14	GO:0007017;GO:0005874;GO:0005200;GO:0003924;GO:000552	BP:microtubule-based process;CC:microtubule;MF:structural constituent of cytoskeleton;MF:GTPase activity;MF:GTP binding;	K07375	TUBB	map04145	Phagosome	COG5023	Z:Cytoskeleton	XP_031287818.1	tubulin beta-1 chain isoform X1 [Pistacia vera]	sp|Q43594|TBB1_ORYSJ;	Tubulin beta-1 chain OS=Oryza sativa subsp. japonica OX=39947 GN=TUBB1 PE=2 SV=2;	PF00091.27;PF03953.19	Tubulin;Tubulin_C	Tubulin/FtsZ family, GTPase domain;Tubulin C-terminal domain
mango009208	yes	up	6.32	7.36	6.45	7.19	11.92	9.06	8.83	15.36	2.21072	1.14452	1.72666e-05	0.000293283	GO:0015996;GO:1901562;GO:0006995;GO:0010114;GO:0010109;GO:0009637;GO:1904143;GO:1902171;GO:0080177;GO:0009414;GO:1902326;GO:0010027;GO:0031540;GO:0080183;GO:0009767;GO:0010287;GO:0004672;GO:000552	BP:chlorophyll catabolic process;BP:response to paraquat;BP:cellular response to nitrogen starvation;BP:response to red light;BP:regulation of photosynthesis;BP:response to blue light;BP:positive regulation of carotenoid biosynthetic process;BP:regulation of tocopherol cyclase activity;BP:plastoglobule organization;BP:response to water deprivation;BP:positive regulation of chlorophyll biosyntheti…	------	------	------	------	COG0661	S:Function unknown	XP_031276435.1	protein ACTIVITY OF BC1 COMPLEX KINASE 1, chloroplastic isoform X1 [Pistacia vera]	sp|Q8RWG1|AB1K1_ARATH;	Protein ACTIVITY OF BC1 COMPLEX KINASE 1, chloroplastic OS=Arabidopsis thaliana OX=3702 GN=ABC1K1 PE=1 SV=1;	PF03109.18;PF01636.25	ABC1;APH	ABC1 atypical kinase-like domain;Phosphotransferase enzyme family
mango032768	yes	up	5.76	7.42	6.99	8.3	22.86	15.9	17.12	18.23	3.83917	1.94079	2.70875e-13	3.93903e-11	GO:0018230;GO:0006612;GO:0005794;GO:0005783;GO:0016021;GO:001970	BP:peptidyl-L-cysteine S-palmitoylation;BP:protein targeting to membrane;CC:Golgi apparatus;CC:endoplasmic reticulum;CC:integral component of membrane;MF:protein-cysteine S-palmitoyltransferase activity;	K20027	ZDHHC1_11	------	------	COG5273	S:Function unknown	XP_031254147.1	probable protein S-acyltransferase 19 isoform X1 [Pistacia vera]	sp|Q8L5Y5|ZDH17_ARATH;	Probable protein S-acyltransferase 19 OS=Arabidopsis thaliana OX=3702 GN=PAT19 PE=2 SV=1;	PF01529.22	DHHC	DHHC palmitoyltransferase
mango015560	yes	down	0.02	0.47	0.42	2.19	0.02	0.02	0.06	0	0.0495367	-4.33536	4.38313e-05	0.000630062	GO:0005975;GO:0032450;GO:0030246;GO:000455	BP:carbohydrate metabolic process;MF:maltose alpha-glucosidase activity;MF:carbohydrate binding;MF:hydrolase activity, hydrolyzing O-glycosyl compounds;	K15925	XYL1	------	------	------	------	XP_031264907.1	alpha-xylosidase 1-like [Pistacia vera]	sp|Q9S7Y7|XYL1_ARATH;	Alpha-xylosidase 1 OS=Arabidopsis thaliana OX=3702 GN=XYL1 PE=1 SV=1;	PF01055.28;PF16863.7;PF13802.8	Glyco_hydro_31;NtCtMGAM_N;Gal_mutarotas_2	Glycosyl hydrolases family 31;N-terminal barrel of NtMGAM and CtMGAM, maltase-glucoamylase;Galactose mutarotase-like
mango017982	yes	up	13.25	6.61	11.18	5.04	11.49	12.65	13.56	11.94	2.5871	1.37133	0.00116914	0.0088685	GO:0032259;GO:0016021;GO:0009507;GO:000816	BP:methylation;CC:integral component of membrane;CC:chloroplast;MF:methyltransferase activity;	------	------	------	------	ENOG410YR46	S:Function unknown	XP_031257398.1	uncharacterized protein LOC116115382 [Pistacia vera]	------	------	------	------	------
mango017521	yes	up	0.57	1.49	0.89	4.39	4	5.42	3.21	6.26	3.0572	1.61221	0.00130383	0.00965708	GO:0016021;GO:0016787;GO:0016887;GO:000552	CC:integral component of membrane;MF:hydrolase activity;MF:ATPase activity;MF:ATP binding;	------	------	------	------	COG0465	O:Posttranslational modification, protein turnover, chaperones	XP_031283432.1	AAA-ATPase At2g46620, partial [Pistacia vera]	sp|F4IJ77|AATP4_ARATH;	AAA-ATPase At2g46620 OS=Arabidopsis thaliana OX=3702 GN=At2g46620 PE=2 SV=1;	PF00004.31;PF13191.8	AAA;AAA_16	ATPase family associated with various cellular activities;AAA ATPase domain
mango031488	yes	down	2.01	5.59	1.7	3.98	1.09	0.16	0.36	0.25	0.231781	-2.10917	0.00621276	0.0328574	GO:000819	MF:UDP-glycosyltransferase activity;	K13496	UGT73C	map00908	Zeatin biosynthesis	COG1819	S:Function unknown	XP_031276262.1	LOW QUALITY PROTEIN: UDP-glycosyltransferase 73C4-like [Pistacia vera]	sp|Q9ZQ96|U73C3_ARATH;	UDP-glycosyltransferase 73C3 OS=Arabidopsis thaliana OX=3702 GN=UGT73C3 PE=2 SV=1;	------	------	------
mango029572	yes	down	3.88	10.28	9.24	12.09	0.42	0.46	0.85	0.15	0.0838006	-3.5769	2.76305e-32	6.479e-29	GO:0009734;GO:0006355;GO:0005634;GO:0016787;GO:000367	BP:auxin-activated signaling pathway;BP:regulation of transcription, DNA-templated;CC:nucleus;MF:hydrolase activity;MF:DNA binding;	------	------	------	------	ENOG410YA3R	K:Transcription	XP_031267702.1	auxin response factor 6-like [Pistacia vera]	sp|Q9ZTX8|ARFF_ARATH;	Auxin response factor 6 OS=Arabidopsis thaliana OX=3702 GN=ARF6 PE=1 SV=2;	PF06507.15;PF02362.23;PF02309.18	Auxin_resp;B3;AUX_IAA	Auxin response factor;B3 DNA binding domain;AUX/IAA family
mango002808	yes	up	0.4	0.83	0.64	0.63	2.48	0.75	0.63	2.92	2.90805	1.54005	0.0188248	0.0758125	GO:0007165;GO:0005737;GO:0005829;GO:0004674;GO:0004672;GO:000552	BP:signal transduction;CC:cytoplasm;CC:cytosol;MF:protein serine/threonine kinase activity;MF:protein kinase activity;MF:ATP binding;	------	------	------	------	COG0515	T:Signal transduction mechanisms	XP_031248468.1	uncharacterized protein LOC116106262 [Pistacia vera]	sp|Q9FPR3|EDR1_ARATH;	Serine/threonine-protein kinase EDR1 OS=Arabidopsis thaliana OX=3702 GN=EDR1 PE=1 SV=1;	PF07714.19;PF00069.27;PF00564.26	PK_Tyr_Ser-Thr;Pkinase;PB1	Protein tyrosine and serine/threonine kinase;Protein kinase domain;PB1 domain
mango003424	yes	up	2.73	2.51	3.78	3.57	7.5	2.8	3.08	6.33	2.23913	1.16294	0.0227209	0.0871085	GO:0009793;GO:0008299;GO:0006744;GO:0031305;GO:0002083;GO:004729	BP:embryo development ending in seed dormancy;BP:isoprenoid biosynthetic process;BP:ubiquinone biosynthetic process;CC:integral component of mitochondrial inner membrane;MF:4-hydroxybenzoate decaprenyltransferase activity;MF:4-hydroxybenzoate nonaprenyltransferase activity;	K06125	COQ2	map00130;map01240	Ubiquinone and other terpenoid-quinone biosynthesis;Biosynthesis of cofactors	------	------	XP_031272419.1	4-hydroxybenzoate polyprenyltransferase, mitochondrial [Pistacia vera]	sp|Q93YP7|COQ2_ARATH;	4-hydroxybenzoate polyprenyltransferase, mitochondrial OS=Arabidopsis thaliana OX=3702 GN=PPT1 PE=2 SV=1;	PF01040.20	UbiA	UbiA prenyltransferase family
mango004187	yes	down	3.29	5.34	4.25	5.09	0.5	1.53	1.38	0.75	0.368915	-1.43864	0.00058734	0.00510561	GO:0005975;GO:0046658;GO:0016021;GO:0003723;GO:004297	BP:carbohydrate metabolic process;CC:anchored component of plasma membrane;CC:integral component of membrane;MF:RNA binding;MF:glucan endo-1,3-beta-D-glucosidase activity;	K19892	GN4	map00500	Starch and sucrose metabolism	ENOG410YASF	G:Carbohydrate transport and metabolism	XP_031280970.1	glucan endo-1,3-beta-glucosidase 4-like [Pistacia vera]	sp|Q94CD8|E134_ARATH;	Glucan endo-1,3-beta-glucosidase 4 OS=Arabidopsis thaliana OX=3702 GN=At3g13560 PE=2 SV=1;	PF00332.20;PF07983.15	Glyco_hydro_17;X8	Glycosyl hydrolases family 17;X8 domain
mango001087	yes	up	19.74	18.93	24.18	19.54	22.59	37.55	29.42	30.06	2.20658	1.14181	2.19675e-05	0.000356786	GO:0005739;GO:0004386;GO:0003676;GO:000017	CC:mitochondrion;MF:helicase activity;MF:nucleic acid binding;MF:3'-5'-exoribonuclease activity;	K13288	orn, REX2, REXO2	map03008	Ribosome biogenesis in eukaryotes	COG1949	A:RNA processing and modification	XP_031270310.1	oligoribonuclease isoform X2 [Pistacia vera]	sp|Q9ZVE0|ORN_ARATH;	Oligoribonuclease OS=Arabidopsis thaliana OX=3702 GN=At2g26970 PE=2 SV=2;	PF00929.26	RNase_T	Exonuclease
mango010814	no	up	45.05	65.7	49.39	54.6	78.49	63.25	64.99	86.82	1.91823	0.939775	0.000139907	0.00162207	GO:0006450;GO:0032543;GO:0070681;GO:0030956;GO:0005739;GO:0009507;GO:0050567;GO:0016740;GO:000552	BP:regulation of translational fidelity;BP:mitochondrial translation;BP:glutaminyl-tRNAGln biosynthesis via transamidation;CC:glutamyl-tRN;CC:mitochondrion;CC:chloroplast;MF:glutaminyl-tRNA synthas;MF:transferase activity;MF:ATP binding;	K02435	gatC, GATC	map00970	Aminoacyl-tRNA biosynthesis	ENOG410YK7T	U:Intracellular trafficking, secretion, and vesicular transport	XP_031275140.1	glutamyl-tRNA(Gln) amidotransferase subunit C, chloroplastic/mitochondrial [Pistacia vera]	sp|B9RRX2|GATC_RICCO;	Glutamyl-tRN;	PF02686.17	Glu-tRNAGln	Glu-tRNAGln amidotransferase C subunit
mango021801	yes	up	0.46	0.5	0.65	0.14	2.77	0.62	0.62	0.54	4.97312	2.31415	0.0130815	0.0579175	GO:0046872;GO:000399	MF:metal ion binding;MF:acid phosphatase activity;	K22390	ACP7	------	------	COG1409	S:Function unknown	XP_031273855.1	purple acid phosphatase-like [Pistacia vera]	sp|Q9SDZ9|PPAF2_IPOBA;	Purple acid phosphatase 2 OS=Ipomoea batatas OX=4120 GN=PAP2 PE=1 SV=1;	PF00149.30;PF14008.8;PF16656.7	Metallophos;Metallophos_C;Pur_ac_phosph_N	Calcineurin-like phosphoesterase;Iron/zinc purple acid phosphatase-like protein C;Purple acid Phosphatase, N-terminal domain
mango003921	yes	up	23.13	28.32	21.6	24.68	37.23	34.58	38.87	54.65	2.23581	1.1608	4.13854e-09	2.26341e-07	GO:0008152;GO:0016021;GO:0016829;GO:0046872;GO:001679	BP:metabolic process;CC:integral component of membrane;MF:lyase activity;MF:metal ion binding;MF:hydrolase activity, acting on glycosyl bonds;	K16329	psuG	map00240	Pyrimidine metabolism	COG2313	Q:Secondary metabolites biosynthesis, transport and catabolism	RQO85348.1	hypothetical protein POPTR_001G254001 [Populus trichocarpa]	------	------	PF04227.14	Indigoidine_A	Indigoidine synthase A like protein
mango020723	no	down	28.65	38.87	28.57	26.29	5.68	11.91	13.25	5.62	0.500654	-0.998113	0.00437846	0.0249349	GO:0005829;GO:0050661;GO:0016616;GO:0051287;GO:0003858;GO:001649	CC:cytosol;MF:NADP binding;MF:oxidoreductase activity, acting on the CH-OH group of donors, NAD or NADP as acceptor;MF:NAD binding;MF:3-hydroxybutyrate dehydrogenase activity;MF:oxidoreductase activity;	K18121	GLYR	map00630;map00650	Glyoxylate and dicarboxylate metabolism;Butanoate metabolism	COG2084	I:Lipid transport and metabolism	XP_031281478.1	glyoxylate/succinic semialdehyde reductase 1 [Pistacia vera]	sp|Q9LSV0|GLYR1_ARATH;	Glyoxylate/succinic semialdehyde reductase 1 OS=Arabidopsis thaliana OX=3702 GN=GLYR1 PE=1 SV=1;	PF03446.17;PF14833.8;PF02558.18;PF03807.19	NAD_binding_2;NAD_binding_11;ApbA;F420_oxidored	NAD binding domain of 6-phosphogluconate dehydrogenase;NAD-binding of NADP-dependent 3-hydroxyisobutyrate dehydrogenase;Ketopantoate reductase PanE/ApbA;NADP oxidoreductase coenzyme F420-dependent
mango008391	yes	down	3.99	5.53	8.39	5.03	0.84	2.85	1.58	0.89	0.416087	-1.26504	0.00784053	0.0393158	GO:0006633;GO:0009570;GO:000431	BP:fatty acid biosynthetic process;CC:chloroplast stroma;MF:3-oxoacyl-[acyl-carrier-protein] synthase activity;	K09458	fabF, OXSM, CEM1	map00780;map00061;map01240	Biotin metabolism;Fatty acid biosynthesis;Biosynthesis of cofactors	COG0304	I:Lipid transport and metabolism	XP_031260259.1	3-oxoacyl-[acyl-carrier-protein] synthase II, chloroplastic-like isoform X1 [Pistacia vera]	sp|Q9C9P4|KASC2_ARATH;	3-oxoacyl-[acyl-carrier-protein] synthase II, chloroplastic OS=Arabidopsis thaliana OX=3702 GN=KAS2 PE=1 SV=1;	PF00109.28;PF02801.24	ketoacyl-synt;Ketoacyl-synt_C	Beta-ketoacyl synthase, N-terminal domain;Beta-ketoacyl synthase, C-terminal domain
mango012573	yes	down	5.74	15.83	8.75	7.83	1.86	1.56	2.9	2.39	0.310071	-1.68933	0.000133388	0.00156193	GO:0046658;GO:0016021;GO:000905	CC:anchored component of plasma membrane;CC:integral component of membrane;MF:electron carrier activity;	------	------	------	------	ENOG410YIBR	S:Function unknown	XP_031287189.1	blue copper protein [Pistacia vera]	------	------	PF02298.19	Cu_bind_like	Plastocyanin-like domain
mango005760	yes	down	0.34	0.83	0.68	1.45	0.02	0.2	0.08	0.1	0.156534	-2.67545	0.000546714	0.00482854	GO:0016021;GO:0004672;GO:0005524;GO:001649	CC:integral component of membrane;MF:protein kinase activity;MF:ATP binding;MF:oxidoreductase activity;	------	------	------	------	COG0515	T:Signal transduction mechanisms	KAF2316043.1	hypothetical protein GH714_040838 [Hevea brasiliensis]	sp|C0LGF4|FEI1_ARATH;	LRR receptor-like serine/threonine-protein kinase FEI 1 OS=Arabidopsis thaliana OX=3702 GN=FEI1 PE=1 SV=1;	PF13561.8;PF00106.27;PF00069.27;PF07714.19;PF08263.14;PF08659.12;PF13855.8;PF12799.9	adh_short_C2;adh_short;Pkinase;PK_Tyr_Ser-Thr;LRRNT_2;KR;LRR_8;LRR_4	Enoyl;short chain dehydrogenase;Protein kinase domain;Protein tyrosine and serine/threonine kinase;Leucine rich repeat N-terminal domain;KR domain;Leucine rich repeat;Leucine Rich repeats
mango011477	yes	up	101.66	67.17	194.24	125.47	150.36	330.66	259.37	123.16	2.86261	1.51733	0.000459509	0.00421233	GO:0030245;GO:0009570;GO:0005504;GO:0016872;GO:000881	BP:cellulose catabolic process;CC:chloroplast stroma;MF:fatty acid binding;MF:intramolecular lyase activity;MF:cellulase activity;	------	------	------	------	ENOG411267K	S:Function unknown	XP_031287058.1	fatty-acid-binding protein 2 [Pistacia vera]	sp|Q84RK2|FAP2_ARATH;	Fatty-acid-binding protein 2 OS=Arabidopsis thaliana OX=3702 GN=FAP2 PE=2 SV=2;	PF16035.7;PF00759.21;PF16036.7;PF02431.17	Chalcone_2;Glyco_hydro_9;Chalcone_3;Chalcone	Chalcone isomerase like;Glycosyl hydrolase family 9;Chalcone isomerase-like;Chalcone-flavanone isomerase
mango022071	yes	up	0.32	0.56	0.78	1.48	0.39	3	1.96	5.22	2.93557	1.55364	0.0355747	0.12059	GO:0000162;GO:000404	BP:tryptophan biosynthetic process;MF:anthranilate synthase activity;	K01657	trpE	map00400	Phenylalanine, tyrosine and tryptophan biosynthesis	COG0147	E:Amino acid transport and metabolism	XP_031253799.1	anthranilate synthase alpha subunit 1, chloroplastic-like isoform X4 [Pistacia vera]	sp|P32068|TRPE_ARATH;	Anthranilate synthase alpha subunit 1, chloroplastic OS=Arabidopsis thaliana OX=3702 GN=ASA1 PE=1 SV=1;	PF00425.20;PF04715.15	Chorismate_bind;Anth_synt_I_N	chorismate binding enzyme;Anthranilate synthase component I, N terminal region
mango011475	yes	up	3.21	11.11	8.44	8.1	72.13	169.18	66.19	105.85	16.0019	4.00017	7.23409e-23	3.99131e-20	GO:001678	MF:hydrolase activity;	------	------	------	------	COG0596	S:Function unknown	XP_031287065.1	uncharacterized protein LOC116145761 [Pistacia vera]	sp|Q8IUS5|EPHX4_HUMAN;	Epoxide hydrolase 4 OS=Homo sapiens OX=9606 GN=EPHX4 PE=1 SV=2;	PF00561.22;PF12697.9;PF12146.10;PF00326.23	Abhydrolase_1;Abhydrolase_6;Hydrolase_4;Peptidase_S9	alpha/beta hydrolase fold;Alpha/beta hydrolase family;Serine aminopeptidase, S33;Prolyl oligopeptidase family
mango003882	yes	up	33.42	39.55	45.99	48.27	138.53	32.87	38.86	73.27	2.49873	1.3212	0.018365	0.0744723	GO:0006468;GO:0007165;GO:0035556;GO:0005737;GO:0005634;GO:0016021;GO:0106311;GO:0106310;GO:0005524;GO:0004674;GO:000467	BP:protein phosphorylation;BP:signal transduction;BP:intracellular signal transduction;CC:cytoplasm;CC:nucleus;CC:integral component of membrane;CC:old GO;CC:old GO;MF:ATP binding;MF:protein serine/threonine kinase activity;MF:protein kinase activity;	------	------	------	------	COG0515	T:Signal transduction mechanisms	XP_031277647.1	CBL-interacting serine/threonine-protein kinase 3 isoform X1 [Pistacia vera]	sp|Q2V452|CIPK3_ARATH;	CBL-interacting serine/threonine-protein kinase 3 OS=Arabidopsis thaliana OX=3702 GN=CIPK3 PE=1 SV=2;	PF00069.27;PF07714.19;PF03822.16;PF14531.8;PF03109.18	Pkinase;PK_Tyr_Ser-Thr;NAF;Kinase-like;ABC1	Protein kinase domain;Protein tyrosine and serine/threonine kinase;NAF domain;Kinase-like;ABC1 atypical kinase-like domain
mango009779	yes	down	0.58	3.11	1.38	3.31	0.1	0.71	0.26	0.16	0.2124	-2.23515	0.00289664	0.0180946	GO:0006629;GO:0016021;GO:0005886;GO:000808	BP:lipid metabolic process;CC:integral component of membrane;CC:plasma membrane;MF:phosphoric diester hydrolase activity;	------	------	------	------	ENOG410Y3PH	S:Function unknown	XP_031279962.1	PI-PLC X domain-containing protein At5g67130 isoform X1 [Pistacia vera]	sp|Q93XX5|Y5713_ARATH;	PI-PLC X domain-containing protein At5g67130 OS=Arabidopsis thaliana OX=3702 GN=At5g67130 PE=1 SV=1;	------	------	------
mango017187	yes	down	1.7	2.42	3.11	2.4	0.2	0.36	0.55	0.1	0.210665	-2.24698	2.13977e-07	7.09188e-06	GO:0009742;GO:0016021;GO:0005886;GO:0005524;GO:000467	BP:brassinosteroid mediated signaling pathway;CC:integral component of membrane;CC:plasma membrane;MF:ATP binding;MF:protein kinase activity;	K14500	BSK	map04075	Plant hormone signal transduction	ENOG410XQTV	T:Signal transduction mechanisms	XP_031275731.1	serine/threonine-protein kinase BSK2-like isoform X1 [Pistacia vera]	sp|Q9LS26|BSK2_ARATH;	Serine/threonine-protein kinase BSK2 OS=Arabidopsis thaliana OX=3702 GN=BSK2 PE=1 SV=1;	PF07714.19;PF00069.27	PK_Tyr_Ser-Thr;Pkinase	Protein tyrosine and serine/threonine kinase;Protein kinase domain
mango011633	yes	down	1.45	2.91	2.21	3.41	0.23	0.64	0.48	0.32	0.239962	-2.05912	5.33332e-07	1.51129e-05	GO:000425	MF:serine-type endopeptidase activity;	------	------	------	------	COG1404	O:Posttranslational modification, protein turnover, chaperones	XP_031259180.1	subtilisin-like protease SBT2.5 [Pistacia vera]	sp|O64481|SBT25_ARATH;	Subtilisin-like protease SBT2.5 OS=Arabidopsis thaliana OX=3702 GN=SBT2.5 PE=2 SV=1;	PF00082.24;PF17766.3;PF05922.18;PF06280.14	Peptidase_S8;fn3_6;Inhibitor_I9;fn3_5	Subtilase family;Fibronectin type-III domain;Peptidase inhibitor I9;Fn3-like domain
mango024855	yes	down	13.45	21.72	16.77	25.11	1.9	4.7	5.45	0.5	0.295079	-1.76083	2.69069e-07	8.64293e-06	GO:0032259;GO:0005737;GO:0016021;GO:000816	BP:methylation;CC:cytoplasm;CC:integral component of membrane;MF:methyltransferase activity;	K23870	QUA2, TSD2	------	------	ENOG410Y9W6	S:Function unknown	XP_031274980.1	probable pectin methyltransferase QUA2 isoform X1 [Pistacia vera]	sp|Q9C9Q8|PMTT_ARATH;	Probable pectin methyltransferase QUA2 OS=Arabidopsis thaliana OX=3702 GN=QUA2 PE=1 SV=2;	PF03141.18;PF08241.14;PF13649.8;PF13847.8;PF13489.8	Methyltransf_29;Methyltransf_11;Methyltransf_25;Methyltransf_31;Methyltransf_23	Putative S-adenosyl-L-methionine-dependent methyltransferase;Methyltransferase domain;Methyltransferase domain;Methyltransferase domain;Methyltransferase domain
mango025772	yes	down	0.11	0.35	0.91	0.32	0.04	0.03	0.06	0	0.122233	-3.0323	0.00904697	0.0437741	GO:0005507;GO:0047705;GO:001649	MF:copper ion binding;MF:bilirubin oxidase activity;MF:oxidoreductase activity;	------	------	------	------	COG2132	Q:Secondary metabolites biosynthesis, transport and catabolism	XP_031267124.1	multicopper oxidase LPR1-like [Pistacia vera]	sp|F4I4K5|LPR1_ARATH;	Multicopper oxidase LPR1 OS=Arabidopsis thaliana OX=3702 GN=LPR1 PE=2 SV=1;	PF07731.16;PF07732.17;PF00394.24	Cu-oxidase_2;Cu-oxidase_3;Cu-oxidase	Multicopper oxidase;Multicopper oxidase;Multicopper oxidase
mango010961	yes	up	46.77	48.8	67.99	52.06	69.54	108.9	65.81	76.11	2.22724	1.15526	0.000101625	0.00124845	GO:0006574;GO:0005829;GO:000386	BP:valine catabolic process;CC:cytosol;MF:3-hydroxyisobutyryl-CoA hydrolase activity;	K05605	HIBCH	map00280;map00640;map00410	Valine, leucine and isoleucine degradation;Propanoate metabolism;beta-Alanine metabolism	COG1024	I:Lipid transport and metabolism	XP_031256795.1	3-hydroxyisobutyryl-CoA hydrolase-like protein 3, mitochondrial isoform X1 [Pistacia vera]	sp|Q9T0K7|HIBC6_ARATH;	3-hydroxyisobutyryl-CoA hydrolase-like protein 3, mitochondrial OS=Arabidopsis thaliana OX=3702 GN=At4g13360 PE=1 SV=2;	PF16113.7;PF00378.22	ECH_2;ECH_1	Enoyl-CoA hydratase/isomerase;Enoyl-CoA hydratase/isomerase
mango007759	yes	up	0	0	0.08	0.12	2.43	0.2	0.19	6.92	27.4063	4.77643	0.00149529	0.0107333	GO:0006468;GO:0016021;GO:0016020;GO:0005886;GO:0004672;GO:000552	BP:protein phosphorylation;CC:integral component of membrane;CC:membrane;CC:plasma membrane;MF:protein kinase activity;MF:ATP binding;	------	------	------	------	COG0515	T:Signal transduction mechanisms	KAF3974267.1	hypothetical protein CMV_002388 [Castanea mollissima]	sp|O65530|PEK14_ARATH;	Proline-rich receptor-like protein kinase PERK14 OS=Arabidopsis thaliana OX=3702 GN=PERK14 PE=2 SV=1;	PF00069.27;PF07714.19	Pkinase;PK_Tyr_Ser-Thr	Protein kinase domain;Protein tyrosine and serine/threonine kinase
mango000177	yes	down	5.76	12.69	7.33	31.13	1.65	0.11	1.37	0.19	0.0994784	-3.32947	2.33931e-05	0.000376033	GO:0016021;GO:0004674;GO:0030247;GO:0005524;GO:000467	CC:integral component of membrane;MF:protein serine/threonine kinase activity;MF:polysaccharide binding;MF:ATP binding;MF:protein kinase activity;	------	------	------	------	COG0515	T:Signal transduction mechanisms	XP_031272415.1	LEAF RUST 10 DISEASE-RESISTANCE LOCUS RECEPTOR-LIKE PROTEIN KINASE-like 1.3 isoform X2 [Pistacia vera]	sp|F4HQ17|LRL14_ARATH;	LEAF RUST 10 DISEASE-RESISTANCE LOCUS RECEPTOR-LIKE PROTEIN KINASE-like 1.4 OS=Arabidopsis thaliana OX=3702 GN=LRK10L-1.4 PE=2 SV=2;	PF00069.27;PF07714.19;PF14380.8;PF13947.8	Pkinase;PK_Tyr_Ser-Thr;WAK_assoc;GUB_WAK_bind	Protein kinase domain;Protein tyrosine and serine/threonine kinase;Wall-associated receptor kinase C-terminal;Wall-associated receptor kinase galacturonan-binding
mango004390	yes	up	305.33	246.97	311.81	166.1	810.25	264.48	283.32	559.39	2.94782	1.55965	0.00271329	0.0171832	GO:0006636;GO:0006629;GO:0016021;GO:001671	BP:unsaturated fatty acid biosynthetic process;BP:lipid metabolic process;CC:integral component of membrane;MF:oxidoreductase activity, acting on paired donors, with oxidation of a pair of donors resulting in the reduction of molecular oxygen to two molecules of water;	K10257	FAD3, FAD7, FAD8, desB	------	------	COG3239	I:Lipid transport and metabolism	XP_031271035.1	acyl-lipid omega-3 desaturase (cytochrome b5), endoplasmic reticulum-like [Pistacia vera]	sp|P32291|FAD3E_VIGRR;	Omega-3 fatty acid desaturase, endoplasmic reticulum OS=Vigna radiata var. radiata OX=3916 GN=ARG1 PE=2 SV=1;	PF00487.26;PF11960.10	FA_desaturase;DUF3474	Fatty acid desaturase;Domain of unknown function
mango024539	yes	up	19.91	13.68	27.37	37.94	497.74	88.48	111.5	275.94	14.3491	3.84289	1.10528e-08	5.26245e-07	GO:0005773;GO:0005576;GO:000418	CC:vacuole;CC:extracellular region;MF:serine-type carboxypeptidase activity;	K16297	SCPL-II	------	------	COG2939	E:Amino acid transport and metabolism	XP_031273423.1	serine carboxypeptidase II-3-like [Pistacia vera]	sp|A0A0C3VJP4|SCP1_MEDTR;	Serine carboxypeptidase 1 OS=Medicago truncatula OX=3880 GN=SCP1 PE=1 SV=3;	PF00450.24	Peptidase_S10	Serine carboxypeptidase
mango026140	yes	up	0	0	0	0	0.07	0.39	0.77	0.71	44.9217	5.48934	0.00670068	0.0348483	GO:0016301;GO:000367	MF:kinase activity;MF:DNA binding;	------	------	------	------	ENOG4111GDA	S:Function unknown	XP_031263173.1	protein RICE SALT SENSITIVE 3-like isoform X1 [Pistacia vera]	sp|K4PW38|RSS3_ORYSJ;	Protein RICE SALT SENSITIVE 3 OS=Oryza sativa subsp. japonica OX=39947 GN=RSS3 PE=1 SV=1;	PF14215.8	bHLH-MYC_N	bHLH-MYC and R2R3-MYB transcription factors N-terminal
mango004866	yes	down	2.08	1.84	2.21	2.42	0.68	0.33	0.67	0.16	0.402875	-1.31159	0.0146395	0.0631751	GO:0008299;GO:0006744;GO:1990234;GO:0004161;GO:0004659;GO:001674	BP:isoprenoid biosynthetic process;BP:ubiquinone biosynthetic process;CC:transferase complex;MF:dimethylallyltranstransferase activity;MF:prenyltransferase activity;MF:transferase activity;	K14066	GPS	map00900	Terpenoid backbone biosynthesis	COG0142	H:Coenzyme transport and metabolism	QWY12649.1	geranyl diphosphate synthase [Pistacia terebinthus subsp. palaestina]	sp|Q5HZ00|SPS3_ARATH;	Solanesyl diphosphate synthase 3, chloroplastic/mitochondrial OS=Arabidopsis thaliana OX=3702 GN=SPS3 PE=1 SV=1;	PF00348.19	polyprenyl_synt	Polyprenyl synthetase
mango015591	yes	down	29.09	38.37	31.92	26.5	6.68	9.85	10.53	5.23	0.426659	-1.22884	5.92325e-06	0.000118585	GO:0070084;GO:0046872;GO:007000	BP:protein initiator methionine removal;MF:metal ion binding;MF:metalloaminopeptidase activity;	K01265	map	------	------	COG0024	J:Translation, ribosomal structure and biogenesis	XP_031249667.1	methionine aminopeptidase 1B, chloroplastic [Pistacia vera]	sp|Q9FV52|MAP1B_ARATH;	Methionine aminopeptidase 1B, chloroplastic OS=Arabidopsis thaliana OX=3702 GN=MAP1B PE=2 SV=2;	PF00557.26	Peptidase_M24	Metallopeptidase family M24
mango000434	yes	up	825.51	495	762.11	664.77	2480.68	1688.41	1174.11	1596.61	4.28582	2.09957	4.53452e-08	1.83721e-06	GO:0005975;GO:0009536;GO:0009507;GO:0009055;GO:0051537;GO:0046872;GO:004297	BP:carbohydrate metabolic process;CC:plastid;CC:chloroplast;MF:electron carrier activity;MF:2 iron, 2 sulfur cluster binding;MF:metal ion binding;MF:glucan endo-1,3-beta-D-glucosidase activity;	K02639	petF	map00195	Photosynthesis	COG0633	C:Energy production and conversion	XP_031282609.1	ferredoxin, root R-B1-like [Pistacia vera]	sp|P27788|FER3_MAIZE;	Ferredoxin-3, chloroplastic OS=Zea mays OX=4577 GN=FDX3 PE=1 SV=1;	PF00111.29	Fer2	2Fe-2S iron-sulfur cluster binding domain
mango000044	yes	up	532.5	365.42	274.16	268.26	649.27	375.99	573.04	406.62	2.72192	1.44462	1.81858e-06	4.34584e-05	GO:0004190;GO:0008270;GO:000367	MF:aspartic-type endopeptidase activity;MF:zinc ion binding;MF:nucleic acid binding;	------	------	------	------	COG2801	L:Replication, recombination and repair	XP_024047903.1	uncharacterized protein LOC112101454 [Citrus clementina]	------	------	PF03732.19;PF19259.1	Retrotrans_gag;Ty3_capsid	Retrotransposon gag protein;Ty3 transposon capsid-like protein
mango034155	yes	up	6.81	7.04	10.8	6.9	4.89	21.41	20.75	8.14	2.81459	1.49292	0.0036894	0.0219225	GO:0005975;GO:0006486;GO:0009298;GO:0000032;GO:0005829;GO:0004476;GO:000827	BP:carbohydrate metabolic process;BP:protein glycosylation;BP:GDP-mannose biosynthetic process;BP:cell wall mannoprotein biosynthetic process;CC:cytosol;MF:mannose-6-phosphate isomerase activity;MF:zinc ion binding;	K01809	manA, MPI	map00520;map00051;map01240	Amino sugar and nucleotide sugar metabolism;Fructose and mannose metabolism;Biosynthesis of cofactors	COG1482	G:Carbohydrate transport and metabolism	XP_031280646.1	mannose-6-phosphate isomerase 1-like [Pistacia vera]	sp|Q9M884|MPI1_ARATH;	Mannose-6-phosphate isomerase 1 OS=Arabidopsis thaliana OX=3702 GN=PMI1 PE=1 SV=1;	PF01238.23	PMI_typeI	Phosphomannose isomerase type I
mango020375	yes	up	10.06	10.57	8.82	9.51	38.53	8.77	20.62	11.81	3.51615	1.814	0.000536279	0.00474979	GO:0009058;GO:0006520;GO:0008483;GO:003017	BP:biosynthetic process;BP:cellular amino acid metabolic process;MF:transaminase activity;MF:pyridoxal phosphate binding;	K00815	TAT	map00270;map00130;map00950;map00360;map00350;map00960;map00400	Cysteine and methionine metabolism;Ubiquinone and other terpenoid-quinone biosynthesis;Isoquinoline alkaloid biosynthesis;Phenylalanine metabolism;Tyrosine metabolism;Tropane, piperidine and pyridine alkaloid biosynthesis;Phenylalanine, tyrosine and tryptophan biosynthesis	COG0436	E:Amino acid transport and metabolism	XP_031255337.1	probable aminotransferase TAT2 [Pistacia vera]	sp|Q9LVY1|TAT_ARATH;	Tyrosine aminotransferase OS=Arabidopsis thaliana OX=3702 GN=TAT PE=2 SV=1;	PF00155.23;PF01212.23;PF00266.21	Aminotran_1_2;Beta_elim_lyase;Aminotran_5	Aminotransferase class I and II;Beta-eliminating lyase;Aminotransferase class-V
mango028593	yes	up	38.02	66.1	59.29	45.86	91.54	74.52	84.34	72.16	2.24305	1.16546	5.83604e-06	0.00011734	GO:0034605;GO:0005737;GO:0009536;GO:0016887;GO:000552	BP:cellular response to heat;CC:cytoplasm;CC:plastid;MF:ATPase activity;MF:ATP binding;	K03695	clpB	------	------	COG0542	O:Posttranslational modification, protein turnover, chaperones	XP_031258763.1	chaperone protein ClpB1 [Pistacia vera]	sp|P42730|CLPB1_ARATH;	Chaperone protein ClpB1 OS=Arabidopsis thaliana OX=3702 GN=CLPB1 PE=1 SV=2;	PF07724.16;PF17871.3;PF00004.31;PF10431.11;PF02861.22;PF07728.16;PF13191.8;PF13401.8;PF00158.28;PF20030.1;PF12775.9;PF05621.13;PF00437.22	AAA_2;AAA_lid_9;AAA;ClpB_D2-small;Clp_N;AAA_5;AAA_16;AAA_22;Sigma54_activat;bpMoxR;AAA_7;TniB;T2SSE	AAA domain;AAA lid domain;ATPase family associated with various cellular activities;C-terminal, D2-small domain, of ClpB protein;Clp amino terminal domain, pathogenicity island component;AAA domain;AAA ATPase domain;AAA domain;Sigma-54 interaction domain;MoxR domain in the MoxR-vWA-beta-propeller ternary systems;P-loop containing dynein motor region;Bacterial TniB protein;Type II/IV secretion sys…
mango010176	yes	down	6.14	8.62	4.51	10.95	1.12	3.1	2.07	1.36	0.40001	-1.32189	0.0120462	0.0543733	GO:0048544;GO:0016021;GO:0016301;GO:0030246;GO:0106311;GO:0004672;GO:0106310;GO:000552	BP:recognition of pollen;CC:integral component of membrane;MF:kinase activity;MF:carbohydrate binding;MF:old GO;MF:protein kinase activity;MF:old GO;MF:ATP binding;	------	------	------	------	------	------	XP_031281152.1	G-type lectin S-receptor-like serine/threonine-protein kinase LECRK3 [Pistacia vera]	------	------	------	------	------
mango006621	yes	down	0.19	2.24	0	20.08	0	0.17	0.05	0	0.0158708	-5.97748	0.0178267	0.0729039	GO:001678	MF:hydrolase activity, acting on ester bonds;	------	------	------	------	COG3240	S:Function unknown	XP_031259473.1	GDSL esterase/lipase 1-like [Pistacia vera]	sp|Q9FLN0|GLIP1_ARATH;	GDSL esterase/lipase 1 OS=Arabidopsis thaliana OX=3702 GN=GLIP1 PE=1 SV=1;	PF00657.24	Lipase_GDSL	GDSL-like Lipase/Acylhydrolase
mango003700	no	up	338.96	341.78	287.42	401.38	488.24	375.23	450.38	507.06	1.99471	0.996181	7.18801e-06	0.000140899	GO:0006508;GO:0005829;GO:001692	BP:proteolysis;CC:cytosol;MF:pyroglutamyl-peptidase activity;	K01304	pcp	------	------	COG2039	O:Posttranslational modification, protein turnover, chaperones	XP_031252506.1	uncharacterized protein LOC116110418 isoform X2 [Pistacia vera]	sp|O73944|PCP_PYRFU;	Pyrrolidone-carboxylate peptidase OS=Pyrococcus furiosus;	PF01470.19	Peptidase_C15	Pyroglutamyl peptidase
mango031302	yes	down	1.02	1.62	2.13	1.77	0.06	0.54	0.7	0.12	0.352977	-1.50235	0.0489841	0.152894	GO:0045490;GO:0005618;GO:0030570;GO:004687	BP:pectin catabolic process;CC:cell wall;MF:pectate lyase activity;MF:metal ion binding;	K01728	pel	map00040	Pentose and glucuronate interconversions	COG3866	G:Carbohydrate transport and metabolism	KAA8516481.1	hypothetical protein F0562_017013 [Nyssa sinensis]	sp|Q9FM66|PLY21_ARATH;	Putative pectate lyase 21 OS=Arabidopsis thaliana OX=3702 GN=At5g55720 PE=3 SV=1;	PF00544.21	Pectate_lyase_4	Pectate lyase
mango024563	yes	down	18.08	37.89	15.71	20.51	4.22	2.98	5.94	0.77	0.275259	-1.86114	3.68299e-05	0.000543906	GO:0005886;GO:0019210;GO:001630	CC:plasma membrane;MF:kinase inhibitor activity;MF:kinase activity;	K14499	BKI1	map04075	Plant hormone signal transduction	ENOG410YVQJ	T:Signal transduction mechanisms	XP_031271501.1	BRI1 kinase inhibitor 1 [Pistacia vera]	sp|Q9FMZ0|BKI1_ARATH;	BRI1 kinase inhibitor 1 OS=Arabidopsis thaliana OX=3702 GN=BKI1 PE=1 SV=1;	------	------	------
mango021322	yes	down	3.53	4.17	3.03	10.5	0.94	1.04	0.58	0.33	0.233016	-2.1015	0.00384716	0.0225669	GO:0006564;GO:0009570;GO:0051287;GO:000461	BP:L-serine biosynthetic process;CC:chloroplast stroma;MF:NAD binding;MF:phosphoglycerate dehydrogenase activity;	K00058	serA, PHGDH	map00270;map00260	Cysteine and methionine metabolism;Glycine, serine and threonine metabolism	COG0111	E:Amino acid transport and metabolism	XP_031288056.1	D-3-phosphoglycerate dehydrogenase 1, chloroplastic [Pistacia vera]	sp|O49485|SERA1_ARATH;	D-3-phosphoglycerate dehydrogenase 1, chloroplastic OS=Arabidopsis thaliana OX=3702 GN=PGDH1 PE=1 SV=1;	PF00389.32;PF02826.21	2-Hacid_dh;2-Hacid_dh_C	D-isomer specific 2-hydroxyacid dehydrogenase, catalytic domain;D-isomer specific 2-hydroxyacid dehydrogenase, NAD binding domain
mango022577	yes	down	5.06	9.11	9.32	7.7	0.97	2.52	5.7	1.49	0.41441	-1.27087	0.0193688	0.0774051	GO:0000105;GO:0005737;GO:0009570;GO:0005829;GO:0004399;GO:0051287;GO:004687	BP:histidine biosynthetic process;CC:cytoplasm;CC:chloroplast stroma;CC:cytosol;MF:histidinol dehydrogenase activity;MF:NAD binding;MF:metal ion binding;	K00013	hisD	map00340	Histidine metabolism	COG0141	E:Amino acid transport and metabolism	AHZ00629.1	histidinol dehydrogenase, partial [Aquilegia japonica]	sp|Q9C5U8|HIS8_ARATH;	Histidinol dehydrogenase, chloroplastic OS=Arabidopsis thaliana OX=3702 GN=HISN8 PE=2 SV=1;	PF00815.22	Histidinol_dh	Histidinol dehydrogenase
mango017514	no	down	4.45	5.67	3.95	4.99	0.8	2.21	2.05	0.9	0.521274	-0.939887	0.0116031	0.0527154	GO:0042352;GO:0050201;GO:0016772;GO:0016301;GO:0003723;GO:000552	BP:GDP-L-fucose salvage;MF:fucokinase activity;MF:transferase activity, transferring phosphorus-containing groups;MF:kinase activity;MF:RNA binding;MF:ATP binding;	K05305	FUK	map00520;map00051	Amino sugar and nucleotide sugar metabolism;Fructose and mannose metabolism	ENOG4111FB6	I:Lipid transport and metabolism	GAY45748.1	hypothetical protein CUMW_091750 [Citrus unshiu]	sp|Q9LNJ9|FKGP_ARATH;	Bifunctional fucokinase/fucose pyrophosphorylase OS=Arabidopsis thaliana OX=3702 GN=FKGP PE=1 SV=2;	PF07959.14;PF04970.15;PF00288.28	Fucokinase;LRAT;GHMP_kinases_N	L-fucokinase;Lecithin retinol acyltransferase;GHMP kinases N terminal domain
mango012680	yes	down	0.23	0.94	0.98	4.41	0	0.33	0.08	0	0.101316	-3.30307	0.00265179	0.0168856	GO:0046777;GO:0016021;GO:0009506;GO:0005886;GO:0004672;GO:0004674;GO:000552	BP:protein autophosphorylation;CC:integral component of membrane;CC:plasmodesma;CC:plasma membrane;MF:protein kinase activity;MF:protein serine/threonine kinase activity;MF:ATP binding;	------	------	------	------	COG0515	T:Signal transduction mechanisms	XP_031250092.1	probable receptor-like protein kinase At2g39360 [Pistacia vera]	sp|Q9LX66|HERK_ARATH;	Receptor-like protein kinase HERK 1 OS=Arabidopsis thaliana OX=3702 GN=HERK1 PE=1 SV=1;	PF12819.9;PF11721.10	Malectin_like;Malectin	Malectin-like domain;Malectin domain
mango024630	yes	down	7.04	11.59	7.85	4.87	1.08	1.14	1.74	0.52	0.245545	-2.02594	3.3416e-06	7.3921e-05	GO:0098542;GO:0016021;GO:0004497;GO:0020037;GO:0016705;GO:000550	BP:defense response to other organism;CC:integral component of membrane;MF:monooxygenase activity;MF:heme binding;MF:oxidoreductase activity, acting on paired donors, with incorporation or reduction of molecular oxygen;MF:iron ion binding;	------	------	------	------	COG2124	Q:Secondary metabolites biosynthesis, transport and catabolism	XP_023929529.1	isoflavone 2'-hydroxylase-like [Quercus suber]	sp|P93147|C81E1_GLYEC;	Isoflavone 2'-hydroxylase OS=Glycyrrhiza echinata OX=46348 GN=CYP81E1 PE=1 SV=2;	PF00067.24	p450	Cytochrome P450
mango033920	no	up	0.34	0.36	0.14	1.4	1.73	0.85	1.24	1.8	3.25533	1.7028	0.0575125	0.171009	GO:0016021;GO:0016020;GO:001629	CC:integral component of membrane;CC:membrane;MF:lipase activity;	K18368	CSE	map00940	Phenylpropanoid biosynthesis	COG2267	I:Lipid transport and metabolism	XP_031256448.1	caffeoylshikimate esterase-like isoform X1 [Pistacia vera]	sp|Q9C942|CSE_ARATH;	Caffeoylshikimate esterase OS=Arabidopsis thaliana OX=3702 GN=CSE PE=1 SV=1;	PF12146.10;PF12697.9;PF00561.22;PF00326.23;PF12740.9;PF07859.15;PF00975.22;PF03959.15	Hydrolase_4;Abhydrolase_6;Abhydrolase_1;Peptidase_S9;Chlorophyllase2;Abhydrolase_3;Thioesterase;FSH1	Serine aminopeptidase, S33;Alpha/beta hydrolase family;alpha/beta hydrolase fold;Prolyl oligopeptidase family;Chlorophyllase enzyme;alpha/beta hydrolase fold;Thioesterase domain;Serine hydrolase
mango015398	no	down	370.89	206.91	194.63	252.68	49.54	95.4	150.53	39.38	0.693257	-0.528537	0.137384	0.310141	GO:0015976;GO:0004089;GO:000827	BP:carbon utilization;MF:carbonate dehydratase activity;MF:zinc ion binding;	K01673	cynT, can	map00910	Nitrogen metabolism	COG0288	P:Inorganic ion transport and metabolism	XP_031257866.1	carbonic anhydrase 2-like isoform X2 [Pistacia vera]	sp|P42737|BCA2_ARATH;	Beta carbonic anhydrase 2, chloroplastic OS=Arabidopsis thaliana OX=3702 GN=BCA2 PE=1 SV=3;	PF00484.21	Pro_CA	Carbonic anhydrase
mango010866	yes	down	4.72	4.31	5.2	5.86	0.7	2.43	0.93	0.81	0.405448	-1.30241	0.0148758	0.0639301	GO:0005975;GO:004297	BP:carbohydrate metabolic process;MF:glucan endo-1,3-beta-D-glucosidase activity;	------	------	------	------	ENOG410YEZD	G:Carbohydrate transport and metabolism	XP_031271910.1	glucan endo-1,3-beta-glucosidase 11-like isoform X1 [Pistacia vera]	sp|Q8L868|E1311_ARATH;	Glucan endo-1,3-beta-glucosidase 11 OS=Arabidopsis thaliana OX=3702 GN=At1g32860 PE=2 SV=1;	PF00332.20	Glyco_hydro_17	Glycosyl hydrolases family 17
mango024473	yes	down	0.74	1.2	2.68	2.51	0.16	0	0.35	0.42	0.0965271	-3.37292	0.000174054	0.00193658	GO:0016579;GO:0070646;GO:0008233;GO:010100	BP:protein deubiquitination;BP:protein modification by small protein removal;MF:peptidase activity;MF:ubiquitinyl hydrolase activity;	K22763	DESI2, PPPDE1	------	------	ENOG4111H3Z	S:Function unknown	XP_031251989.1	deSI-like protein At4g17486 isoform X1 [Pistacia vera]	sp|Q93VG8|PPDEX_ARATH;	DeSI-like protein At4g17486 OS=Arabidopsis thaliana OX=3702 GN=At4g17486 PE=2 SV=1;	PF05903.16	Peptidase_C97	PPPDE putative peptidase domain
mango012475	yes	up	13.22	18.35	18.58	18.14	37.56	27.34	29.55	31.63	2.7678	1.46874	9.51742e-09	4.64941e-07	GO:0006122;GO:0005750;GO:0016021;GO:0005743;GO:0070469;GO:0051537;GO:0008121;GO:0046872;GO:001649	BP:mitochondrial electron transport, ubiquinol to cytochrome c;CC:mitochondrial respiratory chain complex III;CC:integral component of membrane;CC:mitochondrial inner membrane;CC:respiratory chain;MF:2 iron, 2 sulfur cluster binding;MF:ubiquinol-cytochrome-c reductase activity;MF:metal ion binding;MF:oxidoreductase activity;	K00411	UQCRFS1, RIP1, petA	map00190	Oxidative phosphorylation	COG0723	C:Energy production and conversion	XP_031275244.1	cytochrome b-c1 complex subunit Rieske-4, mitochondrial-like [Pistacia vera]	sp|P51135|UCRI5_TOBAC;	Cytochrome b-c1 complex subunit Rieske-5, mitochondrial OS=Nicotiana tabacum OX=4097 PE=2 SV=1;	PF00355.28;PF02921.16	Rieske;UCR_TM	Rieske [2Fe-2S] domain;Ubiquinol cytochrome reductase transmembrane region
mango008321	yes	down	9.07	12	7.57	14.39	1.48	2.27	3.24	1.17	0.336762	-1.5702	1.94733e-06	4.62404e-05	GO:0007188;GO:0005834;GO:0031683;GO:0003924;GO:0019001;GO:000166	BP:adenylate cyclase-modulating G-protein coupled receptor signaling pathway;CC:heterotrimeric G-protein complex;MF:G-protein beta/gamma-subunit complex binding;MF:GTPase activity;MF:guanyl nucleotide binding;MF:G-protein coupled receptor binding;	K19729	GNAT3	------	------	ENOG410XNVQ	S:Function unknown	XP_031287073.1	guanine nucleotide-binding protein alpha-1 subunit isoform X1 [Pistacia vera]	sp|Q40224|GPA1_LUPLU;	Guanine nucleotide-binding protein alpha-1 subunit OS=Lupinus luteus OX=3873 GN=GPA1 PE=2 SV=1;	PF00503.22;PF00025.23	G-alpha;Arf	G-protein alpha subunit;ADP-ribosylation factor family
mango019624	yes	up	16.3	18.83	16.23	16.27	70.13	90.18	74.37	118.5	6.92029	2.79083	2.44642e-45	2.29462e-41	GO:0032259;GO:0006656;GO:000023	BP:methylation;BP:phosphatidylcholine biosynthetic process;MF:phosphoethanolamine N-methyltransferase activity;	K05929	E2.1.1.103, NMT	map00564	Glycerophospholipid metabolism	ENOG410XP5G	S:Function unknown	XP_002532097.1	phosphomethylethanolamine N-methyltransferase isoform X2 [Ricinus communis]	sp|Q9FR44|PEAM1_ARATH;	Phosphoethanolamine N-methyltransferase 1 OS=Arabidopsis thaliana OX=3702 GN=NMT1 PE=1 SV=1;	PF08241.14;PF13649.8;PF13847.8;PF13489.8;PF08242.14;PF01209.20;PF02353.22;PF05891.14;PF01739.20;PF03848.16;PF05175.16;PF01135.21;PF07021.14;PF05401.13;PF08003.13	Methyltransf_11;Methyltransf_25;Methyltransf_31;Methyltransf_23;Methyltransf_12;Ubie_methyltran;CMAS;Methyltransf_PK;CheR;TehB;MTS;PCMT;MetW;NodS;Methyltransf_9	Methyltransferase domain;Methyltransferase domain;Methyltransferase domain;Methyltransferase domain;Methyltransferase domain;ubiE/COQ5 methyltransferase family;Mycolic acid cyclopropane synthetase;AdoMet dependent proline di-methyltransferase;CheR methyltransferase, SAM binding domain;Tellurite resistance protein TehB;Methyltransferase small domain;Protein-L-isoaspartat;Methionine biosynthesis pr…
mango002145	yes	up	12.05	18.76	10.25	18.15	53.82	19.09	40.22	44.16	3.99439	1.99798	8.5592e-05	0.00108561	GO:0080167;GO:0005829;GO:0061929;GO:001674	BP:response to karrikin;CC:cytosol;MF:gamma-glutamylaminecyclotransferase activity;MF:transferase activity, transferring acyl groups;	K19761	GGACT	------	------	------	------	XP_031257261.1	putative gamma-glutamylcyclotransferase At3g02910 [Pistacia vera]	sp|Q9M8T3|Y2910_ARATH;	Putative gamma-glutamylcyclotransferase At3g02910 OS=Arabidopsis thaliana OX=3702 GN=At3g02910 PE=2 SV=2;	PF06094.14;PF13772.8	GGACT;AIG2_2	Gamma-glutamyl cyclotransferase, AIG2-like;AIG2-like family
mango004577	yes	down	37.67	52.62	61.81	71.98	4.47	18.79	17.21	7.23	0.325914	-1.61744	0.000146109	0.00167535	GO:0000302;GO:0006979;GO:0042744;GO:0034599;GO:0009507;GO:0020037;GO:0016688;GO:0046872;GO:000460	BP:response to reactive oxygen species;BP:response to oxidative stress;BP:hydrogen peroxide catabolic process;BP:cellular response to oxidative stress;CC:chloroplast;MF:heme binding;MF:L-ascorbate peroxidase activity;MF:metal ion binding;MF:peroxidase activity;	K00434	E1.11.1.11	map00480;map00053	Glutathione metabolism;Ascorbate and aldarate metabolism	COG0376	P:Inorganic ion transport and metabolism	QKF54531.1	L-ascorbate peroxidase 1 [Myrciaria dubia]	sp|P48534|APX1_PEA;	L-ascorbate peroxidase, cytosolic OS=Pisum sativum OX=3888 GN=APX1 PE=1 SV=2;	PF00141.25	peroxidase	Peroxidase
mango030821	yes	up	17.73	26.36	22.15	21.98	80.72	26.45	26.63	25.96	2.82977	1.50069	0.00268593	0.0170394	GO:0006432;GO:0005737;GO:0009328;GO:0005829;GO:0004826;GO:0000287;GO:0003723;GO:000552	BP:phenylalanyl-tRNA aminoacylation;CC:cytoplasm;CC:phenylalanine-tRNA ligase complex;CC:cytosol;MF:phenylalanine-tRNA ligase activity;MF:magnesium ion binding;MF:RNA binding;MF:ATP binding;	K01890	FARSB, pheT	map00970	Aminoacyl-tRNA biosynthesis	COG0072	J:Translation, ribosomal structure and biogenesis	XP_031285396.1	phenylalanine--tRNA ligase beta subunit, cytoplasmic [Pistacia vera]	sp|Q9SGE9|SYFB_ARATH;	Phenylalanine--tRNA ligase beta subunit, cytoplasmic OS=Arabidopsis thaliana OX=3702 GN=At1g72550 PE=2 SV=1;	PF17759.3;PF18262.3;PF03483.19;PF03484.17	tRNA_synthFbeta;PhetRS_B1;B3_4;B5	Phenylalanyl tRNA synthetase beta chain CLM domain;Phe-tRNA synthetase beta subunit B1 domain;B3/4 domain;tRNA synthetase B5 domain
mango035531	no	down	2.25	0.64	2.49	1.07	0.08	0.41	0.31	0.25	0.283463	-1.81877	0.0509719	0.157189	GO:0016021;GO:001678	CC:integral component of membrane;MF:hydrolase activity;	K14664	ILR1	------	------	COG1473	E:Amino acid transport and metabolism	XP_031253540.1	IAA-amino acid hydrolase ILR1-like 5 [Pistacia vera]	sp|O81641|ILL3_ARATH;	IAA-amino acid hydrolase ILR1-like 3 OS=Arabidopsis thaliana OX=3702 GN=ILL3 PE=2 SV=1;	PF01546.30;PF07687.16	Peptidase_M20;M20_dimer	Peptidase family M20/M25/M40;Peptidase dimerisation domain
mango013474	no	down	8.09	10.9	8.59	5.54	2.64	2.96	3.65	1.32	0.561845	-0.831757	0.0231608	0.0883254	GO:0004674;GO:0005524;GO:000467	MF:protein serine/threonine kinase activity;MF:ATP binding;MF:protein kinase activity;	------	------	------	------	COG0515	T:Signal transduction mechanisms	XP_031248687.1	serine/threonine/tyrosine-protein kinase HT1 [Pistacia vera]	sp|Q2MHE4|HT1_ARATH;	Serine/threonine/tyrosine-protein kinase HT1 OS=Arabidopsis thaliana OX=3702 GN=HT1 PE=1 SV=1;	PF07714.19;PF00069.27;PF06293.16	PK_Tyr_Ser-Thr;Pkinase;Kdo	Protein tyrosine and serine/threonine kinase;Protein kinase domain;Lipopolysaccharide kinase
mango016431	yes	down	6.74	19.3	5.1	8.2	0.94	2.85	3.49	3.03	0.335562	-1.57535	0.00940865	0.0451141	GO:0007165;GO:0005524;GO:0004674;GO:0004672;GO:0106311;GO:010631	BP:signal transduction;MF:ATP binding;MF:protein serine/threonine kinase activity;MF:protein kinase activity;MF:old GO;MF:old GO;	K12761	SNF1	------	------	COG0515	T:Signal transduction mechanisms	XP_031250481.1	CBL-interacting serine/threonine-protein kinase 14-like [Pistacia vera]	sp|Q9LZW4|CIPKE_ARATH;	CBL-interacting serine/threonine-protein kinase 14 OS=Arabidopsis thaliana OX=3702 GN=CIPK14 PE=1 SV=1;	PF00069.27;PF07714.19;PF03822.16;PF14531.8;PF03109.18	Pkinase;PK_Tyr_Ser-Thr;NAF;Kinase-like;ABC1	Protein kinase domain;Protein tyrosine and serine/threonine kinase;NAF domain;Kinase-like;ABC1 atypical kinase-like domain
mango002927	yes	down	64.34	121.01	112.44	126.28	12.26	29.21	32.27	19.29	0.310765	-1.68611	1.73966e-07	5.93352e-06	GO:0006099;GO:0005975;GO:0006108;GO:003006	BP:tricarboxylic acid cycle;BP:carbohydrate metabolic process;BP:malate metabolic process;MF:L-malate dehydrogenase activity;	K00025	MDH1	map00020;map00630;map00620;map00710;map00270	Citrate cycle (TCA cycle);Glyoxylate and dicarboxylate metabolism;Pyruvate metabolism;Carbon fixation in photosynthetic organisms;Cysteine and methionine metabolism	COG0039	C:Energy production and conversion	XP_031252906.1	malate dehydrogenase [Pistacia vera]	sp|Q9FSF0|MDH_TOBAC;	Malate dehydrogenase OS=Nicotiana tabacum OX=4097 GN=MD1 PE=1 SV=1;	PF02866.20;PF00056.25	Ldh_1_C;Ldh_1_N	lactate/malate dehydrogenase, alpha/beta C-terminal domain;lactate/malate dehydrogenase, NAD binding domain
mango024650	no	down	120.32	110.59	114.54	104.27	28.92	47.41	53.33	22.99	0.594511	-0.750225	0.0012726	0.00948005	GO:000382	MF:catalytic activity;	K22419	VEP1	------	------	------	------	XP_031270652.1	3-oxo-Delta(4,5)-steroid 5-beta-reductase-like [Pistacia vera]	sp|Q9STX2|VEP1_ARATH;	3-oxo-Delt;	PF01370.23	Epimerase	NAD dependent epimerase/dehydratase family
mango016909	no	down	2.61	1.54	0.2	5.64	0.14	0.54	0.69	0.22	0.262377	-1.93029	0.0583838	0.172673	GO:0006952;GO:0007205;GO:0003951;GO:0004143;GO:000552	BP:defense response;BP:protein kinase C-activating G-protein coupled receptor signaling pathway;MF:NAD+ kinase activity;MF:diacylglycerol kinase activity;MF:ATP binding;	K00901	dgkA, DGK	map00564;map04070;map00561	Glycerophospholipid metabolism;Phosphatidylinositol signaling system;Glycerolipid metabolism	------	------	XP_031273255.1	diacylglycerol kinase 5-like isoform X1 [Pistacia vera]	sp|Q7XQT2|DGK1_ORYSJ;	Diacylglycerol kinase 1 OS=Oryza sativa subsp. japonica OX=39947 GN=DGK1 PE=1 SV=2;	PF00609.21;PF00781.26	DAGK_acc;DAGK_cat	Diacylglycerol kinase accessory domain;Diacylglycerol kinase catalytic domain
mango010599	yes	down	6.88	7.81	10.09	11.07	2.41	3.35	3.06	1.64	0.472812	-1.08066	1.60908e-05	0.000277179	GO:0009736;GO:0000160;GO:0005634;GO:0016021;GO:0003700;GO:0016301;GO:000367	BP:cytokinin-activated signaling pathway;BP:phosphorelay signal transduction system;CC:nucleus;CC:integral component of membrane;MF:transcription factor activity, sequence-specific DNA binding;MF:kinase activity;MF:DNA binding;	K14491	ARR-B	map04075	Plant hormone signal transduction	COG5641	K:Transcription	XP_031279693.1	two-component response regulator ARR12-like isoform X1 [Pistacia vera]	sp|P62598|ARR12_ARATH;	Two-component response regulator ARR12 OS=Arabidopsis thaliana OX=3702 GN=ARR12 PE=2 SV=2;	PF00072.26;PF00249.33	Response_reg;Myb_DNA-binding	Response regulator receiver domain;Myb-like DNA-binding domain
mango002128	yes	down	104.75	126.25	68.26	96.46	26.15	31.52	36.14	41.48	0.485045	-1.04381	5.4641e-05	0.000756465	GO:0005829;GO:0004032;GO:0047834;GO:0050088;GO:004764	CC:cytosol;MF:aldito;MF:D-threo-aldose 1-dehydrogenase activity;MF:mannose-6-phosphate 6-reductase activity;MF:aldose-6-phosphate reductas;	------	------	------	------	COG0656	S:Function unknown	XP_031270410.1	NADP-dependent D-sorbitol-6-phosphate dehydrogenase-like [Pistacia vera]	sp|P28475|S6PD_MALDO;	NADP-dependent D-sorbitol-6-phosphate dehydrogenase OS=Malus domestica OX=3750 GN=S6PDH PE=2 SV=1;	PF00248.23	Aldo_ket_red	Aldo/keto reductase family
mango032595	yes	down	15.34	19.59	26.57	11.79	0.74	4.6	4.88	0.84	0.255361	-1.96939	0.00102566	0.00798355	GO:0016021;GO:0005886;GO:0004674;GO:000552	CC:integral component of membrane;CC:plasma membrane;MF:protein serine/threonine kinase activity;MF:ATP binding;	------	------	------	------	ENOG41102Z7	T:Signal transduction mechanisms	XP_031275799.1	receptor protein kinase TMK1-like [Pistacia vera]	sp|P43298|TMK1_ARATH;	Receptor protein kinase TMK1 OS=Arabidopsis thaliana OX=3702 GN=TMK1 PE=1 SV=1;	PF07714.19;PF00069.27;PF13855.8;PF08263.14;PF12799.9	PK_Tyr_Ser-Thr;Pkinase;LRR_8;LRRNT_2;LRR_4	Protein tyrosine and serine/threonine kinase;Protein kinase domain;Leucine rich repeat;Leucine rich repeat N-terminal domain;Leucine Rich repeats
mango000484	yes	down	0.29	0.13	0.23	0.34	0	0	0.02	0	0.0415925	-4.58753	0.00389051	0.0227429	GO:0007017;GO:0055028;GO:0004674;GO:0005524;GO:000467	BP:microtubule-based process;CC:cortical microtubule;MF:protein serine/threonine kinase activity;MF:ATP binding;MF:protein kinase activity;	K08857	NEK1_4_5	------	------	ENOG410Y7JF	T:Signal transduction mechanisms	XP_031280425.1	serine/threonine-protein kinase Nek5 [Pistacia vera]	sp|Q0WPH8|NEK5_ARATH;	Serine/threonine-protein kinase Nek5 OS=Arabidopsis thaliana OX=3702 GN=NEK5 PE=1 SV=1;	PF00069.27;PF07714.19;PF14531.8	Pkinase;PK_Tyr_Ser-Thr;Kinase-like	Protein kinase domain;Protein tyrosine and serine/threonine kinase;Kinase-like
mango004685	yes	down	0.79	2.8	1.15	0.84	0.28	0.25	0.33	0.22	0.276029	-1.85711	0.0180345	0.0735719	GO:0004713;GO:0005524;GO:000467	MF:protein tyrosine kinase activity;MF:ATP binding;MF:protein kinase activity;	------	------	------	------	COG0515	T:Signal transduction mechanisms	XP_031285153.1	lysM domain receptor-like kinase 3 [Pistacia vera]	sp|F4IB81|LYK3_ARATH;	LysM domain receptor-like kinase 3 OS=Arabidopsis thaliana OX=3702 GN=LYK3 PE=2 SV=1;	PF00069.27;PF07714.19	Pkinase;PK_Tyr_Ser-Thr	Protein kinase domain;Protein tyrosine and serine/threonine kinase
mango034818	yes	down	10.95	22.61	10.31	20.56	2.64	1.16	2.03	3.2	0.17077	-2.54987	8.10017e-10	5.46586e-08	GO:0046183;GO:0102198;GO:0008270;GO:001649	BP:L-idonate catabolic process;MF:L-idonate 5-dehydrogenase activit;MF:zinc ion binding;MF:oxidoreductase activity;	K19635;K00008	E1.1.1.366;SORD, gutB	map00040;map00051	Pentose and glucuronate interconversions;Fructose and mannose metabolism	COG1063	E:Amino acid transport and metabolism	XP_031280521.1	L-idonate 5-dehydrogenase-like [Pistacia vera]	sp|Q1PSI9|IDND_VITVI;	L-idonate 5-dehydrogenase OS=Vitis vinifera OX=29760 GN=VIT_16s0100g00290 PE=1 SV=2;	PF08240.14;PF00107.28;PF16912.7;PF13602.8	ADH_N;ADH_zinc_N;Glu_dehyd_C;ADH_zinc_N_2	Alcohol dehydrogenase GroES-like domain;Zinc-binding dehydrogenase;Glucose dehydrogenase C-terminus;Zinc-binding dehydrogenase
mango021719	yes	down	0.64	1.84	1.45	1.81	0.03	0.03	0.28	0	0.102523	-3.28597	4.6375e-05	0.000660052	GO:0098542;GO:0016021;GO:0009512;GO:0004497;GO:0020037;GO:0016705;GO:000550	BP:defense response to other organism;CC:integral component of membrane;CC:cytochrome b6f complex;MF:monooxygenase activity;MF:heme binding;MF:oxidoreductase activity, acting on paired donors, with incorporation or reduction of molecular oxygen;MF:iron ion binding;	------	------	------	------	COG2124	Q:Secondary metabolites biosynthesis, transport and catabolism	XP_031278170.1	xanthotoxin 5-hydroxylase CYP82C4-like [Pistacia vera]	sp|Q9SZ46|C82C4_ARATH;	Xanthotoxin 5-hydroxylase CYP82C4 OS=Arabidopsis thaliana OX=3702 GN=CYP82C4 PE=1 SV=1;	PF00067.24;PF08041.13	p450;PetM	Cytochrome P450;PetM family of cytochrome b6f complex subunit 7
mango014595	no	up	0.75	2.36	1.4	3.88	98.67	7.12	5.25	40.65	25.0728	4.64805	1	1	GO:001649	MF:oxidoreductase activity;	K23050	PCBER1	------	------	ENOG410Y0DY	S:Function unknown	RVW48296.1	Isoflavone reductase-like protein [Vitis vinifera]	sp|O81355|PYRC5_PYRCO;	Phenylcoumaran benzylic ether reductase Pyrc5 OS=Pyrus communis OX=23211 GN=PYRC5 PE=1 SV=1;	PF05368.15	NmrA	NmrA-like family
mango030788	yes	down	0.11	0.38	0.32	0.32	0	0.04	0	0	0.0582997	-4.10037	0.012223	0.0549729	GO:0005975;GO:0004563;GO:010214	BP:carbohydrate metabolic process;MF:beta-N-acetylhexosaminidase activity;MF:N-acetyl-beta-D-galactosaminidase activity;	K12373	HEXA_B	map00520;map00603;map00604;map00511;map00513;map00531	Amino sugar and nucleotide sugar metabolism;Glycosphingolipid biosynthesis - globo and isoglobo series;Glycosphingolipid biosynthesis - ganglio series;Other glycan degradation;Various types of N-glycan biosynthesis;Glycosaminoglycan degradation	COG3525	G:Carbohydrate transport and metabolism	XP_031287803.1	beta-hexosaminidase 3 [Pistacia vera]	sp|Q8L7S6|HEXO3_ARATH;	Beta-hexosaminidase 3 OS=Arabidopsis thaliana OX=3702 GN=HEXO3 PE=1 SV=1;	PF00728.24;PF14845.8	Glyco_hydro_20;Glycohydro_20b2	Glycosyl hydrolase family 20, catalytic domain;beta-acetyl hexosaminidase like
mango000173	yes	down	0.56	2.34	1.36	5	0	0	0.35	0	0.0632871	-3.98194	0.000822636	0.00670075	GO:0016021;GO:0030247;GO:0005524;GO:000467	CC:integral component of membrane;MF:polysaccharide binding;MF:ATP binding;MF:protein kinase activity;	------	------	------	------	COG0515	T:Signal transduction mechanisms	XP_031272418.1	LEAF RUST 10 DISEASE-RESISTANCE LOCUS RECEPTOR-LIKE PROTEIN KINASE-like 2.1 [Pistacia vera]	sp|F4HQ23|LRL27_ARATH;	LEAF RUST 10 DISEASE-RESISTANCE LOCUS RECEPTOR-LIKE PROTEIN KINASE-like 2.7 OS=Arabidopsis thaliana OX=3702 GN=LRK10L-2.7 PE=3 SV=3;	PF14380.8;PF13947.8	WAK_assoc;GUB_WAK_bind	Wall-associated receptor kinase C-terminal;Wall-associated receptor kinase galacturonan-binding
mango032484	yes	down	0.64	2.78	0.36	3.67	0.14	0.06	0	0	0.0475021	-4.39586	0.000785927	0.00647768	GO:0006979;GO:0042744;GO:0005576;GO:0020037;GO:0046872;GO:000460	BP:response to oxidative stress;BP:hydrogen peroxide catabolic process;CC:extracellular region;MF:heme binding;MF:metal ion binding;MF:peroxidase activity;	K00430	E1.11.1.7	map00940	Phenylpropanoid biosynthesis	ENOG4111FDS	G:Carbohydrate transport and metabolism	XP_031279088.1	peroxidase 51-like [Pistacia vera]	sp|Q43873|PER73_ARATH;	Peroxidase 73 OS=Arabidopsis thaliana OX=3702 GN=PER73 PE=1 SV=1;	PF00141.25	peroxidase	Peroxidase
mango001007	yes	down	2.67	2.03	2.74	3.72	0.67	1.2	0.62	0.73	0.452554	-1.14384	0.00235761	0.0153511	GO:0006075;GO:0071555;GO:0008360;GO:0016021;GO:0000148;GO:0005886;GO:0003843;GO:004652	BP:;BP:cell wall organization;BP:regulation of cell shape;CC:integral component of membrane;CC:1,3-beta-D-glucan synthase complex;CC:plasma membrane;MF:1,3-beta-D-glucan synthase activity;MF:glucosyltransferase activity;	K11000	CALS	------	------	ENOG410XQ8V	S:Function unknown	XP_006445915.1	callose synthase 3 [Citrus clementina]	sp|Q9LXT9|CALS3_ARATH;	Callose synthase 3 OS=Arabidopsis thaliana OX=3702 GN=CALS3 PE=3 SV=3;	PF02364.17;PF14288.8;PF04652.18	Glucan_synthase;FKS1_dom1;Vta1	1,3-beta-glucan synthase component;1,3-beta-glucan synthase subunit FKS1, domain-1;Vta1 like
mango023778	yes	down	24.69	30.84	35.38	37.91	7.26	12.97	14.22	6.54	0.471015	-1.08616	4.51151e-05	0.000644822	GO:000382	MF:catalytic activity;	K22419	VEP1	------	------	------	------	XP_031270652.1	3-oxo-Delta(4,5)-steroid 5-beta-reductase-like [Pistacia vera]	sp|Q9STX2|VEP1_ARATH;	3-oxo-Delt;	PF01370.23	Epimerase	NAD dependent epimerase/dehydratase family
mango007051	yes	down	1.29	1.92	1.26	2.14	0.42	0.33	0.49	0.55	0.374036	-1.41875	0.0182329	0.0740807	GO:0006680;GO:0005975;GO:0016020;GO:0004348;GO:000842	BP:glucosylceramide catabolic process;BP:carbohydrate metabolic process;CC:membrane;MF:glucosylceramidase activity;MF:beta-glucosidase activity;	K17108	GBA2	map00600;map00511	Sphingolipid metabolism;Other glycan degradation	COG4354	G:Carbohydrate transport and metabolism	XP_031266962.1	non-lysosomal glucosylceramidase [Pistacia vera]	sp|Q9HCG7|GBA2_HUMAN;	Non-lysosomal glucosylceramidase OS=Homo sapiens OX=9606 GN=GBA2 PE=1 SV=2;	PF04685.15;PF12215.10	DUF608;Glyco_hydr_116N	Glycosyl-hydrolase family 116, catalytic region;beta-glucosidase 2, glycosyl-hydrolase family 116 N-term
mango028865	yes	up	405.2	405.55	373.59	316.01	786.04	666.21	650.34	852.51	2.98122	1.5759	5.72671e-11	5.34464e-09	GO:0006210;GO:0006212;GO:0019483;GO:0005737;GO:0050661;GO:0002058;GO:0017113;GO:005153	BP:thymine catabolic process;BP:uracil catabolic process;BP:beta-alanine biosynthetic process;CC:cytoplasm;MF:NADP binding;MF:uracil binding;MF:dihydropyrimidine dehydrogenas;MF:iron-sulfur cluster binding;	K00207	DPYD	map00240;map00770;map00410	Pyrimidine metabolism;Pantothenate and CoA biosynthesis;beta-Alanine metabolism	COG0167	F:Nucleotide transport and metabolism	XP_031279482.1	dihydropyrimidine dehydrogenase (NADP(+)), chloroplastic [Pistacia vera]	sp|Q9LVI9|DPYD_ARATH;	Dihydropyrimidine dehydrogenase;	PF01180.23	DHO_dh	Dihydroorotate dehydrogenase
mango027017	yes	down	0.43	1.38	0.51	1.53	0.04	0.28	0.26	0	0.25932	-1.9472	0.0192596	0.0771164	GO:0006468;GO:0070816;GO:0032968;GO:0000307;GO:0005634;GO:0004672;GO:0004693;GO:0008353;GO:000552	BP:protein phosphorylation;BP:phosphorylation of RNA polymerase II C-terminal domain;BP:positive regulation of transcription elongation from RNA polymerase II promoter;CC:cyclin-dependent protein kinase holoenzyme complex;CC:nucleus;MF:protein kinase activity;MF:cyclin-dependent protein serine/threonine kinase activity;MF:RNA polymerase II carboxy-terminal domain kinase activity;MF:ATP binding;	K08819	CDK12_13	------	------	ENOG410XPIR	T:Signal transduction mechanisms	XP_031277313.1	probable serine/threonine-protein kinase At1g54610 isoform X1 [Pistacia vera]	sp|Q9ZVM9|Y1461_ARATH;	Probable serine/threonine-protein kinase At1g54610 OS=Arabidopsis thaliana OX=3702 GN=At1g54610 PE=1 SV=1;	PF00069.27;PF07714.19;PF03109.18	Pkinase;PK_Tyr_Ser-Thr;ABC1	Protein kinase domain;Protein tyrosine and serine/threonine kinase;ABC1 atypical kinase-like domain
mango017354	yes	down	5.18	4.28	5.38	7.22	0.4	1.24	2.18	0.68	0.34165	-1.54941	0.0015466	0.0110021	GO:001674	MF:transferase activity;	------	------	------	------	COG1091	M:Cell wall/membrane/envelope biogenesis	XP_031277460.1	methionine adenosyltransferase 2 subunit beta-like [Pistacia vera]	sp|Q9NZL9|MAT2B_HUMAN;	Methionine adenosyltransferase 2 subunit beta OS=Homo sapiens OX=9606 GN=MAT2B PE=1 SV=1;	PF04321.19;PF01370.23;PF16363.7;PF07993.14;PF02719.17	RmlD_sub_bind;Epimerase;GDP_Man_Dehyd;NAD_binding_4;Polysacc_synt_2	RmlD substrate binding domain;NAD dependent epimerase/dehydratase family;GDP-mannose 4,6 dehydratase;Male sterility protein;Polysaccharide biosynthesis protein
mango015597	yes	down	1.53	2.83	1.36	19.22	0.39	0.31	0.3	0.2	0.0777348	-3.6853	5.58056e-05	0.000769182	GO:0033788;GO:001649	MF:leucoanthocyanidin reductase activity;MF:oxidoreductase activity;	K13081	LAR	map00941	Flavonoid biosynthesis	ENOG410YEHW	S:Function unknown	XP_031266518.1	leucoanthocyanidin reductase-like [Pistacia vera]	sp|Q84V83|LAR_DESUN;	Leucoanthocyanidin reductase OS=Desmodium uncinatum OX=225101 GN=LAR PE=1 SV=1;	PF05368.15;PF13460.8;PF01370.23;PF16363.7;PF08659.12	NmrA;NAD_binding_10;Epimerase;GDP_Man_Dehyd;KR	NmrA-like family;NA;NAD dependent epimerase/dehydratase family;GDP-mannose 4,6 dehydratase;KR domain
mango010359	yes	up	0.14	0.39	0.14	0.18	0.27	2.08	0.53	0.27	6.19202	2.63041	0.0071158	0.0365213	GO:0016887;GO:000552	MF:ATPase activity;MF:ATP binding;	------	------	------	------	COG0464	O:Posttranslational modification, protein turnover, chaperones	XP_031287625.1	ribulose bisphosphate carboxylase/oxygenase activase, chloroplastic-like [Pistacia vera]	sp|M1UXG8|CBBX_CYAM1;	Ribulose bisphosphate carboxylase/oxygenase activase, chloroplastic OS=Cyanidioschyzon merolae;	PF12796.9;PF13857.8;PF13606.8;PF13637.8;PF00023.32;PF00004.31;PF13401.8;PF01078.23	Ank_2;Ank_5;Ank_3;Ank_4;Ank;AAA;AAA_22;Mg_chelatase	Ankyrin repeats;Ankyrin repeats;Ankyrin repeat;Ankyrin repeats;Ankyrin repeat;ATPase family associated with various cellular activities;AAA domain;Magnesium chelatase, subunit ChlI
mango024545	yes	down	2.03	1.64	1.75	1.12	0.16	0.07	0.49	0.08	0.175748	-2.50842	0.00217401	0.0143853	GO:0010024;GO:0006788;GO:0015979;GO:0009507;GO:000439	BP:phytochromobilin biosynthetic process;BP:heme oxidation;BP:photosynthesis;CC:chloroplast;MF:heme oxygenas;	K21480	HO, pbsA1, hmuO	map00860	Porphyrin and chlorophyll metabolism	COG5398	P:Inorganic ion transport and metabolism	XP_031273531.1	probable inactive heme oxygenase 2, chloroplastic [Pistacia vera]	sp|O48722|HMOX2_ARATH;	Probable inactive heme oxygenase 2, chloroplastic OS=Arabidopsis thaliana OX=3702 GN=HO2 PE=2 SV=2;	PF01126.22	Heme_oxygenase	Heme oxygenase
mango019470	yes	down	1.6	3.56	3.04	2.98	0.75	0.89	0.8	0.65	0.388506	-1.36399	8.04273e-05	0.00103126	GO:0006355;GO:0005634;GO:0003700;GO:0032440;GO:0000976;GO:0003677;GO:004698	BP:regulation of transcription, DNA-templated;CC:nucleus;MF:transcription factor activity, sequence-specific DNA binding;MF:2-alkenal reductase [NA;MF:transcription regulatory region sequence-specific DNA binding;MF:DNA binding;MF:protein dimerization activity;	K13422	MYC2	map04016;map04075	MAPK signaling pathway - plant;Plant hormone signal transduction	ENOG410YCJJ	K:Transcription	XP_031248766.1	transcription factor MYC2-like [Pistacia vera]	sp|A0A3Q7HRZ6|MYC2_SOLLC;	Transcription factor MYC2 OS=Solanum lycopersicum OX=4081 GN=MYC2 PE=1 SV=1;	PF14215.8;PF00010.28	bHLH-MYC_N;HLH	bHLH-MYC and R2R3-MYB transcription factors N-terminal;Helix-loop-helix DNA-binding domain
mango018596	yes	down	3.1	1.23	0.45	0.87	0.06	0	0	0	0.0374946	-4.73717	0.00241872	0.0156999	GO:0005794;GO:001641	CC:Golgi apparatus;MF:O-acetyltransferase activity;	------	------	------	------	ENOG410YAJT	S:Function unknown	XP_031253153.1	protein trichome birefringence-like 39 isoform X1 [Pistacia vera]	sp|Q9SIN2|TBL39_ARATH;	Protein trichome birefringence-like 39 OS=Arabidopsis thaliana OX=3702 GN=TBL39 PE=2 SV=1;	PF13839.8;PF14416.8	PC-Esterase;PMR5N	GDSL/SGNH-like Acyl-Esterase family found in Pmr5 and Cas1p;PMR5 N terminal Domain
mango030205	no	up	0.37	0.47	0.9	1.14	1.11	1.46	0.72	4.06	2.05217	1.03715	0.0889184	0.232024	GO:1902600;GO:0120029;GO:0051453;GO:0016021;GO:0005886;GO:0016887;GO:0008553;GO:000552	BP:hydrogen ion transmembrane transport;BP:proton export across plasma membrane;BP:regulation of intracellular pH;CC:integral component of membrane;CC:plasma membrane;MF:ATPase activity;MF:hydrogen-exporting ATPase activity, phosphorylative mechanism;MF:ATP binding;	K01535	PMA1, PMA2	map00190	Oxidative phosphorylation	COG0474	P:Inorganic ion transport and metabolism	XP_031252536.1	ATPase 10, plasma membrane-type-like [Pistacia vera]	sp|Q43128|PMA10_ARATH;	ATPase 10, plasma membrane-type OS=Arabidopsis thaliana OX=3702 GN=AHA10 PE=2 SV=2;	------	------	------
mango022571	yes	up	23.35	7.31	8.74	15.52	7.41	41.41	81.11	13.55	7.69567	2.94405	3.80006e-05	0.000557789	GO:0000105;GO:0009507;GO:0046872;GO:0004399;GO:005128	BP:histidine biosynthetic process;CC:chloroplast;MF:metal ion binding;MF:histidinol dehydrogenase activity;MF:NAD binding;	K00013	hisD	map00340	Histidine metabolism	COG0141	E:Amino acid transport and metabolism	KAG5622307.1	hypothetical protein H5410_007525 [Solanum commersonii]	sp|Q5NAY4|HISX_ORYSJ;	Histidinol dehydrogenase, chloroplastic OS=Oryza sativa subsp. japonica OX=39947 GN=HDH PE=2 SV=1;	PF00815.22	Histidinol_dh	Histidinol dehydrogenase
mango004625	no	down	6.14	9.06	10.31	13.02	2.1	4.38	4.12	1.42	0.502161	-0.993777	0.0031524	0.0193507	GO:0016126;GO:0030176;GO:0016021;GO:0050613;GO:0016627;GO:001662	BP:sterol biosynthetic process;CC:integral component of endoplasmic reticulum membrane;CC:integral component of membrane;MF:delta14-sterol reductase activity;MF:oxidoreductase activity, acting on the CH-CH group of donors;MF:oxidoreductase activity, acting on the CH-CH group of donors, NAD or NADP as acceptor;	K00222	TM7SF2, ERG24	map00100	Steroid biosynthesis	ENOG410XP67	I:Lipid transport and metabolism	XP_031268810.1	delta(14)-sterol reductase-like isoform X2 [Pistacia vera]	sp|Q9LDR4|ERG24_ARATH;	Delt;	PF01222.19;PF06966.14	ERG4_ERG24;DUF1295	Ergosterol biosynthesis ERG4/ERG24 family;Protein of unknown function
mango013171	yes	down	0.95	2.16	2.21	1.83	0.53	0.2	0.35	0.22	0.267136	-1.90435	2.11118e-05	0.000346186	GO:0006284;GO:0005634;GO:0051539;GO:0003824;GO:0003677;GO:004687	BP:base-excision repair;CC:nucleus;MF:4 iron, 4 sulfur cluster binding;MF:catalytic activity;MF:DNA binding;MF:metal ion binding;	------	------	------	------	COG0177	L:Replication, recombination and repair	XP_031264361.1	transcriptional activator DEMETER [Pistacia vera]	sp|Q8LK56|DME_ARATH;	Transcriptional activator DEMETER OS=Arabidopsis thaliana OX=3702 GN=DME PE=1 SV=2;	PF15628.8;PF15629.8;PF00730.27	RRM_DME;Perm-CXXC;HhH-GPD	RRM in Demeter;Permuted single zf-CXXC unit;HhH-GPD superfamily base excision DNA repair protein
mango032470	yes	down	2.02	3.1	4.12	3.97	0.45	1.13	0.77	0.58	0.329272	-1.60265	0.00075212	0.00625955	GO:0000103;GO:0070814;GO:0009507;GO:0004020;GO:000552	BP:sulfate assimilation;BP:hydrogen sulfide biosynthetic process;CC:chloroplast;MF:adenylylsulfate kinase activity;MF:ATP binding;	K00860	cysC	map00230;map00920	Purine metabolism;Sulfur metabolism	------	------	XP_031257736.1	adenylyl-sulfate kinase 3-like isoform X1 [Pistacia vera]	sp|O49204|KAPS_CATRO;	Adenylyl-sulfate kinase, chloroplastic OS=Catharanthus roseus OX=4058 GN=AKN PE=2 SV=1;	PF01583.22;PF13671.8;PF13238.8;PF13555.8;PF01656.25	APS_kinase;AAA_33;AAA_18;AAA_29;CbiA	Adenylylsulphate kinase;AAA domain;AAA domain;P-loop containing region of AAA domain;CobQ/CobB/MinD/ParA nucleotide binding domain
mango014050	yes	down	10.95	13.65	8.55	11.89	2.92	3.42	2.73	3.21	0.48369	-1.04784	1.20404e-05	0.000216842	GO:0006310;GO:0006281;GO:0003678;GO:0003676;GO:000552	BP:DNA recombination;BP:DNA repair;MF:DNA helicase activity;MF:nucleic acid binding;MF:ATP binding;	K03655	recG	map03440	Homologous recombination	ENOG410XQS8	L:Replication, recombination and repair	XP_031268917.1	ATP-dependent DNA helicase homolog RECG, chloroplastic isoform X2 [Pistacia vera]	sp|F4INA9|RECG_ARATH;	ATP-dependent DNA helicase homolog RECG, chloroplastic OS=Arabidopsis thaliana OX=3702 GN=RECG PE=3 SV=1;	PF00271.33;PF00270.31;PF19833.1;PF04851.17	Helicase_C;DEAD;RecG_C;ResIII	Helicase conserved C-terminal domain;DEAD/DEAH box helicase;ATP-dependent DNA helicase RecG C-terminal;Type III restriction enzyme, res subunit
mango019100	yes	up	0	0.05	0	0	0.2	0.08	0.22	0.04	16.5304	4.04705	0.0286667	1	GO:0016021;GO:001675	CC:integral component of membrane;MF:transferase activity, transferring glycosyl groups;	------	------	------	------	ENOG4110MH1	S:Function unknown	XP_031247134.1	uncharacterized protein LOC116104848 [Pistacia vera]	sp|Q59002|Y1607_METJA;	Uncharacterized glycosyltransferase MJ1607 OS=Methanocaldococcus jannaschii;	PF13439.8;PF00534.22;PF13692.8;PF13579.8	Glyco_transf_4;Glycos_transf_1;Glyco_trans_1_4;Glyco_trans_4_4	Glycosyltransferase Family 4;Glycosyl transferases group 1;Glycosyl transferases group 1;Glycosyl transferase 4-like domain
mango029971	yes	up	22.46	34.87	13.58	27.71	72.83	34.26	35.02	56.22	2.9902	1.58024	0.000649072	0.00555979	GO:0006090;GO:0006108;GO:0009507;GO:0004473;GO:0051287;GO:0004471;GO:0004470;GO:004687	BP:pyruvate metabolic process;BP:malate metabolic process;CC:chloroplast;MF:malate dehydrogenas;MF:NAD binding;MF:malate dehydrogenas;MF:malic enzyme activity;MF:metal ion binding;	K00029	E1.1.1.40, maeB	map00620;map00710	Pyruvate metabolism;Carbon fixation in photosynthetic organisms	COG0281	C:Energy production and conversion	XP_031255758.1	NADP-dependent malic enzyme-like [Pistacia vera]	sp|Q9CA83|MAOP4_ARATH;	NADP-dependent malic enzyme 4, chloroplastic OS=Arabidopsis thaliana OX=3702 GN=NADP-ME4 PE=1 SV=1;	PF03949.17;PF00390.21	Malic_M;malic	Malic enzyme, NAD binding domain;Malic enzyme, N-terminal domain
mango027933	yes	down	0.51	0.46	0.71	0.32	0.02	0.07	0.15	0.02	0.240388	-2.05656	0.0224902	0.0865151	GO:001687	MF:ligase activity;	------	------	------	------	ENOG41116RB	S:Function unknown	XP_031278371.1	uncharacterized protein LOC116136844 [Pistacia vera]	------	------	PF14309.8;PF12552.10	DUF4378;DUF3741	Domain of unknown function;Protein of unknown function
mango006412	no	down	0.32	0.53	0.11	0.52	0.03	0	0.09	0	0.165655	-2.59374	0.0582446	0.172527	GO:0016021;GO:0016301;GO:0030246;GO:0005524;GO:0004672;GO:0106311;GO:010631	CC:integral component of membrane;MF:kinase activity;MF:carbohydrate binding;MF:ATP binding;MF:protein kinase activity;MF:old GO;MF:old GO;	------	------	------	------	------	------	XP_031259761.1	G-type lectin S-receptor-like serine/threonine-protein kinase SD2-5 [Pistacia vera]	sp|Q8RWZ5|SD25_ARATH;	G-type lectin S-receptor-like serine/threonine-protein kinase SD2-5 OS=Arabidopsis thaliana OX=3702 GN=SD25 PE=1 SV=1;	PF01453.26;PF00024.28;PF08276.13	B_lectin;PAN_1;PAN_2	D-mannose binding lectin;PAN domain;PAN-like domain
mango004288	yes	up	4193.44	2954.52	3187.47	2707.36	8448.5	7310.47	7381.09	6432.39	3.89251	1.9607	1.54443e-16	4.08055e-14	GO:001649	MF:oxidoreductase activity;	K08081	TR1	map00960	Tropane, piperidine and pyridine alkaloid biosynthesis	------	------	XP_031253973.1	tropinone reductase homolog At2g29290-like [Pistacia vera]	sp|Q9ZW04|TRNH4_ARATH;	Tropinone reductase homolog At2g29170 OS=Arabidopsis thaliana OX=3702 GN=At2g29170 PE=3 SV=1;	PF13561.8;PF00106.27;PF08659.12	adh_short_C2;adh_short;KR	Enoyl;short chain dehydrogenase;KR domain
mango021632	yes	down	1.08	2.97	2.04	1.87	0.26	0.43	0.22	0.21	0.219015	-2.1909	0.000308557	0.00308541	GO:0006661;GO:0008654;GO:0016021;GO:0005794;GO:000388	BP:phosphatidylinositol biosynthetic process;BP:phospholipid biosynthetic process;CC:integral component of membrane;CC:Golgi apparatus;MF:CDP-diacylglycerol-inositol 3-phosphatidyltransferase activity;	K00999	CDIPT	map00564;map04070;map00562	Glycerophospholipid metabolism;Phosphatidylinositol signaling system;Inositol phosphate metabolism	------	------	XP_031250479.1	probable CDP-diacylglycerol--inositol 3-phosphatidyltransferase 2 [Pistacia vera]	sp|Q8LBA6|PIS1_ARATH;	CDP-diacylglycerol--inositol 3-phosphatidyltransferase 1 OS=Arabidopsis thaliana OX=3702 GN=PIS1 PE=1 SV=2;	PF01066.23	CDP-OH_P_transf	CDP-alcohol phosphatidyltransferase
mango015800	yes	up	4.92	3.81	5.34	2.54	9.31	7.61	9.18	9.23	3.23455	1.69356	1.18397e-05	0.000213765	GO:0071586;GO:0016021;GO:0016020;GO:000422	BP:CAAX-box protein processing;CC:integral component of membrane;CC:membrane;MF:metalloendopeptidase activity;	K07052	K07052	------	------	COG1266	S:Function unknown	XP_031270138.1	uncharacterized protein LOC116128549 [Pistacia vera]	------	------	PF02517.18	Rce1-like	Type II CAAX prenyl endopeptidase Rce1-like
mango022958	yes	down	8.65	12.9	12.19	13.77	2.1	4.46	5.34	1.08	0.42444	-1.23637	0.000431893	0.00400291	GO:0005987;GO:0005829;GO:0033926;GO:000457	BP:sucrose catabolic process;CC:cytosol;MF:glycopeptide alpha-N-acetylgalactosaminidase activity;MF:sucrose alpha-glucosidase activity;	------	------	------	------	ENOG410XPYN	S:Function unknown	XP_031250553.1	probable alkaline/neutral invertase D [Pistacia vera]	sp|Q67XD9|CINV2_ARATH;	Alkaline/neutral invertase CINV2 OS=Arabidopsis thaliana OX=3702 GN=CINV2 PE=1 SV=1;	PF12899.9;PF06202.16	Glyco_hydro_100;GDE_C	Alkaline and neutral invertase;Amylo-alpha-1,6-glucosidase
mango035153	yes	down	1.9	3.32	1.46	1.69	0.31	0.39	0.9	0.52	0.371837	-1.42726	0.0154646	0.0658353	GO:0007031;GO:0006635;GO:0015910;GO:0042760;GO:0016021;GO:0005778;GO:0009507;GO:0042626;GO:0005324;GO:0016887;GO:0003677;GO:0046872;GO:000552	BP:peroxisome organization;BP:fatty acid beta-oxidation;BP:peroxisomal long-chain fatty acid import;BP:very long-chain fatty acid catabolic process;CC:integral component of membrane;CC:peroxisomal membrane;CC:chloroplast;MF:ATPase activity, coupled to transmembrane movement of substances;MF:long-chain fatty acid transporter activity;MF:ATPase activity;MF:DNA binding;MF:metal ion binding;MF:ATP bi…	------	------	------	------	COG4178	S:Function unknown	XP_031283318.1	ABC transporter D family member 2, chloroplastic [Pistacia vera]	sp|Q6NLC1|AB2D_ARATH;	ABC transporter D family member 2, chloroplastic OS=Arabidopsis thaliana OX=3702 GN=ABCC2 PE=1 SV=1;	PF06472.17;PF00005.29;PF05992.14;PF13604.8;PF00664.25;PF13304.8;PF02463.21;PF13555.8;PF13191.8;PF00437.22	ABC_membrane_2;ABC_tran;SbmA_BacA;AAA_30;ABC_membrane;AAA_21;SMC_N;AAA_29;AAA_16;T2SSE	ABC transporter transmembrane region 2;ABC transporter;SbmA/BacA-like family;AAA domain;ABC transporter transmembrane region;AAA domain, putative AbiEii toxin, Type IV TA system;RecF/RecN/SMC N terminal domain;P-loop containing region of AAA domain;AAA ATPase domain;Type II/IV secretion system protein
mango007858	no	up	1.81	2.54	2.28	5.55	3.79	3.26	3.97	5.63	1.68433	0.752178	0.050196	0.155568	GO:0070940;GO:0005634;GO:0008420;GO:0106306;GO:010630	BP:dephosphorylation of RNA polymerase II C-terminal domain;CC:nucleus;MF:CTD phosphatase activity;MF:old GO;MF:old GO;	K18999	CPL3_4	------	------	COG5190	K:Transcription	XP_007014446.2	PREDICTED: RNA polymerase II C-terminal domain phosphatase-like 4 isoform X2 [Theobroma cacao]	sp|Q00IB6|CPL4_ARATH;	RNA polymerase II C-terminal domain phosphatase-like 4 OS=Arabidopsis thaliana OX=3702 GN=CPL4 PE=1 SV=1;	PF03031.20	NIF	NLI interacting factor-like phosphatase
mango007640	no	down	8.16	8.22	6.36	5.87	2.01	2.06	3.19	0.96	0.521666	-0.938802	0.000269542	0.00276605	GO:0043044;GO:0006355;GO:0045944;GO:0005634;GO:0008094;GO:0042393;GO:0070615;GO:0003677;GO:000552	BP:ATP-dependent chromatin remodeling;BP:regulation of transcription, DNA-templated;BP:positive regulation of transcription from RNA polymerase II promoter;CC:nucleus;MF:DNA-dependent ATPase activity;MF:histone binding;MF:nucleosome-dependent ATPase activity;MF:DNA binding;MF:ATP binding;	------	------	------	------	COG0553	L:Replication, recombination and repair	XP_031247807.1	chromatin structure-remodeling complex protein SYD-like [Pistacia vera]	sp|F4IHS2|SYD_ARATH;	Chromatin structure-remodeling complex protein SYD OS=Arabidopsis thaliana OX=3702 GN=SYD PE=1 SV=1;	PF00176.25;PF14619.8;PF00271.33	SNF2-rel_dom;SnAC;Helicase_C	SNF2-related domain;Snf2-ATP coupling, chromatin remodelling complex;Helicase conserved C-terminal domain
mango027108	yes	up	4.35	2.7	2.86	2.5	8.77	2.72	6.12	3.18	3.29564	1.72056	0.00019857	0.00216191	GO:0005737;GO:0016021;GO:001688	CC:cytoplasm;CC:integral component of membrane;MF:acid-amino acid ligase activity;	K14487	GH3	map04075	Plant hormone signal transduction	ENOG410YF92	S:Function unknown	XP_031282034.1	probable indole-3-acetic acid-amido synthetase GH3.6 [Pistacia vera]	sp|Q60EY1|GH36_ORYSJ;	Probable indole-3-acetic acid-amido synthetase GH3.6 OS=Oryza sativa subsp. japonica OX=39947 GN=GH3.6 PE=2 SV=2;	PF03321.15	GH3	GH3 auxin-responsive promoter
mango021092	yes	down	3.72	3.7	2.48	2.94	0.13	0.91	1.36	0.43	0.399713	-1.32296	0.0464896	0.146744	GO:0006914;GO:0005737;GO:000823	BP:autophagy;CC:cytoplasm;MF:cysteine-type peptidase activity;	K08342	ATG4	map04136	Autophagy - other	ENOG410XPQ0	O:Posttranslational modification, protein turnover, chaperones	XP_031278829.1	cysteine protease ATG4-like isoform X2 [Pistacia vera]	sp|A2Q1V6|ATG4_MEDTR;	Cysteine protease ATG4 OS=Medicago truncatula OX=3880 GN=ATG4 PE=3 SV=1;	PF03416.21	Peptidase_C54	Peptidase family C54
mango010108	yes	up	5.87	3.32	4.93	11.57	15.36	23.93	17.7	24.38	4.20001	2.07039	2.96588e-06	6.65514e-05	GO:0005975;GO:0005618;GO:0016021;GO:000465	BP:carbohydrate metabolic process;CC:cell wall;CC:integral component of membrane;MF:polygalacturonase activity;	------	------	------	------	COG5434	M:Cell wall/membrane/envelope biogenesis	QDK56806.1	polygalacturonase [Mangifera indica]	sp|A7PZL3|PGLR_VITVI;	Probable polygalacturonase OS=Vitis vinifera OX=29760 GN=GSVIVT00026920001 PE=1 SV=1;	PF00295.19;PF12708.9;PF13229.8	Glyco_hydro_28;Pectate_lyase_3;Beta_helix	Glycosyl hydrolases family 28;Pectate lyase superfamily protein;Right handed beta helix region
mango015018	yes	down	0.11	0.43	0.32	0.34	0.03	0.07	0	0	0.137233	-2.8653	0.0147553	0.0635141	GO:0000103;GO:0005975;GO:0004020;GO:0005524;GO:000455	BP:sulfate assimilation;BP:carbohydrate metabolic process;MF:adenylylsulfate kinase activity;MF:ATP binding;MF:hydrolase activity, hydrolyzing O-glycosyl compounds;	------	------	------	------	COG3693	G:Carbohydrate transport and metabolism	XP_031287313.1	endo-1,4-beta-xylanase 5-like [Pistacia vera]	sp|Q84WT5|XYN5L_ARATH;	Endo-1,4-beta-xylanase 5-like OS=Arabidopsis thaliana OX=3702 GN=At4g33820 PE=2 SV=1;	PF00331.22;PF02018.19;PF13620.8	Glyco_hydro_10;CBM_4_9;CarboxypepD_reg	Glycosyl hydrolase family 10;Carbohydrate binding domain;Carboxypeptidase regulatory-like domain
mango005597	yes	down	8.43	12.67	12.1	13.61	1.49	2.9	3.2	1.5	0.347619	-1.52442	2.28587e-07	7.50976e-06	GO:0010098;GO:0010229;GO:0010103;GO:0005886;GO:0005938;GO:0004672;GO:000552	BP:suspensor development;BP:inflorescence development;BP:stomatal complex morphogenesis;CC:plasma membrane;CC:cell cortex;MF:protein kinase activity;MF:ATP binding;	K20717	YDA	map04016	MAPK signaling pathway - plant	ENOG410XQGS	T:Signal transduction mechanisms	XP_031259716.1	mitogen-activated protein kinase kinase kinase YODA-like [Pistacia vera]	sp|Q9CAD5|YODA_ARATH;	Mitogen-activated protein kinase kinase kinase YODA OS=Arabidopsis thaliana OX=3702 GN=YDA PE=1 SV=1;	PF00069.27;PF07714.19;PF03109.18;PF14531.8	Pkinase;PK_Tyr_Ser-Thr;ABC1;Kinase-like	Protein kinase domain;Protein tyrosine and serine/threonine kinase;ABC1 atypical kinase-like domain;Kinase-like
mango028792	yes	down	1.8	2.24	2.22	2.41	0.36	0.57	0.37	0.63	0.292873	-1.77165	0.00686494	0.0355504	GO:0032259;GO:000816	BP:methylation;MF:methyltransferase activity;	K21804	METTL21A	------	------	ENOG410YC2P;COG0500	S:Function unknown;Q:Secondary metabolites biosynthesis, transport and catabolism	XP_031263000.1	protein N-lysine methyltransferase METTL21A [Pistacia vera]	sp|Q9CQL0|MT21A_MOUSE;	Protein N-lysine methyltransferase METTL21A OS=Mus musculus OX=10090 GN=Mettl21A PE=2 SV=1;	PF10294.11	Methyltransf_16	Lysine methyltransferase
mango017904	no	down	9.97	10.88	8.03	12.38	2.39	4.35	4.26	2.38	0.538846	-0.892056	0.00727468	0.0371032	GO:0043161;GO:0000209;GO:0005634;GO:0016874;GO:0061631;GO:000552	BP:proteasome-mediated ubiquitin-dependent protein catabolic process;BP:protein polyubiquitination;CC:nucleus;MF:ligase activity;MF:ubiquitin conjugating enzyme activity;MF:ATP binding;	K04649	HIP2, UBC1	map04120	Ubiquitin mediated proteolysis	COG5078	O:Posttranslational modification, protein turnover, chaperones	XP_031277288.1	ubiquitin-conjugating enzyme E2 27 [Pistacia vera]	sp|Q9FI61|UBC27_ARATH;	Ubiquitin-conjugating enzyme E2 27 OS=Arabidopsis thaliana OX=3702 GN=UBC27 PE=2 SV=1;	PF00179.28;PF00627.33	UQ_con;UBA	Ubiquitin-conjugating enzyme;UBA/TS-N domain
mango031680	yes	up	0.08	0.09	0.76	0.33	2.12	1.78	0.55	0.74	5.94896	2.57264	0.00876321	0.0427651	GO:0004674;GO:000552	MF:protein serine/threonine kinase activity;MF:ATP binding;	------	------	------	------	------	------	XP_031263728.1	mitogen-activated protein kinase kinase kinase 17-like [Pistacia vera]	sp|Q9SND6|M3K20_ARATH;	Mitogen-activated protein kinase kinase kinase 20 OS=Arabidopsis thaliana OX=3702 GN=MAPKKK20 PE=1 SV=1;	PF00069.27;PF07714.19	Pkinase;PK_Tyr_Ser-Thr	Protein kinase domain;Protein tyrosine and serine/threonine kinase
mango027711	yes	down	8.97	14.45	14.64	14.87	1.27	4.09	4.3	2.61	0.365614	-1.45161	0.000459225	0.00421233	GO:0003824;GO:001661	MF:catalytic activity;MF:oxidoreductase activity, acting on the CH-OH group of donors, NAD or NADP as acceptor;	------	------	------	------	COG0451	M:Cell wall/membrane/envelope biogenesis	XP_031269640.1	vestitone reductase-like [Pistacia vera]	sp|Q40316|VESTR_MEDSA;	Vestitone reductase OS=Medicago sativa OX=3879 PE=1 SV=1;	PF01370.23;PF01073.21;PF13417.8;PF02798.22;PF13409.8;PF07993.14;PF16363.7;PF13460.8;PF05368.15;PF08659.12	Epimerase;3Beta_HSD;GST_N_3;GST_N;GST_N_2;NAD_binding_4;GDP_Man_Dehyd;NAD_binding_10;NmrA;KR	NAD dependent epimerase/dehydratase family;3-beta hydroxysteroid dehydrogenase/isomerase family;Glutathione S-transferase, N-terminal domain;Glutathione S-transferase, N-terminal domain;Glutathione S-transferase, N-terminal domain;Male sterility protein;GDP-mannose 4,6 dehydratase;NA;NmrA-like family;KR domain
mango022135	yes	down	1.43	2.14	1.9	2.69	0.44	0.8	0.41	0.42	0.378466	-1.40176	0.000190582	0.0020887	GO:0080188;GO:0016021;GO:0003682;GO:0070615;GO:000552	BP:RNA-directed DNA methylation;CC:integral component of membrane;MF:chromatin binding;MF:nucleosome-dependent ATPase activity;MF:ATP binding;	K10875	RAD54L, RAD54	map03440	Homologous recombination	COG0553	L:Replication, recombination and repair	XP_031247872.1	SNF2 domain-containing protein CLASSY 2-like [Pistacia vera]	sp|F4K493|CLSY2_ARATH;	SNF2 domain-containing protein CLASSY 2 OS=Arabidopsis thaliana OX=3702 GN=CLSY2 PE=1 SV=1;	PF00176.25;PF04851.17;PF16719.7	SNF2-rel_dom;ResIII;SAWADEE	SNF2-related domain;Type III restriction enzyme, res subunit;SAWADEE domain
mango004096	yes	up	0	0.22	0.27	0.07	0.99	5.6	2.46	0.4	24.5051	4.61501	2.9099e-07	9.22076e-06	GO:0016021;GO:000819	CC:integral component of membrane;MF:UDP-glycosyltransferase activity;	------	------	------	------	COG1819	S:Function unknown	XP_031282551.1	UDP-glycosyltransferase 92A1-like [Pistacia vera]	sp|Q9LXV0|U92A1_ARATH;	UDP-glycosyltransferase 92A1 OS=Arabidopsis thaliana OX=3702 GN=UGT92A1 PE=2 SV=1;	------	------	------
mango028137	yes	up	285.74	984.86	662.61	832.53	3060.84	1003.52	1941.95	1376.09	4.43006	2.14733	2.56253e-17	7.63023e-15	GO:0046872;GO:001649	MF:metal ion binding;MF:oxidoreductase activity;	K24028	DMR6, DLO	------	------	COG3491	S:Function unknown	XP_031274692.1	protein DMR6-LIKE OXYGENASE 2-like [Pistacia vera]	sp|Q9ZSA7|DLO2_ARATH;	Protein DMR6-LIKE OXYGENASE 2 OS=Arabidopsis thaliana OX=3702 GN=DLO2 PE=2 SV=1;	PF03171.22	2OG-FeII_Oxy	2OG-F
mango017993	no	down	2.88	3.71	2.97	3.78	1.08	1.28	1.44	0.42	0.561015	-0.833888	0.00252908	0.0162699	GO:0016021;GO:0005524;GO:000467	CC:integral component of membrane;MF:ATP binding;MF:protein kinase activity;	------	------	------	------	COG0515	T:Signal transduction mechanisms	XP_031256620.1	probable receptor-like protein kinase At2g42960 [Pistacia vera]	sp|Q9SJG2|Y2296_ARATH;	Probable receptor-like protein kinase At2g42960 OS=Arabidopsis thaliana OX=3702 GN=At2g42960 PE=3 SV=1;	PF00069.27;PF07714.19;PF03109.18	Pkinase;PK_Tyr_Ser-Thr;ABC1	Protein kinase domain;Protein tyrosine and serine/threonine kinase;ABC1 atypical kinase-like domain
mango032342	yes	down	0.53	0.56	0.33	0.64	0.16	0.06	0.12	0.07	0.35243	-1.50459	0.0263566	0.0971745	GO:0016021;GO:0016787;GO:0016740;GO:0003724;GO:0003723;GO:0003676;GO:0046872;GO:000552	CC:integral component of membrane;MF:hydrolase activity;MF:transferase activity;MF:RNA helicase activity;MF:RNA binding;MF:nucleic acid binding;MF:metal ion binding;MF:ATP binding;	K12818	DHX8, PRP22	map03040	Spliceosome	COG1643	L:Replication, recombination and repair	XP_031256206.1	ATP-dependent RNA helicase DEAH11, chloroplastic-like isoform X1 [Pistacia vera]	sp|P0CE10|DEAHB_ARATH;	ATP-dependent RNA helicase DEAH11, chloroplastic OS=Arabidopsis thaliana OX=3702 GN=At4g01020 PE=3 SV=1;	PF01485.23;PF07717.18;PF04408.25	IBR;OB_NTP_bind;HA2	IBR domain, a half RING-finger domain;Oligonucleotide/oligosaccharide-binding;Helicase associated domain
mango006635	yes	down	4.85	5.75	4.36	4.49	0.61	1.38	2.21	0.9	0.428075	-1.22406	0.00400866	0.0232453	GO:0000285;GO:0046872;GO:0016887;GO:000552	MF:1-phosphatidylinositol-3-phosphate 5-kinase activity;MF:metal ion binding;MF:ATPase activity;MF:ATP binding;	K00921	PIKFYVE, FAB1	map04145;map04070;map00562	Phagosome;Phosphatidylinositol signaling system;Inositol phosphate metabolism	COG0459	O:Posttranslational modification, protein turnover, chaperones	XP_031274181.1	1-phosphatidylinositol-3-phosphate 5-kinase FAB1B [Pistacia vera]	sp|Q9LUM0|FAB1B_ARATH;	1-phosphatidylinositol-3-phosphate 5-kinase FAB1B OS=Arabidopsis thaliana OX=3702 GN=FAB1B PE=2 SV=1;	PF01504.20;PF00118.26;PF01363.23	PIP5K;Cpn60_TCP1;FYVE	Phosphatidylinositol-4-phosphate 5-Kinase;TCP-1/cpn60 chaperonin family;FYVE zinc finger
mango018885	yes	up	228.55	181.75	204.12	142.29	160.94	411.78	283.15	283.62	2.64253	1.40192	5.58959e-05	0.000769861	GO:0004791;GO:0015035;GO:000905	MF:thioredoxin-disulfide reductase activity;MF:protein disulfide oxidoreductase activity;MF:electron carrier activity;	K03676	grxC, GLRX, GLRX2	------	------	COG0695	O:Posttranslational modification, protein turnover, chaperones	XP_031249878.1	glutaredoxin [Pistacia vera]	sp|P55143|GLRX_RICCO;	Glutaredoxin OS=Ricinus communis OX=3988 PE=3 SV=1;	PF00462.26	Glutaredoxin	Glutaredoxin
mango003408	yes	up	86.29	98.42	140.08	111.73	168.04	194.26	153.89	229.56	2.267	1.18078	1.51266e-06	3.70929e-05	GO:0006012;GO:0005737;GO:0005829;GO:0004335;GO:000552	BP:galactose metabolic process;CC:cytoplasm;CC:cytosol;MF:galactokinase activity;MF:ATP binding;	K18674	GALK2	------	------	COG0153	G:Carbohydrate transport and metabolism	XP_031265863.1	galactokinase-like [Pistacia vera]	sp|Q9SEE5|GALK1_ARATH;	Galactokinase OS=Arabidopsis thaliana OX=3702 GN=GAL1 PE=1 SV=2;	PF10509.11;PF08544.15;PF00288.28	GalKase_gal_bdg;GHMP_kinases_C;GHMP_kinases_N	Galactokinase galactose-binding signature;GHMP kinases C terminal;GHMP kinases N terminal domain
mango021311	yes	up	29.22	42.15	26.76	14.21	108.81	88.57	73	107.45	5.02772	2.32991	8.04704e-08	3.03121e-06	GO:0080043;GO:0008194;GO:0080044;GO:004791	MF:quercetin 3-O-glucosyltransferase activity;MF:UDP-glycosyltransferase activity;MF:quercetin 7-O-glucosyltransferase activity;MF:gallate 1-beta-glucosyltransferase activity;	K23279	UGT84A13	------	------	COG1819	S:Function unknown	XP_031284307.1	gallate 1-beta-glucosyltransferase [Pistacia vera]	sp|V5LLZ9|GGT_QUERO;	Gallate 1-beta-glucosyltransferase OS=Quercus robur OX=38942 GN=UGT84A13 PE=1 SV=1;	PF00201.20	UDPGT	UDP-glucoronosyl and UDP-glucosyl transferase
mango000942	yes	down	3.63	5.11	6.8	5.81	1	2.11	2.48	0.51	0.435167	-1.20036	0.00436618	0.0248952	GO:0046621;GO:000484	BP:negative regulation of organ growth;MF:ubiquitin-protein transferase activity;	K19045	BB	------	------	ENOG41121N2	O:Posttranslational modification, protein turnover, chaperones	XP_031256926.1	E3 ubiquitin-protein ligase BIG BROTHER-like [Pistacia vera]	sp|Q8L649|BB_ARATH;	E3 ubiquitin-protein ligase BIG BROTHER OS=Arabidopsis thaliana OX=3702 GN=BB PE=1 SV=1;	PF13639.8;PF13923.8;PF12678.9;PF17123.7;PF13920.8;PF17120.7;PF14634.8;PF00097.27;PF13445.8;PF14447.8	zf-RING_2;zf-C3HC4_2;zf-rbx1;zf-RING_11;zf-C3HC4_3;Zn_ribbon_17;zf-RING_5;zf-C3HC4;zf-RING_UBOX;Prok-RING_4	Ring finger domain;Zinc finger, C3HC4 type;RING-H2 zinc finger domain;RING-like zinc finger;Zinc finger, C3HC4 type;Zinc-ribbon, C4HC2 type;zinc-RING finger domain;Zinc finger, C3HC4 type;RING-type zinc-finger;Prokaryotic RING finger family 4
mango015694	yes	down	0.91	3.3	0.53	2.37	0.38	0.18	0.05	0	0.158413	-2.65823	0.00894994	0.0434054	GO:0009832;GO:0033356;GO:0071669;GO:0005794;GO:0005829;GO:0052691;GO:001675	BP:plant-type cell wall biogenesis;BP:UDP-L-arabinose metabolic process;BP:plant-type cell wall organization or biogenesis;CC:Golgi apparatus;CC:cytosol;MF:UDP-arabinopyranose mutase activity;MF:transferase activity, transferring glycosyl groups;	K13379	RGP, UTM	map00520	Amino sugar and nucleotide sugar metabolism	ENOG411144T	O:Posttranslational modification, protein turnover, chaperones	XP_031274440.1	probable UDP-arabinopyranose mutase 2 [Pistacia vera]	sp|Q8H8T0|RGP1_ORYSJ;	UDP-arabinopyranose mutase 1 OS=Oryza sativa subsp. japonica OX=39947 GN=UAM1 PE=1 SV=1;	PF03214.15	RGP	Reversibly glycosylated polypeptide
mango010190	yes	down	7.94	1.83	2.87	1.79	0.36	0.54	0.4	0.48	0.309418	-1.69237	0.0318647	0.11175	GO:0016567;GO:0016021;GO:001674	BP:protein ubiquitination;CC:integral component of membrane;MF:transferase activity;	K19040	ATL76S	------	------	ENOG41121N2	O:Posttranslational modification, protein turnover, chaperones	XP_021686195.1	RING-H2 finger protein ATL78-like [Hevea brasiliensis]	sp|Q6NQG7|ATL78_ARATH;	RING-H2 finger protein ATL78 OS=Arabidopsis thaliana OX=3702 GN=ATL78 PE=2 SV=1;	PF13639.8;PF17123.7;PF13923.8;PF12678.9;PF00097.27;PF14634.8;PF12861.9;PF13920.8	zf-RING_2;zf-RING_11;zf-C3HC4_2;zf-rbx1;zf-C3HC4;zf-RING_5;zf-ANAPC11;zf-C3HC4_3	Ring finger domain;RING-like zinc finger;Zinc finger, C3HC4 type;RING-H2 zinc finger domain;Zinc finger, C3HC4 type;zinc-RING finger domain;Anaphase-promoting complex subunit 11 RING-H2 finger;Zinc finger, C3HC4 type
mango019749	yes	down	19.45	28.1	36.36	37.93	7.02	7.45	8.65	6.53	0.371056	-1.43029	1.48201e-10	1.23013e-08	GO:0046872;GO:001685	MF:metal ion binding;MF:racemase and epimerase activity, acting on amino acids and derivatives;	------	------	------	------	COG4948	M:Cell wall/membrane/envelope biogenesis	XP_031278064.1	L-Ala-D/L-amino acid epimerase isoform X2 [Pistacia vera]	sp|B9I2J6|AXEP_POPTR;	L-Ala-D/L-amino acid epimerase OS=Populus trichocarpa OX=3694 GN=POPTR_0012s05040g PE=3 SV=2;	PF13378.8;PF02746.18;PF07476.13	MR_MLE_C;MR_MLE_N;MAAL_C	Enolase C-terminal domain-like;Mandelate racemase / muconate lactonizing enzyme, N-terminal domain;Methylaspartate ammonia-lyase C-terminus
mango029298	yes	down	32.87	36.42	38.91	34.64	4.53	9.79	10.96	4.32	0.345686	-1.53247	1.06994e-06	2.77606e-05	GO:001678	MF:hydrolase activity;	K17879	NUDT7	map04146	Peroxisome	COG0494	L:Replication, recombination and repair	RXH86250.1	hypothetical protein DVH24_017303 [Malus domestica]	sp|Q8GYB1|NUD15_ARATH;	Nudix hydrolase 15, mitochondrial OS=Arabidopsis thaliana OX=3702 GN=NUDT15 PE=1 SV=2;	PF00293.30	NUDIX	NUDIX domain
mango030190	yes	up	56.43	34.58	56.39	54.61	85.5	102.85	97.68	76.07	3.31268	1.728	3.56222e-16	8.56714e-14	GO:0009058;GO:0008483;GO:0003824;GO:0030170;GO:000402	BP:biosynthetic process;MF:transaminase activity;MF:catalytic activity;MF:pyridoxal phosphate binding;MF:L-alanin;	K00814	GPT, ALT	map00220;map00250;map00710	Arginine biosynthesis;Alanine, aspartate and glutamate metabolism;Carbon fixation in photosynthetic organisms	COG0436	E:Amino acid transport and metabolism	XP_031274193.1	alanine aminotransferase 2, mitochondrial-like [Pistacia vera]	sp|Q9LDV4|ALAT2_ARATH;	Alanine aminotransferase 2, mitochondrial OS=Arabidopsis thaliana OX=3702 GN=ALAAT2 PE=1 SV=1;	PF00155.23	Aminotran_1_2	Aminotransferase class I and II
mango013078	yes	up	0.19	0.05	0.22	0.26	1.01	0.24	0.22	0.53	5.21205	2.38185	0.0272338	0.0995088	GO:0046856;GO:0034485;GO:0016787;GO:000443	BP:phosphatidylinositol dephosphorylation;MF:phosphatidylinositol-3,4,5-trisphosphate 5-phosphatase activity;MF:hydrolase activity;MF:phosphatidylinositol-4,5-bisphosphate 5-phosphatase activity;	------	------	------	------	COG5411	T:Signal transduction mechanisms	XP_031265837.1	type I inositol polyphosphate 5-phosphatase 10-like isoform X2 [Pistacia vera]	sp|A8MR21|IP5PA_ARATH;	Type I inositol polyphosphate 5-phosphatase 10 OS=Arabidopsis thaliana OX=3702 GN=IP5P10 PE=3 SV=1;	PF03372.25	Exo_endo_phos	Endonuclease/Exonuclease/phosphatase family
mango035088	yes	down	1.13	2.93	4.37	2.19	0.33	0.72	0.82	0.53	0.300862	-1.73283	0.000587305	0.00510561	GO:0046777;GO:0106311;GO:0106310;GO:0016021;GO:0005886;GO:0004674;GO:000552	BP:protein autophosphorylation;BP:old GO;BP:old GO;CC:integral component of membrane;CC:plasma membrane;MF:protein serine/threonine kinase activity;MF:ATP binding;	------	------	------	------	ENOG410XSG4	T:Signal transduction mechanisms	ESR35475.1	hypothetical protein CICLE_v10007054mg, partial [Citrus clementina]	sp|C0LGH3|Y5614_ARATH;	Probable LRR receptor-like serine/threonine-protein kinase At1g56140 OS=Arabidopsis thaliana OX=3702 GN=At1g56140 PE=2 SV=2;	PF07714.19;PF00069.27	PK_Tyr_Ser-Thr;Pkinase	Protein tyrosine and serine/threonine kinase;Protein kinase domain
mango032951	yes	down	26.48	62.5	42.62	31.18	3.95	2.59	5.48	12.7	0.134004	-2.89965	8.18065e-14	1.33444e-11	GO:0016021;GO:0004497;GO:0005506;GO:0016705;GO:002003	CC:integral component of membrane;MF:monooxygenase activity;MF:iron ion binding;MF:oxidoreductase activity, acting on paired donors, with incorporation or reduction of molecular oxygen;MF:heme binding;	------	------	------	------	COG2124	Q:Secondary metabolites biosynthesis, transport and catabolism	XP_031280557.1	cytochrome P450 CYP72A219-like [Pistacia vera]	sp|H1A981|C7263_MEDTR;	11-oxo-beta-amyrin 30-oxidase OS=Medicago truncatula OX=3880 GN=CYP72A63 PE=1 SV=1;	------	------	------
mango035428	no	down	0.25	0.24	0.23	0.54	0.1	0	0.02	0	0.188263	-2.40918	0.0548411	0.165449	GO:0016021;GO:000015	CC:integral component of membrane;MF:phosphorelay sensor kinase activity;	K14489	AHK2_3_4	map04075	Plant hormone signal transduction	ENOG410ZW4C;COG0642	T:Signal transduction mechanisms;	XP_031266947.1	histidine kinase 4 isoform X1 [Pistacia vera]	sp|Q9C5U0|AHK4_ARATH;	Histidine kinase 4 OS=Arabidopsis thaliana OX=3702 GN=AHK4 PE=1 SV=1;	PF03924.15;PF00072.26;PF02518.28;PF00512.27	CHASE;Response_reg;HATPase_c;HisKA	CHASE domain;Response regulator receiver domain;Histidine kinase-, DNA gyrase B-, and HSP90-like ATPase;His Kinase A
mango026735	yes	up	14.09	14.29	25.84	14.18	35.35	24	27.7	21.51	2.48868	1.31538	0.000472373	0.00430285	GO:0009658;GO:0006355;GO:0009570;GO:001687	BP:chloroplast organization;BP:regulation of transcription, DNA-templated;CC:chloroplast stroma;MF:ligase activity;	------	------	------	------	ENOG410YAAY	S:Function unknown	XP_031276944.1	thioredoxin-like fold domain-containing protein MRL7, chloroplastic [Pistacia vera]	sp|F4JLC1|MRL7_ARATH;	Thioredoxin-like fold domain-containing protein MRL7, chloroplastic OS=Arabidopsis thaliana OX=3702 GN=MRL7 PE=1 SV=1;	------	------	------
mango025403	yes	down	7.26	5.27	5.2	4.57	1.09	0	2.62	0	0.205603	-2.28207	0.0171707	0.0708376	GO:001679	MF:phosphatase activity;	------	------	------	------	ENOG410YZR7	S:Function unknown	XP_031247175.1	uncharacterized protein LOC116104879 [Pistacia vera]	------	------	------	------	------
mango024451	yes	up	13	19.22	24.22	12.95	26.26	27.14	22.45	30.93	2.03793	1.0271	0.00201731	0.0135637	GO:0016021;GO:000461	CC:integral component of membrane;MF:phosphoglycerate dehydrogenase activity;	------	------	------	------	ENOG410YCHA	S:Function unknown	XP_031263826.1	uncharacterized protein At1g01500 [Pistacia vera]	sp|Q8GUH2|Y1015_ARATH;	Uncharacterized protein At1g01500 OS=Arabidopsis thaliana OX=3702 GN=At1g01500 PE=2 SV=1;	------	------	------
mango032700	yes	up	6.38	6.91	4.19	5.95	20.8	13.12	12.23	21.4	4.3316	2.1149	2.23134e-09	1.30805e-07	GO:0005794;GO:0016021;GO:001641	CC:Golgi apparatus;CC:integral component of membrane;MF:O-acetyltransferase activity;	------	------	------	------	ENOG410YC5G	S:Function unknown	XP_031256527.1	protein trichome birefringence-like [Pistacia vera]	sp|Q9FG35|TBR_ARATH;	Protein trichome birefringence OS=Arabidopsis thaliana OX=3702 GN=TBR PE=1 SV=1;	PF13839.8	PC-Esterase	GDSL/SGNH-like Acyl-Esterase family found in Pmr5 and Cas1p
mango027094	yes	up	1.71	2.15	6.3	4.39	3.31	10.78	9.2	4.5	2.601	1.37907	0.00803262	0.0400648	GO:001649	MF:oxidoreductase activity;	K10767	ALKBH5	------	------	ENOG410YEYR	S:Function unknown	XP_031279941.1	RNA demethylase ALKBH10B [Pistacia vera]	sp|Q9ZT92|AK10B_ARATH;	RNA demethylase ALKBH10B OS=Arabidopsis thaliana OX=3702 GN=ALKBH10B PE=1 SV=1;	PF13532.8	2OG-FeII_Oxy_2	2OG-F
mango034862	yes	down	1.93	4.29	2.88	4.93	0.24	0.44	1.17	0.4	0.222184	-2.17017	0.000157595	0.00179063	GO:0016021;GO:001674	CC:integral component of membrane;MF:transferase activity;	------	------	------	------	ENOG410XT5U	S:Function unknown	XP_031288264.1	O-glucosyltransferase rumi homolog [Pistacia vera]	sp|B0X1Q4|RUMI_CULQU;	O-glucosyltransferase rumi homolog OS=Culex quinquefasciatus OX=7176 GN=CPIJ013394 PE=3 SV=1;	PF05686.14	Glyco_transf_90	Glycosyl transferase family 90
mango024643	yes	down	13.92	18.86	11.14	10.87	1.47	1.32	3.82	1.74	0.244068	-2.03464	4.9662e-05	0.000698083	GO:0098542;GO:0016021;GO:0004497;GO:0020037;GO:0016705;GO:000550	BP:defense response to other organism;CC:integral component of membrane;MF:monooxygenase activity;MF:heme binding;MF:oxidoreductase activity, acting on paired donors, with incorporation or reduction of molecular oxygen;MF:iron ion binding;	------	------	------	------	COG2124	Q:Secondary metabolites biosynthesis, transport and catabolism	XP_031267201.1	cytochrome P450 81Q32-like [Pistacia vera]	sp|W8JMU7|CYQ32_CATRO;	Cytochrome P450 81Q32 OS=Catharanthus roseus OX=4058 GN=CYP81Q32 PE=2 SV=1;	PF00067.24	p450	Cytochrome P450
mango002857	yes	down	6.06	8.82	6.13	13.67	0.75	1.19	2.36	0.29	0.225415	-2.14935	3.08501e-06	6.8977e-05	GO:0009098;GO:0003861;GO:0046872;GO:005153	BP:leucine biosynthetic process;MF:3-isopropylmalate dehydratase activity;MF:metal ion binding;MF:4 iron, 4 sulfur cluster binding;	K01703	leuC, IPMI-L	map00660;map00966;map00290	C5-Branched dibasic acid metabolism;Glucosinolate biosynthesis;Valine, leucine and isoleucine biosynthesis	COG0065	E:Amino acid transport and metabolism	XP_040956236.1	3-isopropylmalate dehydratase large subunit, chloroplastic isoform X2 [Gossypium hirsutum]	sp|Q94AR8|LEUC_ARATH;	3-isopropylmalate dehydratase large subunit, chloroplastic OS=Arabidopsis thaliana OX=3702 GN=IIL1 PE=1 SV=1;	PF00330.22	Aconitase	Aconitase family
mango021975	yes	down	7.69	12.35	9.66	13.7	1.95	2.18	2.72	0.46	0.295903	-1.75681	1.8531e-11	1.89958e-09	GO:0009718;GO:0008194;GO:004721	BP:anthocyanin-containing compound biosynthetic process;MF:UDP-glycosyltransferase activity;MF:anthocyanidin 3-O-glucosyltransferase activity;	------	------	------	------	COG1819	S:Function unknown	XP_031263645.1	7-deoxyloganetic acid glucosyl transferase-like [Pistacia vera]	sp|U5NH37|7DLGT_CATRO;	7-deoxyloganetic acid glucosyl transferase OS=Catharanthus roseus OX=4058 GN=7DLGT PE=1 SV=1;	PF00201.20	UDPGT	UDP-glucoronosyl and UDP-glucosyl transferase
mango001487	yes	up	200.08	180.61	177.78	197.28	221.55	264.92	236.51	284.76	2.07336	1.05197	7.62345e-13	1.03629e-10	GO:0022904;GO:0005743;GO:0005747;GO:000813	BP:respiratory electron transport chain;CC:mitochondrial inner membrane;CC:mitochondrial respiratory chain complex I;MF:NADH dehydrogenas;	K03949	NDUFA5	map00190	Oxidative phosphorylation	ENOG4111V89	I:Lipid transport and metabolism	XP_031261514.1	probable NADH dehydrogenase [ubiquinone] 1 alpha subcomplex subunit 5, mitochondrial [Pistacia vera]	sp|Q9FLX7|NDUA5_ARATH;	Probable NADH dehydrogenase [ubiquinone] 1 alpha subcomplex subunit 5, mitochondrial OS=Arabidopsis thaliana OX=3702 GN=At5g52840 PE=1 SV=1;	PF04716.16	ETC_C1_NDUFA5	ETC complex I subunit conserved region
mango019865	yes	up	30.73	36.03	19.26	26.17	39.72	38.99	36.34	44.85	2.15821	1.10983	8.75609e-05	0.00110535	GO:0009507;GO:0046872;GO:0051536;GO:0051537;GO:000905	CC:chloroplast;MF:metal ion binding;MF:iron-sulfur cluster binding;MF:2 iron, 2 sulfur cluster binding;MF:electron carrier activity;	K02639	petF	map00195	Photosynthesis	COG0633	C:Energy production and conversion	XP_031288167.1	ferredoxin C 2, chloroplastic [Pistacia vera]	sp|Q9C7Y4|FDC2_ARATH;	Ferredoxin C 2, chloroplastic OS=Arabidopsis thaliana OX=3702 GN=FDC2 PE=2 SV=1;	PF00111.29	Fer2	2Fe-2S iron-sulfur cluster binding domain
mango031927	yes	down	2.25	2.37	2.83	5.74	0.77	0.97	1.08	0.17	0.400098	-1.32157	0.00494429	0.0274977	GO:000419	MF:aspartic-type endopeptidase activity;	------	------	------	------	------	------	XP_031262681.1	aspartyl protease family protein 1 [Pistacia vera]	sp|Q8VYV9|APF1_ARATH;	Aspartyl protease family protein 1 OS=Arabidopsis thaliana OX=3702 GN=APF1 PE=2 SV=1;	PF14543.8;PF00026.25;PF14541.8	TAXi_N;Asp;TAXi_C	Xylanase inhibitor N-terminal;Eukaryotic aspartyl protease;Xylanase inhibitor C-terminal
mango015481	yes	down	2.81	16.7	18.41	36	3.13	1.44	0	3.83	0.107217	-3.2214	0.000374071	0.00358155	GO:0006662;GO:0015035;GO:001665	BP:glycerol ether metabolic process;MF:protein disulfide oxidoreductase activity;MF:monodehydroascorbate reductas;	K03671	trxA	------	------	COG0526	O:Posttranslational modification, protein turnover, chaperones	XP_031275511.1	thioredoxin H7-like [Pistacia vera]	sp|Q9XIF4|TRXH7_ARATH;	Thioredoxin H7 OS=Arabidopsis thaliana OX=3702 GN=TRX7 PE=2 SV=1;	PF00085.22;PF13098.8;PF13905.8;PF13899.8	Thioredoxin;Thioredoxin_2;Thioredoxin_8;Thioredoxin_7	Thioredoxin;Thioredoxin-like domain;Thioredoxin-like;Thioredoxin-like
mango004616	no	up	29.93	29.93	40.23	41.52	42.73	60.89	42.18	68.03	1.89895	0.925206	5.47627e-05	0.000757033	GO:0003995;GO:0050660;GO:000847	MF:acyl-CoA dehydrogenase activity;MF:flavin adenine dinucleotide binding;MF:isovaleryl-CoA dehydrogenase activity;	K00253	IVD, ivd	map00280	Valine, leucine and isoleucine degradation	ENOG410XNMY	I:Lipid transport and metabolism	XP_031268146.1	isovaleryl-CoA dehydrogenase, mitochondrial [Pistacia vera]	sp|Q9SWG0|IVD_ARATH;	Isovaleryl-CoA dehydrogenase, mitochondrial OS=Arabidopsis thaliana OX=3702 GN=IVD PE=1 SV=2;	PF00441.26;PF02771.18;PF02770.21;PF08028.13	Acyl-CoA_dh_1;Acyl-CoA_dh_N;Acyl-CoA_dh_M;Acyl-CoA_dh_2	Acyl-CoA dehydrogenase, C-terminal domain;Acyl-CoA dehydrogenase, N-terminal domain;Acyl-CoA dehydrogenase, middle domain;Acyl-CoA dehydrogenase, C-terminal domain
mango009089	yes	up	537.96	636.47	511.31	489.77	764.76	772.4	695.95	746.14	2.08452	1.05971	7.64371e-07	2.07509e-05	GO:0009058;GO:0006520;GO:0005739;GO:0004069;GO:003017	BP:biosynthetic process;BP:cellular amino acid metabolic process;CC:mitochondrion;MF:L-aspartat;MF:pyridoxal phosphate binding;	K14454	GOT1	map00220;map00270;map00330;map00710;map00950;map00250;map00360;map00350;map00960;map00400	Arginine biosynthesis;Cysteine and methionine metabolism;Arginine and proline metabolism;Carbon fixation in photosynthetic organisms;Isoquinoline alkaloid biosynthesis;Alanine, aspartate and glutamate metabolism;Phenylalanine metabolism;Tyrosine metabolism;Tropane, piperidine and pyridine alkaloid biosynthesis;Phenylalanine, tyrosine and tryptophan biosynthesis	COG1448	E:Amino acid transport and metabolism	XP_031282510.1	aspartate aminotransferase, cytoplasmic-like isoform X1 [Pistacia vera]	sp|P46644|AAT3_ARATH;	Aspartate aminotransferase 3, chloroplastic OS=Arabidopsis thaliana OX=3702 GN=ASP3 PE=1 SV=1;	PF00155.23	Aminotran_1_2	Aminotransferase class I and II
mango000815	yes	down	0.67	1.96	2.38	3.94	0	0.08	0.26	0.13	0.0638512	-3.96914	9.03921e-07	2.3984e-05	GO:0009737;GO:0009651;GO:0009409;GO:0009742;GO:0009506;GO:0005886;GO:0004672;GO:000552	BP:response to abscisic acid;BP:response to salt stress;BP:response to cold;BP:brassinosteroid mediated signaling pathway;CC:plasmodesma;CC:plasma membrane;MF:protein kinase activity;MF:ATP binding;	------	------	------	------	ENOG410XQTV	T:Signal transduction mechanisms	XP_031286254.1	serine/threonine-protein kinase BSK5 [Pistacia vera]	sp|Q9FIL1|BSK5_ARATH;	Serine/threonine-protein kinase BSK5 OS=Arabidopsis thaliana OX=3702 GN=BSK5 PE=1 SV=1;	PF07714.19;PF00069.27	PK_Tyr_Ser-Thr;Pkinase	Protein tyrosine and serine/threonine kinase;Protein kinase domain
mango016862	yes	down	3.79	2.38	2.66	19.94	0.16	0.42	1.49	0.16	0.127811	-2.96792	0.00171335	0.0119352	GO:0005773;GO:0016021;GO:0048046;GO:0046658;GO:0009507;GO:000905	CC:vacuole;CC:integral component of membrane;CC:apoplast;CC:anchored component of plasma membrane;CC:chloroplast;MF:electron carrier activity;	------	------	------	------	ENOG410Z06C	S:Function unknown	XP_031266532.1	early nodulin-like protein 2 [Pistacia vera]	sp|Q9T076|ENL2_ARATH;	Early nodulin-like protein 2 OS=Arabidopsis thaliana OX=3702 GN=At4g27520 PE=1 SV=1;	PF02298.19	Cu_bind_like	Plastocyanin-like domain
mango018844	yes	down	8.66	15.79	17.2	18.9	4.7	4.14	3.71	3.45	0.403574	-1.3091	2.46125e-07	8.01573e-06	GO:0005829;GO:0016301;GO:000552	CC:cytosol;MF:kinase activity;MF:ATP binding;	K16190	GLCAK	map00520;map00040;map00053	Amino sugar and nucleotide sugar metabolism;Pentose and glucuronate interconversions;Ascorbate and aldarate metabolism	ENOG410XWRE	G:Carbohydrate transport and metabolism	XP_031260186.1	glucuronokinase 1-like [Pistacia vera]	sp|Q93ZC9|GLAK1_ARATH;	Glucuronokinase 1 OS=Arabidopsis thaliana OX=3702 GN=GLCAK1 PE=1 SV=1;	PF00288.28	GHMP_kinases_N	GHMP kinases N terminal domain
mango027382	yes	down	8.57	8.31	5.75	18.9	3.85	2.69	0.93	3.38	0.316132	-1.6614	0.00361236	0.0216066	GO:0009409;GO:0005634;GO:0016021;GO:0004519;GO:0000175;GO:000550	BP:response to cold;CC:nucleus;CC:integral component of membrane;MF:endonuclease activity;MF:3'-5'-exoribonuclease activity;MF:calcium ion binding;	------	------	------	------	ENOG4111KK5;COG5239	S:Function unknown;A:RNA processing and modification	XP_031251168.1	uncharacterized calcium-binding protein At1g02270-like [Pistacia vera]	sp|O81916|YC22_ARATH;	Uncharacterized calcium-binding protein At1g02270 OS=Arabidopsis thaliana OX=3702 GN=At1g02270 PE=2 SV=2;	PF03372.25;PF00036.34;PF13833.8;PF13499.8	Exo_endo_phos;EF-hand_1;EF-hand_8;EF-hand_7	Endonuclease/Exonuclease/phosphatase family;EF hand;EF-hand domain pair;EF-hand domain pair
mango022988	yes	up	42.01	43.59	59.13	38.53	113.87	98.27	61.97	105.63	2.91499	1.54349	1.03776e-05	0.000192747	GO:0009941;GO:0009534;GO:0004742;GO:001674	CC:chloroplast envelope;CC:chloroplast thylakoid;MF:dihydrolipoyllysine-residue acetyltransferase activity;MF:transferase activity, transferring acyl groups;	K00627	DLAT, aceF, pdhC	map00020;map00010;map00620	Citrate cycle (TCA cycle);Glycolysis / Gluconeogenesis;Pyruvate metabolism	COG0508	C:Energy production and conversion	XP_031247140.1	dihydrolipoyllysine-residue acetyltransferase component 5 of pyruvate dehydrogenase complex, chloroplastic [Pistacia vera]	sp|Q9C8P0|ODP25_ARATH;	Dihydrolipoyllysine-residue acetyltransferase component 5 of pyruvate dehydrogenase complex, chloroplastic OS=Arabidopsis thaliana OX=3702 GN=EMB3003 PE=2 SV=1;	PF00198.25;PF00364.24;PF02817.19	2-oxoacid_dh;Biotin_lipoyl;E3_binding	2-oxoacid dehydrogenases acyltransferase;Biotin-requiring enzyme;e3 binding domain
mango026859	no	down	2.32	2.7	2.39	3.68	1.17	0.98	0.79	0.42	0.521687	-0.938743	0.0294016	0.105317	GO:0006729;GO:0035998;GO:0046654;GO:0005737;GO:0003934;GO:0008270;GO:000552	BP:tetrahydrobiopterin biosynthetic process;BP:7,8-dihydroneopterin 3'-triphosphate biosynthetic process;BP:tetrahydrofolate biosynthetic process;CC:cytoplasm;MF:GTP cyclohydrolase I activity;MF:zinc ion binding;MF:GTP binding;	K01495	GCH1, folE	map00790;map01240	Folate biosynthesis;Biosynthesis of cofactors	COG0302	H:Coenzyme transport and metabolism	XP_031285579.1	GTP cyclohydrolase 1 [Pistacia vera]	sp|Q8VYU3|GCH1_SOLLC;	GTP cyclohydrolase 1 OS=Solanum lycopersicum OX=4081 GN=GCH1 PE=1 SV=1;	PF01227.24	GTP_cyclohydroI	GTP cyclohydrolase I
mango005735	no	up	10.39	12.42	5.96	10.89	11.75	11.19	10.08	21.8	1.76571	0.820245	0.0125245	0.0560064	GO:0006396;GO:0000448;GO:0005634;GO:0051731;GO:000552	BP:RNA processing;BP:cleavage in ITS2 between 5.8S rRNA and LSU-rRNA of tricistronic rRNA transcrip;CC:nucleus;MF:polynucleotide 5'-hydroxyl-kinase activity;MF:ATP binding;	K06947	GRC3, NOL9	------	------	COG1341	S:Function unknown	XP_031261517.1	polynucleotide 5'-hydroxyl-kinase NOL9 [Pistacia vera]	sp|Q8VYP6|NOL9_ARATH;	Polynucleotide 5'-hydroxyl-kinase NOL9 OS=Arabidopsis thaliana OX=3702 GN=At5g11010 PE=1 SV=1;	PF16575.7;PF01637.20;PF13173.8	CLP1_P;ATPase_2;AAA_14	mRNA cleavage and polyadenylation factor CLP1 P-loop;ATPase domain predominantly from Archaea;AAA domain
mango024081	no	down	6.36	10.37	2.87	8.67	2.97	0.52	1.97	0.57	0.400106	-1.32155	0.064401	0.185519	GO:0009809;GO:0016616;GO:0046029;GO:0045551;GO:0008270;GO:001649	BP:lignin biosynthetic process;MF:oxidoreductase activity, acting on the CH-OH group of donors, NAD or NADP as acceptor;MF:mannitol dehydrogenase activity;MF:cinnamyl-alcohol dehydrogenase activity;MF:zinc ion binding;MF:oxidoreductase activity;	K00083	CAD	map00940	Phenylpropanoid biosynthesis	COG1064	C:Energy production and conversion	XP_031265511.1	probable cinnamyl alcohol dehydrogenase 6 [Pistacia vera]	sp|Q7XWU3|CADH6_ORYSJ;	Probable cinnamyl alcohol dehydrogenase 6 OS=Oryza sativa subsp. japonica OX=39947 GN=CAD6 PE=2 SV=2;	PF08240.14;PF00107.28;PF02826.21	ADH_N;ADH_zinc_N;2-Hacid_dh_C	Alcohol dehydrogenase GroES-like domain;Zinc-binding dehydrogenase;D-isomer specific 2-hydroxyacid dehydrogenase, NAD binding domain
mango016299	yes	down	0.74	1.26	1.19	1.63	0.06	0.28	0.05	0.06	0.146901	-2.76708	0.00268151	0.0170228	GO:0016021;GO:0030246;GO:0106311;GO:010631	CC:integral component of membrane;MF:carbohydrate binding;MF:old GO;MF:old GO;	------	------	------	------	ENOG41122PY	S:Function unknown	XP_031284012.1	flt3 receptor-interacting lectin [Pistacia vera]	sp|Q9LYX1|LRK82_ARATH;	L-type lectin-domain containing receptor kinase VIII.2 OS=Arabidopsis thaliana OX=3702 GN=LECRK82 PE=2 SV=1;	PF00139.21;PF18483.3	Lectin_legB;Bact_lectin	Legume lectin domain;Bacterial lectin
mango023306	yes	up	1.91	3.03	2.64	2.93	3.98	5.25	2.45	3.91	2.11941	1.08366	0.00648713	0.0339543	GO:0006782;GO:0015995;GO:0004655;GO:004687	BP:protoporphyrinogen IX biosynthetic process;BP:chlorophyll biosynthetic process;MF:porphobilinogen synthase activity;MF:metal ion binding;	K01698	hemB, ALAD	map00860;map01240	Porphyrin and chlorophyll metabolism;Biosynthesis of cofactors	COG0113	H:Coenzyme transport and metabolism	XP_031273117.1	delta-aminolevulinic acid dehydratase, chloroplastic-like [Pistacia vera]	sp|Q9SFH9|HEM21_ARATH;	Delta-aminolevulinic acid dehydratase 1, chloroplastic OS=Arabidopsis thaliana OX=3702 GN=HEMB1 PE=2 SV=1;	PF00490.23	ALAD	Delta-aminolevulinic acid dehydratase
mango019058	yes	up	28.08	16.25	22.22	17.09	23.02	40.17	41.26	24.87	2.81576	1.49353	3.76201e-08	1.54762e-06	GO:0009833;GO:0030244;GO:0016021;GO:0005802;GO:0005886;GO:0051753;GO:001676	BP:plant-type primary cell wall biogenesis;BP:cellulose biosynthetic process;CC:integral component of membrane;CC:trans-Golgi network;CC:plasma membrane;MF:mannan synthase activity;MF:cellulose synthas;	K20924	CSLD	------	------	COG1215	M:Cell wall/membrane/envelope biogenesis	XP_031250715.1	cellulose synthase-like protein D2 isoform X1 [Pistacia vera]	sp|Q9LHZ7|CSLD2_ORYSJ;	Cellulose synthase-like protein D2 OS=Oryza sativa subsp. japonica OX=39947 GN=CSLD2 PE=2 SV=1;	PF03552.16;PF14570.8;PF13632.8;PF14569.8	Cellulose_synt;zf-RING_4;Glyco_trans_2_3;zf-UDP	Cellulose synthase;RING/Ubox like zinc-binding domain;Glycosyl transferase family group 2;Zinc-binding RING-finger
mango003192	yes	up	16.91	31.56	13.83	19.73	72.16	36.07	47.66	62.84	3.80334	1.92727	2.61213e-06	5.95395e-05	GO:0005783;GO:0005789;GO:0016021;GO:0000155;GO:0038199;GO:0051740;GO:0046872;GO:000552	CC:endoplasmic reticulum;CC:endoplasmic reticulum membrane;CC:integral component of membrane;MF:phosphorelay sensor kinase activity;MF:ethylene receptor activity;MF:ethylene binding;MF:metal ion binding;MF:ATP binding;	K14509	ETR, ERS	map04016;map04075	MAPK signaling pathway - plant;Plant hormone signal transduction	COG0642	T:Signal transduction mechanisms	XP_031275226.1	ethylene receptor 2-like [Pistacia vera]	sp|Q0WPQ2|ETR2_ARATH;	Ethylene receptor 2 OS=Arabidopsis thaliana OX=3702 GN=ETR2 PE=1 SV=2;	PF00072.26;PF01590.28;PF02518.28;PF00512.27	Response_reg;GAF;HATPase_c;HisKA	Response regulator receiver domain;GAF domain;Histidine kinase-, DNA gyrase B-, and HSP90-like ATPase;His Kinase A
mango020135	yes	down	0.39	0.74	1.47	2.61	0	0	0.03	0	0.0120823	-6.37096	5.35651e-06	0.000109697	GO:0016021;GO:001675	CC:integral component of membrane;MF:transferase activity, transferring glycosyl groups;	------	------	------	------	COG0463	M:Cell wall/membrane/envelope biogenesis	XP_031283277.1	glycosyltransferase family 92 protein RCOM_0530710-like [Pistacia vera]	sp|B9SLR1|Y231_RICCO;	Glycosyltransferase family 92 protein RCOM_0530710 OS=Ricinus communis OX=3988 GN=RCOM_0530710 PE=3 SV=1;	PF01697.29;PF13704.8	Glyco_transf_92;Glyco_tranf_2_4	Glycosyltransferase family 92;Glycosyl transferase family 2
mango015727	yes	down	0.64	1.95	1.46	3.38	0.46	0.5	0.46	0.17	0.35073	-1.51157	0.0033606	0.0203623	GO:0032259;GO:0005737;GO:0016021;GO:000816	BP:methylation;CC:cytoplasm;CC:integral component of membrane;MF:methyltransferase activity;	K23870	QUA2, TSD2	------	------	ENOG411183R	S:Function unknown	XP_031267139.1	probable methyltransferase PMT5 [Pistacia vera]	sp|Q3EC77|PMT5_ARATH;	Probable methyltransferase PMT5 OS=Arabidopsis thaliana OX=3702 GN=At2g03480 PE=2 SV=2;	PF03141.18;PF08241.14;PF13649.8;PF13847.8;PF13489.8	Methyltransf_29;Methyltransf_11;Methyltransf_25;Methyltransf_31;Methyltransf_23	Putative S-adenosyl-L-methionine-dependent methyltransferase;Methyltransferase domain;Methyltransferase domain;Methyltransferase domain;Methyltransferase domain
mango018087	yes	down	4.2	7.1	8.38	10.99	3.55	0.94	2.16	0.86	0.38457	-1.37868	0.00786646	0.0394157	GO:0004674;GO:0016301;GO:000552	MF:protein serine/threonine kinase activity;MF:kinase activity;MF:ATP binding;	------	------	------	------	COG0515	T:Signal transduction mechanisms	XP_031278322.1	probable serine/threonine-protein kinase PBL26 [Pistacia vera]	sp|Q9SFT7|PBL26_ARATH;	Probable serine/threonine-protein kinase PBL26 OS=Arabidopsis thaliana OX=3702 GN=PBL26 PE=2 SV=1;	PF00069.27;PF07714.19	Pkinase;PK_Tyr_Ser-Thr	Protein kinase domain;Protein tyrosine and serine/threonine kinase
mango007628	yes	up	1.56	0.8	0.38	0.31	0.4	1.55	1.52	6.17	3.44794	1.78574	0.00584991	0.0313897	GO:0016021;GO:001678	CC:integral component of membrane;MF:hydrolase activity;	------	------	------	------	COG1957	F:Nucleotide transport and metabolism	XP_031252044.1	uncharacterized protein LOC116109948 isoform X1 [Pistacia vera]	sp|B7NM03|RIHA_ECO7I;	Pyrimidine-specific ribonucleoside hydrolase RihA OS=Escherichia coli O7:K1;	PF01156.21	IU_nuc_hydro	Inosine-uridine preferring nucleoside hydrolase
mango009179	no	up	144.18	155.13	132.87	164.85	216.68	148.35	191.47	244.78	1.92016	0.941226	9.14068e-05	0.00114542	GO:0006422;GO:0005737;GO:0017101;GO:0005829;GO:0003723;GO:0003677;GO:0004815;GO:000552	BP:aspartyl-tRNA aminoacylation;CC:cytoplasm;CC:aminoacyl-tRNA synthetase multienzyme complex;CC:cytosol;MF:RNA binding;MF:DNA binding;MF:aspartate-tRNA ligase activity;MF:ATP binding;	K22503	DARS1	map00970	Aminoacyl-tRNA biosynthesis	COG0017	J:Translation, ribosomal structure and biogenesis	XP_031255153.1	aspartate--tRNA ligase 2, cytoplasmic [Pistacia vera]	sp|Q9M084|SYDC2_ARATH;	Aspartate--tRNA ligase 2, cytoplasmic OS=Arabidopsis thaliana OX=3702 GN=IBI1 PE=1 SV=1;	PF00152.22;PF01336.27;PF01409.22	tRNA-synt_2;tRNA_anti-codon;tRNA-synt_2d	tRNA synthetases class II;OB-fold nucleic acid binding domain;tRNA synthetases class II core domain
mango033926	yes	up	1.87	1.62	0.97	1.75	3.99	2.68	4.98	1.97	4.19292	2.06795	9.15424e-06	0.000173459	GO:0008652;GO:0046417;GO:0009073;GO:000410	BP:cellular amino acid biosynthetic process;BP:chorismate metabolic process;BP:aromatic amino acid family biosynthetic process;MF:chorismate mutase activity;	K01850	E5.4.99.5	map00400	Phenylalanine, tyrosine and tryptophan biosynthesis	COG1605	E:Amino acid transport and metabolism	XP_031286677.1	chorismate mutase 1, chloroplastic [Pistacia vera]	sp|D2CSU4|CM1_PETHY;	Chorismate mutase 1, chloroplastic OS=Petunia hybrida OX=4102 GN=CM1 PE=1 SV=1;	------	------	------
mango030751	yes	down	7.34	8.48	7.12	6.45	1.31	2.33	2.94	0.59	0.455436	-1.13468	0.00277242	0.0174757	GO:0016021;GO:0005789;GO:0005783;GO:0003924;GO:000552	CC:integral component of membrane;CC:endoplasmic reticulum membrane;CC:endoplasmic reticulum;MF:GTPase activity;MF:GTP binding;	K22698	SEY1	------	------	ENOG410XPVJ	Z:Cytoskeleton	TXG48283.1	hypothetical protein EZV62_027577 [Acer yangbiense]	sp|Q9FKE9|RHD32_ARATH;	Protein ROOT HAIR DEFECTIVE 3 homolog 2 OS=Arabidopsis thaliana OX=3702 GN=At5g45160 PE=2 SV=1;	PF05879.14	RHD3	Root hair defective 3 GTP-binding protein
mango014965	yes	down	3.56	24.74	2.58	23.15	0.73	0.68	0.55	2.27	0.0647491	-3.949	0.00264436	0.0168554	GO:0080043;GO:0016740;GO:0008194;GO:008004	MF:quercetin 3-O-glucosyltransferase activity;MF:transferase activity;MF:UDP-glycosyltransferase activity;MF:quercetin 7-O-glucosyltransferase activity;	K13692	IAGLU	------	------	COG1819	S:Function unknown	XP_031280753.1	UDP-glycosyltransferase 84B2-like [Pistacia vera]	sp|Q9MB73|LGT_CITUN;	Limonoid UDP-glucosyltransferase OS=Citrus unshiu OX=55188 PE=2 SV=1;	------	------	------
mango017825	yes	down	2.3	1.99	1.8	4.7	0.45	0.07	0.7	0.15	0.227111	-2.13853	0.010922	0.0504644	GO:0009736;GO:0000160;GO:0016310;GO:0005737;GO:0005829;GO:0005634;GO:0009927;GO:004342	BP:cytokinin-activated signaling pathway;BP:phosphorelay signal transduction system;BP:phosphorylation;CC:cytoplasm;CC:cytosol;CC:nucleus;MF:histidine phosphotransfer kinase activity;MF:protein histidine kinase binding;	K14490	AHP	map04075	Plant hormone signal transduction	COG2198	T:Signal transduction mechanisms	XP_031250895.1	histidine-containing phosphotransfer protein 5 [Pistacia vera]	sp|Q8L9T7|AHP5_ARATH;	Histidine-containing phosphotransfer protein 5 OS=Arabidopsis thaliana OX=3702 GN=AHP5 PE=1 SV=2;	PF01627.25	Hpt	Hpt domain
mango018107	yes	down	7.69	25.36	22.83	21.83	4.99	1.91	2.95	3.48	0.281386	-1.82938	2.65835e-07	8.55369e-06	GO:0000160;GO:0000226;GO:0005737;GO:0005881;GO:0008017;GO:001630	BP:phosphorelay signal transduction system;BP:microtubule cytoskeleton organization;CC:cytoplasm;CC:cytoplasmic microtubule;MF:microtubule binding;MF:kinase activity;	K16578	CLASP1_2	------	------	ENOG410ZMY0;ENOG4110186	U:Intracellular trafficking, secretion, and vesicular transport;D:Cell cycle control, cell division, chromosome partitioning	XP_031278274.1	CLIP-associated protein isoform X1 [Pistacia vera]	sp|Q8RWY6|CLASP_ARATH;	CLIP-associated protein OS=Arabidopsis thaliana OX=3702 GN=CLASP PE=1 SV=1;	PF00072.26;PF12755.9;PF04118.16	Response_reg;Vac14_Fab1_bd;Dopey_N	Response regulator receiver domain;Vacuolar 14 Fab1-binding region;Dopey, N-terminal
mango016427	yes	down	7.26	16.89	3.19	4.38	2.39	0.79	1.07	0.87	0.286762	-1.80207	0.0132547	0.0584753	GO:0048573;GO:0006468;GO:0035556;GO:0005737;GO:0004674;GO:0004672;GO:0043424;GO:000552	BP:photoperiodism, flowering;BP:protein phosphorylation;BP:intracellular signal transduction;CC:cytoplasm;MF:protein serine/threonine kinase activity;MF:protein kinase activity;MF:protein histidine kinase binding;MF:ATP binding;	K08867	WNK, PRKWNK	------	------	ENOG410XQWZ	T:Signal transduction mechanisms	XP_031264578.1	probable serine/threonine-protein kinase WNK5 isoform X1 [Pistacia vera]	sp|Q9SCU5|WNK5_ARATH;	Probable serine/threonine-protein kinase WNK5 OS=Arabidopsis thaliana OX=3702 GN=WNK5 PE=1 SV=2;	PF00069.27;PF07714.19	Pkinase;PK_Tyr_Ser-Thr	Protein kinase domain;Protein tyrosine and serine/threonine kinase
mango031515	yes	up	125.97	235.96	126.72	219.31	1117.04	560.13	557.36	987.42	6.13932	2.61808	9.91332e-11	8.7307e-09	GO:0006567;GO:0008652;GO:0009097;GO:0004794;GO:003017	BP:threonine catabolic process;BP:cellular amino acid biosynthetic process;BP:isoleucine biosynthetic process;MF:L-threonine ammonia-lyase activity;MF:pyridoxal phosphate binding;	K01754	E4.3.1.19, ilvA, tdcB	map00260;map00290	Glycine, serine and threonine metabolism;Valine, leucine and isoleucine biosynthesis	COG1171	E:Amino acid transport and metabolism	XP_031252566.1	threonine dehydratase biosynthetic, chloroplastic [Pistacia vera]	sp|Q9ZSS6|THD1_ARATH;	Threonine dehydratase biosynthetic, chloroplastic OS=Arabidopsis thaliana OX=3702 GN=OMR1 PE=1 SV=1;	PF00291.27;PF00585.20	PALP;Thr_dehydrat_C	Pyridoxal-phosphate dependent enzyme;C-terminal regulatory domain of Threonine dehydratase
mango001818	yes	up	0.33	0.3	0.17	0.44	0.71	0.45	0.83	2.79	3.4307	1.7785	0.0234789	0.0891505	GO:0009058;GO:0005773;GO:0016021;GO:001684	BP:biosynthetic process;CC:vacuole;CC:integral component of membrane;MF:strictosidine synthase activity;	------	------	------	------	COG3386	G:Carbohydrate transport and metabolism	XP_031276967.1	protein STRICTOSIDINE SYNTHASE-LIKE 13 isoform X1 [Pistacia vera]	sp|Q9M1B4|SSL13_ARATH;	Protein STRICTOSIDINE SYNTHASE-LIKE 13 OS=Arabidopsis thaliana OX=3702 GN=SSL13 PE=1 SV=1;	PF03088.18;PF08450.14;PF20067.1	Str_synth;SGL;APMAP_N	Strictosidine synthase;SMP-30/Gluconolactonase/LRE-like region;Adipocyte plasma membrane-associated protein-like, N-terminal
mango009054	no	up	0	0.22	0.95	1.21	5.13	0.28	0.84	7.18	4.42256	2.14488	0.0660386	0.188672	GO:0016301;GO:0061630;GO:000827	MF:kinase activity;MF:ubiquitin protein ligase activity;MF:zinc ion binding;	------	------	------	------	ENOG4111THB	S:Function unknown	XP_031282168.1	uncharacterized protein LOC116140713 [Pistacia vera]	sp|Q62925|M3K1_RAT;	Mitogen-activated protein kinase kinase kinase 1 OS=Rattus norvegicus OX=10116 GN=Map3k1 PE=1 SV=1;	PF13639.8;PF14446.8;PF04434.19;PF00628.31	zf-RING_2;Prok-RING_1;SWIM;PHD	Ring finger domain;Prokaryotic RING finger family 1;SWIM zinc finger;PHD-finger
mango002131	yes	down	6.02	5.48	4.9	16.96	0.73	1.36	1.95	0.49	0.230562	-2.11677	0.000147068	0.00168428	GO:0016021;GO:0016020;GO:0004497;GO:0016705;GO:0020037;GO:0016709;GO:000550	CC:integral component of membrane;CC:membrane;MF:monooxygenase activity;MF:oxidoreductase activity, acting on paired donors, with incorporation or reduction of molecular oxygen;MF:heme binding;MF:oxidoreductase activity, acting on paired donors, with incorporation or reduction of molecular oxygen, NA;MF:iron ion binding;	K24184	CYP89A	------	------	------	------	XP_031259080.1	cytochrome P450 89A2-like [Pistacia vera]	sp|Q42602|C89A2_ARATH;	Cytochrome P450 89A2 OS=Arabidopsis thaliana OX=3702 GN=CYP89A2 PE=2 SV=2;	PF00067.24	p450	Cytochrome P450
mango026375	no	up	0.28	0.81	0.63	0.62	0.62	0.98	0.84	1.83	1.81458	0.859634	0.0673316	0.191739	GO:0009751;GO:1900425;GO:2000031;GO:0098542;GO:0010113;GO:0002237;GO:0002239;GO:1902289;GO:0005737;GO:0016021;GO:0005741;GO:0016301;GO:0016462;GO:000552	BP:response to salicylic acid;BP:negative regulation of defense response to bacterium;BP:regulation of salicylic acid mediated signaling pathway;BP:defense response to other organism;BP:negative regulation of systemic acquired resistance;BP:response to molecule of bacterial origin;BP:response to oomycetes;BP:negative regulation of defense response to oomycetes;CC:cytoplasm;CC:integral component o…	K00876	udk, UCK	map00240	Pyrimidine metabolism	------	------	XP_031273645.1	inorganic pyrophosphatase TTM2-like [Pistacia vera]	sp|Q9C664|TTM2_ARATH;	Inorganic pyrophosphatase TTM2 OS=Arabidopsis thaliana OX=3702 GN=TTM2 PE=1 SV=1;	PF00485.20;PF01928.23	PRK;CYTH	Phosphoribulokinase / Uridine kinase family;CYTH domain
mango010890	yes	down	1.67	3.3	2.49	2.03	0.49	1	0.37	0.6	0.366781	-1.44701	0.0143459	0.0622131	GO:0019677;GO:0006734;GO:0006742;GO:0005829;GO:0005777;GO:0009507;GO:0000210;GO:0046872;GO:003552	BP:NAD catabolic process;BP:NADH metabolic process;BP:NADP catabolic process;CC:cytosol;CC:peroxisome;CC:chloroplast;MF:NAD+ diphosphatase activity;MF:metal ion binding;MF:NADH pyrophosphatase activity;	K03426	E3.6.1.22, NUDT12, nudC	map04146;map00760	Peroxisome;Nicotinate and nicotinamide metabolism	COG2816	L:Replication, recombination and repair	XP_031251442.1	nudix hydrolase 19, chloroplastic [Pistacia vera]	sp|Q94A82|NUD19_ARATH;	Nudix hydrolase 19, chloroplastic OS=Arabidopsis thaliana OX=3702 GN=NUDT19 PE=1 SV=1;	PF00293.30;PF09296.13;PF09297.13	NUDIX;NUDIX-like;zf-NADH-PPase	NUDIX domain;NADH pyrophosphatase-like rudimentary NUDIX domain;NADH pyrophosphatase zinc ribbon domain
mango033497	yes	down	2.59	2.4	3.61	4.99	0.65	1.51	1.05	0.89	0.451885	-1.14597	0.0235385	0.0893481	GO:0005736;GO:0005634;GO:0005666;GO:0001056;GO:0001054;GO:0003677;GO:004698	CC:DNA-directed RNA polymerase I complex;CC:nucleus;CC:DNA-directed RNA polymerase III complex;MF:RNA polymerase III activity;MF:RNA polymerase I activity;MF:DNA binding;MF:protein dimerization activity;	K03027	RPC40, POLR1C	map03020	RNA polymerase	COG0202	K:Transcription	XP_031264067.1	LOW QUALITY PROTEIN: DNA-directed RNA polymerases I and III subunit RPAC1 [Pistacia vera]	sp|Q32L22|RPAC1_BOVIN;	DNA-directed RNA polymerases I and III subunit RPAC1 OS=Bos taurus OX=9913 GN=POLR1C PE=2 SV=1;	PF01193.26;PF01000.28	RNA_pol_L;RNA_pol_A_bac	RNA polymerase Rpb3/Rpb11 dimerisation domain;RNA polymerase Rpb3/RpoA insert domain
mango005260	yes	up	44.39	37.11	45.9	54.59	69.02	48.64	80.6	68.47	2.24697	1.16798	1.08395e-05	0.000200136	GO:0016021;GO:0004222;GO:000484	CC:integral component of membrane;MF:metalloendopeptidase activity;MF:ubiquitin-protein transferase activity;	------	------	------	------	ENOG410Y9QY	S:Function unknown	XP_031269504.1	E3 ubiquitin-protein ligase RFI2-like [Pistacia vera]	sp|O82239|RFI2_ARATH;	E3 ubiquitin-protein ligase RFI2 OS=Arabidopsis thaliana OX=3702 GN=RFI2 PE=1 SV=2;	PF13639.8;PF17123.7;PF00097.27;PF13445.8;PF13923.8;PF14570.8;PF14634.8;PF12678.9	zf-RING_2;zf-RING_11;zf-C3HC4;zf-RING_UBOX;zf-C3HC4_2;zf-RING_4;zf-RING_5;zf-rbx1	Ring finger domain;RING-like zinc finger;Zinc finger, C3HC4 type;RING-type zinc-finger;Zinc finger, C3HC4 type;RING/Ubox like zinc-binding domain;zinc-RING finger domain;RING-H2 zinc finger domain
mango011583	yes	down	4.03	8	5.91	7.91	0.47	0.49	1.29	0.38	0.141943	-2.81662	9.79645e-14	1.55739e-11	GO:0004674;GO:000552	MF:protein serine/threonine kinase activity;MF:ATP binding;	------	------	------	------	COG0515	T:Signal transduction mechanisms	XP_031263995.1	probable serine/threonine-protein kinase PBL17 [Pistacia vera]	sp|Q8H1E3|PBL17_ARATH;	Probable serine/threonine-protein kinase PBL17 OS=Arabidopsis thaliana OX=3702 GN=PBL17 PE=1 SV=1;	PF07714.19;PF00069.27	PK_Tyr_Ser-Thr;Pkinase	Protein tyrosine and serine/threonine kinase;Protein kinase domain
mango000216	yes	down	4.46	6.9	5.42	5.6	1.15	1.4	0.88	1.81	0.296073	-1.75598	5.99372e-06	0.00011974	GO:0030422;GO:0031053;GO:0031054;GO:0006396;GO:0005634;GO:0004525;GO:0003725;GO:000372	BP:production of siRNA involved in RNA interference;BP:primary miRNA processing;BP:pre-miRNA processing;BP:RNA processing;CC:nucleus;MF:ribonuclease III activity;MF:double-stranded RNA binding;MF:RNA binding;	------	------	------	------	ENOG410YKXP	S:Function unknown	XP_031259777.1	double-stranded RNA-binding protein 1-like isoform X1 [Pistacia vera]	sp|Q6YW64|DRB4_ORYSJ;	Double-stranded RNA-binding protein 4 OS=Oryza sativa subsp. japonica OX=39947 GN=DRB4 PE=2 SV=1;	PF00035.28	dsrm	Double-stranded RNA binding motif
mango027654	no	down	18.25	21.15	14.07	19.62	3.66	8.13	9.34	2.24	0.597274	-0.743535	0.0575724	0.17113	GO:0005975;GO:000455	BP:carbohydrate metabolic process;MF:hydrolase activity, hydrolyzing O-glycosyl compounds;	------	------	------	------	COG2273	G:Carbohydrate transport and metabolism	XP_031261398.1	xyloglucan endotransglucosylase/hydrolase protein 9-like [Pistacia vera]	sp|Q8LDS2|XTH27_ARATH;	Probable xyloglucan endotransglucosylase/hydrolase protein 27 OS=Arabidopsis thaliana OX=3702 GN=XTH27 PE=2 SV=2;	PF00722.23	Glyco_hydro_16	Glycosyl hydrolases family 16
mango033056	yes	up	16.11	16.8	20.43	18.46	29.58	29	21.73	21.99	2.1346	1.09397	2.04991e-05	0.000338887	GO:0016126;GO:0005773;GO:0016021;GO:0005774;GO:0004506;GO:005066	BP:sterol biosynthetic process;CC:vacuole;CC:integral component of membrane;CC:vacuolar membrane;MF:squalene monooxygenase activity;MF:flavin adenine dinucleotide binding;	------	------	------	------	ENOG410XR8Z;COG0654;COG0654	S:Function unknown;C:Energy production and conversion;H:Coenzyme transport and metabolism	XP_031251402.1	peptide-N4-(N-acetyl-beta-glucosaminyl)asparagine amidase A-like [Pistacia vera]	sp|P81898|PNAA_PRUDU;	Peptide-N4;	PF08491.12;PF12222.10;PF01494.21;PF01266.26;PF13450.8;PF00890.26;PF01134.24;PF01946.19;PF07992.16;PF12831.9	SE;PNGaseA;FAD_binding_3;DAO;NAD_binding_8;FAD_binding_2;GIDA;Thi4;Pyr_redox_2;FAD_oxidored	Squalene epoxidase;Peptide N-acetyl-beta-D-glucosaminyl asparaginase amidase A;FAD binding domain;FAD dependent oxidoreductase;NA;FAD binding domain;Glucose inhibited division protein A;Thi4 family;Pyridine nucleotide-disulphide oxidoreductase;FAD dependent oxidoreductase
mango032667	yes	up	28.19	28.29	11.71	25.38	29.68	27.4	43.78	76.7	2.54327	1.34668	0.00274123	0.0173321	GO:0005975;GO:0005576;GO:0030246;GO:010221	BP:carbohydrate metabolic process;CC:extracellular region;MF:carbohydrate binding;MF:rhamnogalacturonan endolyase activity;	K18195	RGL4, rhiE	------	------	ENOG410YE12	S:Function unknown	XP_031283521.1	probable rhamnogalacturonate lyase B [Pistacia vera]	sp|Q8RJP2|RHIE_DICD3;	Rhamnogalacturonate lyase OS=Dickeya dadantii;	PF06045.13;PF14683.8;PF14686.8;PF13620.8;PF13715.8	Rhamnogal_lyase;CBM-like;fn3_3;CarboxypepD_reg;CarbopepD_reg_2	Rhamnogalacturonate lyase family;Polysaccharide lyase family 4, domain III;Polysaccharide lyase family 4, domain II;Carboxypeptidase regulatory-like domain;CarboxypepD_reg-like domain
mango033362	yes	down	16.73	38.02	44.01	40.98	4.11	8.1	10.48	12.16	0.316564	-1.65943	3.67714e-08	1.51603e-06	GO:0015986;GO:0045261;GO:0009535;GO:0000275;GO:0016787;GO:004693	BP:ATP synthesis coupled proton transport;CC:proton-transporting ATP synthase complex, catalytic core;CC:chloroplast thylakoid membrane;CC:mitochondrial proton-transporting ATP synthase complex, catalytic core;MF:hydrolase activity;MF:proton-transporting ATP synthase activity, rotational mechanism;	K02115	ATPF1G, atpG	map00195;map00190	Photosynthesis;Oxidative phosphorylation	------	------	XP_031278794.1	ATP synthase gamma chain, chloroplastic-like [Pistacia vera]	sp|P29790|ATPG_TOBAC;	ATP synthase gamma chain, chloroplastic OS=Nicotiana tabacum OX=4097 GN=ATPC PE=1 SV=1;	PF00231.21	ATP-synt	ATP synthase
mango015334	yes	down	0.45	0.51	0.45	1.05	0.06	0.23	0.07	0.14	0.271841	-1.87917	0.0260145	0.0963868	GO:0016021;GO:0005886;GO:0046872;GO:001649	CC:integral component of membrane;CC:plasma membrane;MF:metal ion binding;MF:oxidoreductase activity;	K00521	E1.16.1.7	------	------	ENOG410XNZY	U:Intracellular trafficking, secretion, and vesicular transport	XP_031263189.1	ferric reduction oxidase 7, chloroplastic-like [Pistacia vera]	sp|Q3KTM0|FRO7_ARATH;	Ferric reduction oxidase 7, chloroplastic OS=Arabidopsis thaliana OX=3702 GN=FRO7 PE=2 SV=1;	PF08030.14;PF08022.14;PF01794.21;PF00175.23	NAD_binding_6;FAD_binding_8;Ferric_reduct;NAD_binding_1	Ferric reductase NAD binding domain;FAD-binding domain;Ferric reductase like transmembrane component;Oxidoreductase NAD-binding domain
mango030296	yes	up	0	0.4	2.64	9.14	15.46	11.07	6.25	93.98	5.14829	2.36409	0.00554275	0.030051	GO:0046872;GO:001649	MF:metal ion binding;MF:oxidoreductase activity;	------	------	------	------	COG3491	S:Function unknown	XP_031262786.1	protein SRG1-like [Pistacia vera]	sp|Q39224|SRG1_ARATH;	Protein SRG1 OS=Arabidopsis thaliana OX=3702 GN=SRG1 PE=2 SV=1;	PF03171.22;PF14226.8	2OG-FeII_Oxy;DIOX_N	2OG-F;non-haem dioxygenase in morphine synthesis N-terminal
mango029269	yes	down	1.53	2.65	1.78	2.62	0.25	0.12	0.47	0	0.16966	-2.55928	4.53351e-05	0.000647215	GO:0009099;GO:0009097;GO:0005739;GO:0009507;GO:0016853;GO:0004455;GO:004687	BP:valine biosynthetic process;BP:isoleucine biosynthetic process;CC:mitochondrion;CC:chloroplast;MF:isomerase activity;MF:ketol-acid reductoisomerase activity;MF:metal ion binding;	K00053	ilvC	map00770;map00290	Pantothenate and CoA biosynthesis;Valine, leucine and isoleucine biosynthesis	COG0059	E:Amino acid transport and metabolism	KAF2305308.1	hypothetical protein GH714_003617 [Hevea brasiliensis]	sp|Q05758|ILV5_ARATH;	Ketol-acid reductoisomerase, chloroplastic OS=Arabidopsis thaliana OX=3702 GN=At3g58610 PE=1 SV=2;	PF01450.21;PF07991.14	IlvC;IlvN	Acetohydroxy acid isomeroreductase, catalytic domain;Acetohydroxy acid isomeroreductase, NADPH-binding domain
mango017743	yes	down	9.78	21.23	23.76	49.95	2.4	6.68	8.92	3.44	0.298011	-1.74656	0.000298969	0.00300574	GO:0042732;GO:0033320;GO:0016021;GO:0005737;GO:0070403;GO:004804	BP:D-xylose metabolic process;BP:UDP-D-xylose biosynthetic process;CC:integral component of membrane;CC:cytoplasm;MF:NAD+ binding;MF:UDP-glucuronate decarboxylase activity;	K08678	UXS1, uxs	map00520	Amino sugar and nucleotide sugar metabolism	COG0451	M:Cell wall/membrane/envelope biogenesis	XP_031261619.1	UDP-glucuronic acid decarboxylase 2 [Pistacia vera]	sp|Q9LZI2|UXS2_ARATH;	UDP-glucuronic acid decarboxylase 2 OS=Arabidopsis thaliana OX=3702 GN=UXS2 PE=1 SV=1;	PF16363.7;PF01370.23;PF04321.19;PF01073.21	GDP_Man_Dehyd;Epimerase;RmlD_sub_bind;3Beta_HSD	GDP-mannose 4,6 dehydratase;NAD dependent epimerase/dehydratase family;RmlD substrate binding domain;3-beta hydroxysteroid dehydrogenase/isomerase family
mango002783	no	up	359.65	390.26	420.96	476.21	608.49	500.59	457.73	658.04	1.90321	0.928437	6.99191e-05	0.00092043	GO:0006749;GO:0045454;GO:0005737;GO:0050661;GO:0050660;GO:0004362;GO:000479	BP:glutathione metabolic process;BP:cell redox homeostasis;CC:cytoplasm;MF:NADP binding;MF:flavin adenine dinucleotide binding;MF:glutathione-disulfide reductase activity;MF:thioredoxin-disulfide reductase activity;	K00383	GSR, gor	map00480	Glutathione metabolism	COG1249	C:Energy production and conversion	XP_031266996.1	glutathione reductase, cytosolic [Pistacia vera]	sp|Q43621|GSHRC_PEA;	Glutathione reductase, cytosolic OS=Pisum sativum OX=3888 PE=2 SV=1;	PF07992.16;PF02852.24;PF00070.29;PF13738.8;PF01134.24	Pyr_redox_2;Pyr_redox_dim;Pyr_redox;Pyr_redox_3;GIDA	Pyridine nucleotide-disulphide oxidoreductase;Pyridine nucleotide-disulphide oxidoreductase, dimerisation domain;Pyridine nucleotide-disulphide oxidoreductase;Pyridine nucleotide-disulphide oxidoreductase;Glucose inhibited division protein A
mango016129	no	down	21.78	18.95	17	19.98	5.23	7.06	8.42	3.95	0.578018	-0.790815	0.00346521	0.0209083	GO:0005768;GO:0005794;GO:0003924;GO:000552	CC:endosome;CC:Golgi apparatus;MF:GTPase activity;MF:GTP binding;	K07904	RAB11A	map04144	Endocytosis	COG1100	S:Function unknown	XP_031258135.1	ras-related protein RABA4c-like [Pistacia vera]	sp|Q9FE79|RAA4C_ARATH;	Ras-related protein RABA4c OS=Arabidopsis thaliana OX=3702 GN=RABA4C PE=2 SV=1;	PF00071.24;PF08477.15;PF00025.23;PF01926.25	Ras;Roc;Arf;MMR_HSR1	Ras family;Ras of Complex, Roc, domain of DAPkinase;ADP-ribosylation factor family;50S ribosome-binding GTPase
mango019474	yes	down	2.02	6.44	2.82	3.87	0.6	0.74	0.39	0	0.201122	-2.31386	0.00726777	0.0370882	GO:0005829;GO:0061929;GO:001674	CC:cytosol;MF:gamma-glutamylaminecyclotransferase activity;MF:transferase activity, transferring acyl groups;	K19761	GGACT	------	------	ENOG4111N8W	S:Function unknown	XP_031248871.1	putative gamma-glutamylcyclotransferase At3g02910 [Pistacia vera]	sp|Q9M8T3|Y2910_ARATH;	Putative gamma-glutamylcyclotransferase At3g02910 OS=Arabidopsis thaliana OX=3702 GN=At3g02910 PE=2 SV=2;	PF06094.14;PF13772.8	GGACT;AIG2_2	Gamma-glutamyl cyclotransferase, AIG2-like;AIG2-like family
mango023861	yes	down	21.26	24.47	21.1	16.59	3.55	6	8	1.55	0.421573	-1.24615	8.7499e-05	0.00110532	GO:0005829;GO:0009507;GO:000823	CC:cytosol;CC:chloroplast;MF:serine-type peptidase activity;	------	------	------	------	COG1506	E:Amino acid transport and metabolism	XP_031273502.1	uncharacterized protein LOC116131962 [Pistacia vera]	sp|V5YMB3|DAPB3_PSEMX;	Dipeptidyl aminopeptidase BIII OS=Pseudoxanthomonas mexicana OX=128785 GN=dapb3 PE=1 SV=1;	PF00326.23;PF01738.20;PF05448.14;PF07859.15	Peptidase_S9;DLH;AXE1;Abhydrolase_3	Prolyl oligopeptidase family;Dienelactone hydrolase family;Acetyl xylan esterase;alpha/beta hydrolase fold
mango010159	yes	up	1.99	7.4	2.53	3.41	13.3	10.63	15.31	21.99	4.55365	2.18702	7.01503e-07	1.9239e-05	GO:000484	MF:ubiquitin-protein transferase activity;	------	------	------	------	ENOG410YF56	O:Posttranslational modification, protein turnover, chaperones	XP_031283026.1	U-box domain-containing protein 27 [Pistacia vera]	sp|Q9FLF4|PUB27_ARATH;	U-box domain-containing protein 27 OS=Arabidopsis thaliana OX=3702 GN=PUB27 PE=2 SV=1;	PF04564.17	U-box	U-box domain
mango029664	yes	up	23.46	23.69	20.41	20.34	40.84	24.06	29.79	34.72	2.30917	1.20738	8.71384e-05	0.0011015	GO:0030422;GO:0005634;GO:0005737;GO:0004525;GO:000372	BP:production of siRNA involved in RNA interference;CC:nucleus;CC:cytoplasm;MF:ribonuclease III activity;MF:RNA binding;	------	------	------	------	ENOG410ZF40	S:Function unknown	XP_031266388.1	ribonuclease 3-like protein 1 isoform X3 [Pistacia vera]	sp|Q9M8N2|RTL1_ARATH;	Ribonuclease 3-like protein 1 OS=Arabidopsis thaliana OX=3702 GN=RTL1 PE=2 SV=1;	PF14709.9	DND1_DSRM	double strand RNA binding domain from DEAD END PROTEIN 1
mango020095	yes	down	1.82	2.02	1.72	3.47	0.58	0.58	0.79	0.51	0.395578	-1.33796	0.00366321	0.0217978	GO:0006044;GO:0006487;GO:0016021;GO:0016757;GO:000383	BP:N-acetylglucosamine metabolic process;BP:protein N-linked glycosylation;CC:integral component of membrane;MF:transferase activity, transferring glycosyl groups;MF:beta-1,4-mannosylglycoprotein 4-beta-N-acetylglucosaminyltransferase activity;	K00737	MGAT3	map00510	N-Glycan biosynthesis	ENOG410YQKP	S:Function unknown	XP_031260156.1	uncharacterized protein LOC116118308 isoform X2 [Pistacia vera]	sp|Q02527|MGAT3_RAT;	Beta-1,4-mannosyl-glycoprotein 4-beta-N-acetylglucosaminyltransferase OS=Rattus norvegicus OX=10116 GN=Mgat3 PE=1 SV=2;	PF04724.15	Glyco_transf_17	Glycosyltransferase family 17
mango000335	yes	down	4.35	5.56	7.92	8.01	0.81	2.47	1.99	1.52	0.368806	-1.43906	0.000377947	0.00360076	GO:0009734;GO:0006355;GO:0009908;GO:0005634;GO:0016787;GO:0000976;GO:000367	BP:auxin-activated signaling pathway;BP:regulation of transcription, DNA-templated;BP:flower development;CC:nucleus;MF:hydrolase activity;MF:transcription regulatory region sequence-specific DNA binding;MF:DNA binding;	------	------	------	------	ENOG410YA3R	K:Transcription	XP_031275897.1	auxin response factor 8 [Pistacia vera]	sp|Q9FGV1|ARFH_ARATH;	Auxin response factor 8 OS=Arabidopsis thaliana OX=3702 GN=ARF8 PE=1 SV=2;	PF06507.15;PF02362.23;PF02309.18	Auxin_resp;B3;AUX_IAA	Auxin response factor;B3 DNA binding domain;AUX/IAA family
mango033005	yes	down	0.14	3.46	0.56	1.95	0.68	0.08	0.08	0	0.175529	-2.51022	0.00905442	0.0437935	GO:0016021;GO:0106311;GO:0005524;GO:010631	CC:integral component of membrane;CC:old GO;MF:ATP binding;MF:old GO;	------	------	------	------	COG4886	S:Function unknown	XP_031266039.1	probable leucine-rich repeat receptor-like serine/threonine-protein kinase At3g14840 [Pistacia vera]	sp|C0LGN2|Y3148_ARATH;	Probable leucine-rich repeat receptor-like serine/threonine-protein kinase At3g14840 OS=Arabidopsis thaliana OX=3702 GN=LRR-RLK PE=1 SV=1;	PF07714.19;PF00069.27;PF11721.10	PK_Tyr_Ser-Thr;Pkinase;Malectin	Protein tyrosine and serine/threonine kinase;Protein kinase domain;Malectin domain
mango012309	yes	up	39.72	41.12	25.61	25.64	49.71	41.61	36.65	57.64	2.18392	1.12692	0.000451359	0.00414848	GO:0009536;GO:0009507;GO:0046872;GO:0051537;GO:000905	CC:plastid;CC:chloroplast;MF:metal ion binding;MF:2 iron, 2 sulfur cluster binding;MF:electron carrier activity;	K02639	petF	map00195	Photosynthesis	COG0633	C:Energy production and conversion	XP_031282791.1	ferredoxin, root R-B1-like [Pistacia vera]	sp|P27788|FER3_MAIZE;	Ferredoxin-3, chloroplastic OS=Zea mays OX=4577 GN=FDX3 PE=1 SV=1;	PF00111.29	Fer2	2Fe-2S iron-sulfur cluster binding domain
mango023600	no	down	12.73	9.87	14.57	14.89	2.92	3.87	4.29	3.24	0.512221	-0.965161	0.000758479	0.00629292	GO:0006152;GO:0016787;GO:0008270;GO:004797	BP:purine nucleoside catabolic process;MF:hydrolase activity;MF:zinc ion binding;MF:guanosine deaminase activity;	------	------	------	------	COG0590;COG0590	F:Nucleotide transport and metabolism;J:Translation, ribosomal structure and biogenesis	XP_031285782.1	guanosine deaminase [Pistacia vera]	sp|Q94BU8|GSDA_ARATH;	Guanosine deaminase OS=Arabidopsis thaliana OX=3702 GN=GSDA PE=1 SV=1;	PF00383.25;PF14437.8	dCMP_cyt_deam_1;MafB19-deam	Cytidine and deoxycytidylate deaminase zinc-binding region;MafB19-like deaminase
mango000686	yes	down	63.73	86.95	209.58	122.13	63.83	29.08	7.44	64.9	0.232039	-2.10756	2.4766e-05	0.000394385	GO:0042254;GO:0005739;GO:0046872;GO:0003924;GO:000552	BP:ribosome biogenesis;CC:mitochondrion;MF:metal ion binding;MF:GTPase activity;MF:GTP binding;	------	------	------	------	COG0536	S:Function unknown	XP_031287526.1	probable GTP-binding protein OBGM, mitochondrial [Pistacia vera]	sp|F4HSD4|OBGM_ARATH;	Probable GTP-binding protein OBGM, mitochondrial OS=Arabidopsis thaliana OX=3702 GN=ATOBGM PE=2 SV=1;	PF01018.24;PF01926.25;PF02421.20;PF00025.23;PF01439.20	GTP1_OBG;MMR_HSR1;FeoB_N;Arf;Metallothio_2	GTP1/OBG;50S ribosome-binding GTPase;Ferrous iron transport protein B;ADP-ribosylation factor family;Metallothionein
mango015073	no	down	2.59	2.55	2.18	1.96	0.3	0.96	0.76	0.3	0.462361	-1.11291	0.0708779	0.198258	GO:0019853;GO:0005829;GO:0010349;GO:0047834;GO:001649	BP:L-ascorbic acid biosynthetic process;CC:cytosol;MF:L-galactose dehydrogenase activity;MF:D-threo-aldose 1-dehydrogenase activity;MF:oxidoreductase activity;	K17744	GalDH	map00053;map01240	Ascorbate and aldarate metabolism;Biosynthesis of cofactors	COG0667	C:Energy production and conversion	XP_031276857.1	L-galactose dehydrogenase [Pistacia vera]	sp|O81884|GALDH_ARATH;	L-galactose dehydrogenase OS=Arabidopsis thaliana OX=3702 GN=LGALDH PE=1 SV=1;	PF00248.23	Aldo_ket_red	Aldo/keto reductase family
mango006401	yes	up	2.48	2.03	1.27	0.45	4.38	2.41	3.4	1.61	5.06674	2.34106	3.59637e-05	0.000535431	GO:0000398;GO:0016021;GO:0005689;GO:0004672;GO:000552	BP:mRNA splicing, via spliceosome;CC:integral component of membrane;CC:U12-type spliceosomal complex;MF:protein kinase activity;MF:ATP binding;	K13153	SNRNP25	------	------	ENOG410YVUN	S:Function unknown	XP_031271090.1	uncharacterized protein LOC116129489 [Pistacia vera]	sp|Q84WS8|U1125_ARATH;	U11/U12 small nuclear ribonucleoprotein 25 kDa protein OS=Arabidopsis thaliana OX=3702 GN=SNRNP25 PE=2 SV=1;	PF18036.3;PF00240.25	Ubiquitin_4;ubiquitin	Ubiquitin-like domain;Ubiquitin family
mango031236	yes	down	9.02	11.14	9.56	13.5	2.33	4.4	3.66	3.31	0.468625	-1.09349	0.000307658	0.00308011	GO:0005886;GO:0004674;GO:0004672;GO:000552	CC:plasma membrane;MF:protein serine/threonine kinase activity;MF:protein kinase activity;MF:ATP binding;	------	------	------	------	COG0515	T:Signal transduction mechanisms	XP_031251375.1	receptor-like cytoplasmic kinase 176 isoform X1 [Pistacia vera]	sp|Q65XV8|RK176_ORYSJ;	Receptor-like cytoplasmic kinase 176 OS=Oryza sativa subsp. japonica OX=39947 GN=RLCK176 PE=1 SV=1;	PF07714.19;PF00069.27	PK_Tyr_Ser-Thr;Pkinase	Protein tyrosine and serine/threonine kinase;Protein kinase domain
mango005639	yes	down	3.61	5.04	3.11	5.48	0.6	1.58	1.98	0.66	0.455275	-1.13519	0.0089182	0.0432738	GO:0009742;GO:0005886;GO:0005524;GO:000467	BP:brassinosteroid mediated signaling pathway;CC:plasma membrane;MF:ATP binding;MF:protein kinase activity;	K14500	BSK	map04075	Plant hormone signal transduction	ENOG410XQTV	T:Signal transduction mechanisms	TXG50482.1	hypothetical protein EZV62_023006 [Acer yangbiense]	sp|F4I3M3|BSK7_ARATH;	Serine/threonine-protein kinase BSK7 OS=Arabidopsis thaliana OX=3702 GN=BSK7 PE=3 SV=1;	PF07714.19;PF00069.27	PK_Tyr_Ser-Thr;Pkinase	Protein tyrosine and serine/threonine kinase;Protein kinase domain
mango003063	no	down	0.39	0.42	0.53	0.24	0.03	0.06	0.12	0	0.272877	-1.87368	0.0701894	0.197108	GO:0006468;GO:0035556;GO:0106311;GO:0106310;GO:0005737;GO:0004674;GO:000552	BP:protein phosphorylation;BP:intracellular signal transduction;BP:old GO;BP:old GO;CC:cytoplasm;MF:protein serine/threonine kinase activity;MF:ATP binding;	K08867	WNK, PRKWNK	------	------	ENOG410XQWZ	T:Signal transduction mechanisms	XP_031261495.1	probable serine/threonine-protein kinase WNK9 [Pistacia vera]	sp|Q9CAV6|WNK1_ARATH;	Serine/threonine-protein kinase WNK1 OS=Arabidopsis thaliana OX=3702 GN=WNK1 PE=1 SV=1;	PF00069.27;PF07714.19;PF12202.10	Pkinase;PK_Tyr_Ser-Thr;OSR1_C	Protein kinase domain;Protein tyrosine and serine/threonine kinase;Oxidative-stress-responsive kinase 1 C-terminal domain
mango033608	yes	down	6.21	11.46	16.75	16.69	2.72	4.49	3.03	1.61	0.348918	-1.51904	1.33744e-06	3.34521e-05	GO:0016021;GO:0016887;GO:000552	CC:integral component of membrane;MF:ATPase activity;MF:ATP binding;	------	------	------	------	COG0465	O:Posttranslational modification, protein turnover, chaperones	XP_031254850.1	AAA-ATPase ASD, mitochondrial-like [Pistacia vera]	sp|Q9FLD5|ASD_ARATH;	AAA-ATPase ASD, mitochondrial OS=Arabidopsis thaliana OX=3702 GN=AATP1 PE=1 SV=1;	PF14363.8;PF00004.31;PF07728.16;PF05496.14;PF05673.15;PF13191.8	AAA_assoc;AAA;AAA_5;RuvB_N;DUF815;AAA_16	Domain associated at C-terminal with AAA;ATPase family associated with various cellular activities;AAA domain;Holliday junction DNA helicase RuvB P-loop domain;Protein of unknown function;AAA ATPase domain
mango019943	yes	down	15.08	25.7	14.28	26.79	2.96	5.9	4.78	4.76	0.32763	-1.60986	0.000436977	0.00403805	GO:000438	MF:helicase activity;	------	------	------	------	ENOG410Y8EK	S:Function unknown	XP_031266377.1	uncharacterized protein LOC116124772 [Pistacia vera]	------	------	------	------	------
mango000908	yes	down	3.13	2.8	2.98	3.63	0.38	0.57	1.05	0.47	0.327181	-1.61184	0.000129922	0.00152995	GO:001649	MF:oxidoreductase activity;	------	------	------	------	COG1748	E:Amino acid transport and metabolism	XP_021677451.1	uncharacterized protein LOC110662687 [Hevea brasiliensis]	------	------	PF03435.20;PF13460.8;PF01118.26;PF01488.22;PF01370.23	Sacchrp_dh_NADP;NAD_binding_10;Semialdhyde_dh;Shikimate_DH;Epimerase	Saccharopine dehydrogenase NADP binding domain;NA;Semialdehyde dehydrogenase, NAD binding domain;Shikimate / quinate 5-dehydrogenase;NAD dependent epimerase/dehydratase family
mango016928	yes	up	16.34	3.47	10.9	6.43	8.14	36.56	18.65	21.17	4.56999	2.19219	9.84057e-05	0.00121928	GO:0048544;GO:0016020;GO:0106310;GO:0106311;GO:000552	BP:recognition of pollen;CC:membrane;CC:old GO;CC:old GO;MF:ATP binding;	------	------	------	------	------	------	XP_031281336.1	G-type lectin S-receptor-like serine/threonine-protein kinase At4g27290 [Pistacia vera]	sp|O81905|SD18_ARATH;	Receptor-like serine/threonine-protein kinase SD1-8 OS=Arabidopsis thaliana OX=3702 GN=SD18 PE=1 SV=1;	PF01453.26;PF00954.22;PF08276.13;PF08277.14	B_lectin;S_locus_glycop;PAN_2;PAN_3	D-mannose binding lectin;S-locus glycoprotein domain;PAN-like domain;PAN-like domain
mango027363	yes	down	0.56	0.67	0.46	0.92	0.02	0.04	0.07	0.02	0.0929932	-3.42673	2.76365e-05	0.000431668	GO:0016021;GO:0005886;GO:0005524;GO:000467	CC:integral component of membrane;CC:plasma membrane;MF:ATP binding;MF:protein kinase activity;	------	------	------	------	COG4886	S:Function unknown	XP_031257971.1	LRR receptor-like serine/threonine-protein kinase RPK2 [Pistacia vera]	sp|Q9S7I6|RPK2_ARATH;	LRR receptor-like serine/threonine-protein kinase RPK2 OS=Arabidopsis thaliana OX=3702 GN=RPK2 PE=1 SV=1;	PF13855.8;PF12799.9;PF08263.14;PF07714.19;PF00069.27	LRR_8;LRR_4;LRRNT_2;PK_Tyr_Ser-Thr;Pkinase	Leucine rich repeat;Leucine Rich repeats;Leucine rich repeat N-terminal domain;Protein tyrosine and serine/threonine kinase;Protein kinase domain
mango017688	yes	up	0.03	0.78	0.3	0.83	4.36	1.33	0.65	7.14	5.17395	2.37127	0.00208912	0.0139442	GO:0045493;GO:0031222;GO:0005975;GO:0009505;GO:0005576;GO:0046556;GO:0008422;GO:0102483;GO:0004553;GO:000904	BP:xylan catabolic process;BP:arabinan catabolic process;BP:carbohydrate metabolic process;CC:plant-type cell wall;CC:extracellular region;MF:alpha-L-arabinofuranosidase activity;MF:beta-glucosidase activity;MF:scopolin beta-glucosidase activity;MF:hydrolase activity, hydrolyzing O-glycosyl compounds;MF:xylan 1,4-beta-xylosidase activity;	------	------	------	------	COG1472	G:Carbohydrate transport and metabolism	XP_031288053.1	probable beta-D-xylosidase 2 [Pistacia vera]	sp|Q94KD8|BXL2_ARATH;	Probable beta-D-xylosidase 2 OS=Arabidopsis thaliana OX=3702 GN=BXL2 PE=2 SV=1;	PF01915.24;PF00933.23;PF14310.8	Glyco_hydro_3_C;Glyco_hydro_3;Fn3-like	Glycosyl hydrolase family 3 C-terminal domain;Glycosyl hydrolase family 3 N terminal domain;Fibronectin type III-like domain
mango021944	yes	down	7.61	8.08	9.36	8.29	1.22	2.85	1.54	2.12	0.329815	-1.60027	2.98046e-06	6.67987e-05	GO:0004725;GO:0016301;GO:000813	MF:protein tyrosine phosphatase activity;MF:kinase activity;MF:protein tyrosine/serine/threonine phosphatase activity;	------	------	------	------	COG2453	T:Signal transduction mechanisms	XP_031254270.1	protein-tyrosine-phosphatase MKP1 [Pistacia vera]	sp|Q9C5S1|MKP1_ARATH;	Protein-tyrosine-phosphatase MKP1 OS=Arabidopsis thaliana OX=3702 GN=MKP1 PE=1 SV=1;	PF00782.22	DSPc	Dual specificity phosphatase, catalytic domain
mango011058	yes	up	90.19	66.29	62.23	122.16	177.61	88.53	168.12	78.22	2.50355	1.32398	8.96116e-05	0.00112795	GO:0006002;GO:0005737;GO:0003872;GO:0046872;GO:000552	BP:fructose 6-phosphate metabolic process;CC:cytoplasm;MF:6-phosphofructokinase activity;MF:metal ion binding;MF:ATP binding;	K00850	pfkA, PFK	map03018;map00010;map00030;map00051;map00052	RNA degradation;Glycolysis / Gluconeogenesis;Pentose phosphate pathway;Fructose and mannose metabolism;Galactose metabolism	COG0205	G:Carbohydrate transport and metabolism	XP_031263081.1	ATP-dependent 6-phosphofructokinase 3-like isoform X2 [Pistacia vera]	sp|Q94AA4|PFKA3_ARATH;	ATP-dependent 6-phosphofructokinase 3 OS=Arabidopsis thaliana OX=3702 GN=PFK3 PE=1 SV=1;	PF00365.22	PFK	Phosphofructokinase
mango020681	yes	down	0.93	0.26	0.45	0.36	0.04	0.04	0.03	0	0.156875	-2.67232	0.0341598	0.117363	GO:0016887;GO:000552	MF:ATPase activity;MF:ATP binding;	K08900	BCS1	------	------	COG0465	O:Posttranslational modification, protein turnover, chaperones	XP_031274814.1	AAA-ATPase At5g57480-like [Pistacia vera]	sp|F4JPK8|AATPE_ARATH;	AAA-ATPase At4g30250 OS=Arabidopsis thaliana OX=3702 GN=At4g30250 PE=3 SV=1;	PF14363.8;PF00004.31;PF13191.8	AAA_assoc;AAA;AAA_16	Domain associated at C-terminal with AAA;ATPase family associated with various cellular activities;AAA ATPase domain
mango035102	yes	up	108.03	84.04	96.36	106.59	163.69	203.21	174.17	109.77	2.93503	1.55338	2.01258e-18	7.2604e-16	GO:001649	MF:oxidoreductase activity;	K13237	DECR2, SPS19	map04146	Peroxisome	COG1028	S:Function unknown	XP_006422286.1	peroxisomal 2,4-dienoyl-CoA reductase [Citrus clementina]	sp|Q9LTV6|DECR2_ARATH;	Peroxisomal 2,4-dienoyl-CoA reductase;	PF13561.8;PF00106.27;PF08659.12	adh_short_C2;adh_short;KR	Enoyl;short chain dehydrogenase;KR domain
mango027354	yes	down	1.22	4.5	1.64	4.75	0.05	0.17	0.77	0.12	0.150066	-2.73633	0.00125085	0.00934846	GO:0071555;GO:0005618;GO:0005576;GO:001678	BP:cell wall organization;CC:cell wall;CC:extracellular region;MF:hydrolase activity;	K19882	NOTUM	------	------	ENOG410XQKD	S:Function unknown	XP_006492439.1	pectin acetylesterase 6-like [Citrus sinensis]	sp|O80731|PAE3_ARATH;	Pectin acetylesterase 3 OS=Arabidopsis thaliana OX=3702 GN=PAE3 PE=2 SV=1;	PF03283.15	PAE	Pectinacetylesterase
mango018364	no	up	0	0.1	0	0	0.18	0.32	0.29	0.44	12.3444	3.62579	0.0599115	1	GO:0030422;GO:0006396;GO:0005737;GO:0005634;GO:0004525;GO:000372	BP:production of siRNA involved in RNA interference;BP:RNA processing;CC:cytoplasm;CC:nucleus;MF:ribonuclease III activity;MF:RNA binding;	------	------	------	------	COG0571	K:Transcription	XP_031263368.1	ribonuclease 3-like protein 3 [Pistacia vera]	sp|Q69KJ0|RTL3_ORYSJ;	Ribonuclease 3-like protein 3 OS=Oryza sativa subsp. japonica OX=39947 GN=Os06g0358800 PE=2 SV=1;	PF00636.28;PF14622.8;PF00035.28	Ribonuclease_3;Ribonucleas_3_3;dsrm	Ribonuclease III domain;Ribonuclease-III-like;Double-stranded RNA binding motif
mango034002	yes	up	18.79	19.7	14.56	23.8	36.98	18.11	23.8	32.49	2.16091	1.11164	0.00240851	0.0156499	GO:0009694;GO:0009696;GO:0080032;GO:0080031;GO:008003	BP:jasmonic acid metabolic process;BP:salicylic acid metabolic process;MF:methyl jasmonate esterase activity;MF:methyl salicylate esterase activity;MF:methyl indole-3-acetate esterase activity;	------	------	------	------	ENOG4111IVV	S:Function unknown	XP_031249109.1	putative methylesterase 11, chloroplastic isoform X1 [Pistacia vera]	sp|Q9FW03|MES11_ARATH;	Putative methylesterase 11, chloroplastic OS=Arabidopsis thaliana OX=3702 GN=MES11 PE=1 SV=1;	PF12697.9;PF00561.22;PF12146.10	Abhydrolase_6;Abhydrolase_1;Hydrolase_4	Alpha/beta hydrolase family;alpha/beta hydrolase fold;Serine aminopeptidase, S33
mango034799	yes	up	5.42	7.41	6.19	8.01	14.43	5.9	9.83	6.92	2.18581	1.12817	0.00327788	0.0199318	GO:0004674;GO:0005524;GO:000467	MF:protein serine/threonine kinase activity;MF:ATP binding;MF:protein kinase activity;	------	------	------	------	COG0515	T:Signal transduction mechanisms	XP_031262260.1	receptor-like serine/threonine-protein kinase At4g25390 [Pistacia vera]	sp|Q9STJ8|Y4539_ARATH;	Receptor-like serine/threonine-protein kinase At4g25390 OS=Arabidopsis thaliana OX=3702 GN=At4g25390 PE=2 SV=1;	PF07714.19;PF00069.27	PK_Tyr_Ser-Thr;Pkinase	Protein tyrosine and serine/threonine kinase;Protein kinase domain
mango011213	yes	down	35.93	52.94	72.64	59.53	4.75	23.63	27.25	15.33	0.442188	-1.17727	0.022558	0.0866609	GO:0005829;GO:0005634;GO:0106306;GO:0106307;GO:004687	CC:cytosol;CC:nucleus;CC:old GO;CC:old GO;MF:metal ion binding;	K14497	PP2C	map04016;map04075	MAPK signaling pathway - plant;Plant hormone signal transduction	COG0631	T:Signal transduction mechanisms	XP_031250634.1	probable protein phosphatase 2C 6 [Pistacia vera]	sp|Q0JLP9|P2C06_ORYSJ;	Probable protein phosphatase 2C 6 OS=Oryza sativa subsp. japonica OX=39947 GN=PP2C06 PE=1 SV=1;	PF00481.23	PP2C	Protein phosphatase 2C
mango016154	yes	down	5.65	8.84	6.81	5.91	1.15	3.03	2.75	0.75	0.488647	-1.03314	0.0178429	0.0729384	GO:0006511;GO:0005634;GO:000841	BP:ubiquitin-dependent protein catabolic process;CC:nucleus;MF:protein-N-terminal asparagine amidohydrolase activity;	K14662	NTAN1	------	------	ENOG410XW2S	S:Function unknown	XP_031274747.1	protein N-terminal asparagine amidohydrolase [Pistacia vera]	sp|O64876|NTAN1_ARATH;	Protein N-terminal asparagine amidohydrolase OS=Arabidopsis thaliana OX=3702 GN=NTAN1 PE=2 SV=2;	PF14736.8	N_Asn_amidohyd	Protein N-terminal asparagine amidohydrolase
mango014956	yes	down	7.01	10.32	9.95	9.2	2.22	2.65	2.34	1.32	0.381597	-1.38988	7.34803e-06	0.000143436	GO:001678	MF:hydrolase activity;	------	------	------	------	ENOG4111I8E	S:Function unknown	XP_031288107.1	probable carbohydrate esterase At4g34215 isoform X2 [Pistacia vera]	sp|Q8L9J9|CAES_ARATH;	Probable carbohydrate esterase At4g34215 OS=Arabidopsis thaliana OX=3702 GN=At4g34215 PE=1 SV=2;	PF03629.20	SASA	Carbohydrate esterase, sialic acid-specific acetylesterase
mango030300	yes	up	0.31	0.07	0.06	0	0.61	0.67	0.57	0.31	22.2453	4.47543	0.000746205	0.00622136	GO:001678	MF:hydrolase activity;	------	------	------	------	COG1235	S:Function unknown	XP_031263444.1	putative hydrolase C777.06c [Pistacia vera]	sp|O74545|YCV6_SCHPO;	Putative hydrolase C777.06c OS=Schizosaccharomyces pombe;	PF12706.9;PF00753.29	Lactamase_B_2;Lactamase_B	Beta-lactamase superfamily domain;Metallo-beta-lactamase superfamily
mango014862	yes	down	2.98	10.1	6.06	2.16	0.12	0.09	0.35	0.13	0.0360329	-4.79454	2.63062e-12	3.31194e-10	GO:0050661;GO:0050660;GO:000449	MF:NADP binding;MF:flavin adenine dinucleotide binding;MF:N,N-dimethylaniline monooxygenase activity;	K00485	FMO	------	------	COG2072	P:Inorganic ion transport and metabolism	XP_031269479.1	probable flavin-containing monooxygenase 1 [Pistacia vera]	sp|Q9LMA1|FMO1_ARATH;	Probable flavin-containing monooxygenase 1 OS=Arabidopsis thaliana OX=3702 GN=FMO1 PE=2 SV=1;	PF00743.21;PF13738.8;PF07992.16;PF13434.8;PF13450.8;PF01946.19	FMO-like;Pyr_redox_3;Pyr_redox_2;K_oxygenase;NAD_binding_8;Thi4	Flavin-binding monooxygenase-like;Pyridine nucleotide-disulphide oxidoreductase;Pyridine nucleotide-disulphide oxidoreductase;L-lysine 6-monooxygenase;NA;Thi4 family
mango015335	yes	down	4.22	6.6	6.38	22.04	1.07	1.43	0.51	0.5	0.137719	-2.8602	1.37794e-06	3.43278e-05	GO:0030245;GO:0016021;GO:000881	BP:cellulose catabolic process;CC:integral component of membrane;MF:cellulase activity;	K01179	E3.2.1.4	map00500	Starch and sucrose metabolism	ENOG410XP0H	U:Intracellular trafficking, secretion, and vesicular transport	XP_031255102.1	endoglucanase 25-like [Pistacia vera]	sp|Q38890|GUN25_ARATH;	Endoglucanase 25 OS=Arabidopsis thaliana OX=3702 GN=KOR PE=1 SV=1;	PF00759.21	Glyco_hydro_9	Glycosyl hydrolase family 9
mango035108	yes	down	9.42	15.38	17.98	15.53	1.03	1.62	3.01	0.85	0.177618	-2.49315	5.54463e-13	7.76207e-11	GO:0007165;GO:0005737;GO:0004674;GO:0005524;GO:000467	BP:signal transduction;CC:cytoplasm;MF:protein serine/threonine kinase activity;MF:ATP binding;MF:protein kinase activity;	------	------	------	------	COG0515	T:Signal transduction mechanisms	XP_031265951.1	uncharacterized protein LOC116124371 [Pistacia vera]	sp|Q05609|CTR1_ARATH;	Serine/threonine-protein kinase CTR1 OS=Arabidopsis thaliana OX=3702 GN=CTR1 PE=1 SV=1;	PF07714.19;PF00069.27;PF00564.26	PK_Tyr_Ser-Thr;Pkinase;PB1	Protein tyrosine and serine/threonine kinase;Protein kinase domain;PB1 domain
mango005160	yes	down	10.56	17.86	10.55	18.6	3.8	2.83	6.66	3.9	0.438351	-1.18984	0.003106	0.0191097	GO:0003824;GO:001679	MF:catalytic activity;MF:phosphatase activity;	------	------	------	------	ENOG4111HP2	T:Signal transduction mechanisms	XP_031261603.1	phosphoglycerate mutase-like protein AT74 [Pistacia vera]	sp|Q9MAA2|AT74_ARATH;	Phosphoglycerate mutase-like protein AT74 OS=Arabidopsis thaliana OX=3702 GN=At3g05170 PE=2 SV=1;	PF00300.24	His_Phos_1	Histidine phosphatase superfamily
mango027727	yes	up	7.59	5.4	6.13	3.97	12.19	12.2	9.69	8.26	3.38383	1.75866	2.07285e-08	9.15074e-07	GO:001649	MF:oxidoreductase activity;	------	------	------	------	COG0778	C:Energy production and conversion	XP_031269721.1	uncharacterized protein LOC116128168 [Pistacia vera]	------	------	PF00881.26	Nitroreductase	Nitroreductase family
mango008757	yes	up	5.59	5.22	7.04	9.43	48.58	40.85	44	38.91	9.25251	3.20984	3.1703e-30	3.96477e-27	GO:0006633;GO:0016021;GO:0102337;GO:0102336;GO:0102338;GO:010275	BP:fatty acid biosynthetic process;CC:integral component of membrane;MF:3-oxo-cerotoyl-CoA synthase activity;MF:3-oxo-arachidoyl-CoA synthase activity;MF:3-oxo-lignoceronyl-CoA synthase activity;MF:very-long-chain 3-ketoacyl-CoA synthase activity;	K15397	KCS	map04626;map00062	Plant-pathogen interaction;Fatty acid elongation	ENOG410Y5VH	I:Lipid transport and metabolism	XP_031256141.1	3-ketoacyl-CoA synthase 11 [Pistacia vera]	sp|O48780|KCS11_ARATH;	3-ketoacyl-CoA synthase 11 OS=Arabidopsis thaliana OX=3702 GN=KCS11 PE=1 SV=1;	PF08392.14;PF08541.12;PF02797.17	FAE1_CUT1_RppA;ACP_syn_III_C;Chal_sti_synt_C	FAE1/Type III polyketide synthase-like protein;3-Oxoacyl-[acyl-carrier-protein;Chalcone and stilbene synthases, C-terminal domain
mango022651	yes	down	0.53	0.57	0.87	0.97	0.02	0	0.06	0	0.0540935	-4.2084	2.08281e-05	0.000342974	GO:0004252;GO:000823	MF:serine-type endopeptidase activity;MF:peptidase activity;	------	------	------	------	COG1404	O:Posttranslational modification, protein turnover, chaperones	XP_031275398.1	LOW QUALITY PROTEIN: subtilisin-like protease SBT2.3 [Pistacia vera]	sp|Q9SUN6|SBT22_ARATH;	Subtilisin-like protease SBT2.2 OS=Arabidopsis thaliana OX=3702 GN=SBT2.2 PE=3 SV=1;	PF00082.24;PF05922.18;PF17766.3	Peptidase_S8;Inhibitor_I9;fn3_6	Subtilase family;Peptidase inhibitor I9;Fibronectin type-III domain
mango021665	yes	down	0.44	2.25	6.57	1.98	0.07	0.11	0.2	0.04	0.0580968	-4.1054	1.06755e-07	3.85119e-06	GO:0005978;GO:0019252;GO:0009507;GO:0008878;GO:000552	BP:glycogen biosynthetic process;BP:starch biosynthetic process;CC:chloroplast;MF:glucose-1-phosphate adenylyltransferase activity;MF:ATP binding;	K00975	glgC	map00520;map00500	Amino sugar and nucleotide sugar metabolism;Starch and sucrose metabolism	COG0448	G:Carbohydrate transport and metabolism	XP_031271062.1	glucose-1-phosphate adenylyltransferase large subunit 1-like [Pistacia vera]	sp|Q00081|GLGL1_SOLTU;	Glucose-1-phosphate adenylyltransferase large subunit 1;	PF00483.25	NTP_transferase	Nucleotidyl transferase
mango018305	yes	down	4.91	6.66	6.42	5.03	0.78	2.06	2.15	1.09	0.412348	-1.27807	0.00158426	0.0112274	GO:0006473;GO:0016021;GO:0016746;GO:000808	BP:protein acetylation;CC:integral component of membrane;MF:transferase activity, transferring acyl groups;MF:N-acetyltransferase activity;	------	------	------	------	ENOG4111P75	S:Function unknown	XP_031267950.1	N-acetyltransferase 9-like protein [Pistacia vera]	sp|A7SLC8|NAT9_NEMVE;	N-acetyltransferase 9-like protein OS=Nematostella vectensis OX=45351 GN=nat9 PE=3 SV=1;	PF13302.9	Acetyltransf_3	Acetyltransferase
mango011300	no	up	0	0	0	0	0.14	0	1.11	2.81	26.1229	4.70724	0.117242	1	GO:0009690;GO:0019139;GO:0071949;GO:001649	BP:cytokinin metabolic process;MF:cytokinin dehydrogenase activity;MF:FAD binding;MF:oxidoreductase activity;	K00279	CKX	map00908	Zeatin biosynthesis	COG0277	C:Energy production and conversion	XP_031276782.1	cytokinin dehydrogenase 3-like [Pistacia vera]	sp|Q9LTS3|CKX3_ARATH;	Cytokinin dehydrogenase 3 OS=Arabidopsis thaliana OX=3702 GN=CKX3 PE=1 SV=1;	PF09265.12;PF01565.25	Cytokin-bind;FAD_binding_4	Cytokinin dehydrogenase 1, FAD and cytokinin binding;FAD binding domain
mango007755	yes	down	56.87	104.05	63.46	93.88	9	3.23	12.45	2.45	0.145823	-2.77771	9.852e-10	6.46202e-08	GO:0007165;GO:0106311;GO:0005524;GO:010631	BP:signal transduction;BP:old GO;MF:ATP binding;MF:old GO;	K07198	PRKAA, AMPK	------	------	COG0515	T:Signal transduction mechanisms	XP_031266274.1	CBL-interacting serine/threonine-protein kinase 6 [Pistacia vera]	sp|O65554|CIPK6_ARATH;	CBL-interacting serine/threonine-protein kinase 6 OS=Arabidopsis thaliana OX=3702 GN=CIPK6 PE=1 SV=1;	PF00069.27;PF07714.19;PF03822.16;PF14531.8;PF03109.18	Pkinase;PK_Tyr_Ser-Thr;NAF;Kinase-like;ABC1	Protein kinase domain;Protein tyrosine and serine/threonine kinase;NAF domain;Kinase-like;ABC1 atypical kinase-like domain
mango006295	yes	down	46.75	64.04	48.4	92.92	12.32	4.98	17.48	11.33	0.390386	-1.35703	0.00406932	0.0235154	GO:0004674;GO:000552	MF:protein serine/threonine kinase activity;MF:ATP binding;	K13413	MKK4_5	map04016;map04626;map04075	MAPK signaling pathway - plant;Plant-pathogen interaction;Plant hormone signal transduction	ENOG410XQ5A	T:Signal transduction mechanisms	XP_031287603.1	mitogen-activated protein kinase kinase 5-like [Pistacia vera]	sp|Q8RXG3|M2K5_ARATH;	Mitogen-activated protein kinase kinase 5 OS=Arabidopsis thaliana OX=3702 GN=MKK5 PE=1 SV=2;	PF00069.27;PF07714.19;PF14531.8;PF01636.25;PF03109.18	Pkinase;PK_Tyr_Ser-Thr;Kinase-like;APH;ABC1	Protein kinase domain;Protein tyrosine and serine/threonine kinase;Kinase-like;Phosphotransferase enzyme family;ABC1 atypical kinase-like domain
mango005248	yes	up	0.23	0.1	0.07	0.27	5.1	0.04	1.9	0.49	27.0884	4.75961	4.92807e-05	0.000694037	GO:0016021;GO:0005886;GO:0050664;GO:0016174;GO:0005509;GO:000460	CC:integral component of membrane;CC:plasma membrane;MF:oxidoreductase activity, acting on NA;MF:NA;MF:calcium ion binding;MF:peroxidase activity;	K13447	RBOH	map04016;map04626	MAPK signaling pathway - plant;Plant-pathogen interaction	ENOG410XNZY	U:Intracellular trafficking, secretion, and vesicular transport	XP_031269370.1	respiratory burst oxidase homolog protein B [Pistacia vera]	sp|Q948T9|RBOHB_SOLTU;	Respiratory burst oxidase homolog protein B OS=Solanum tuberosum OX=4113 GN=RBOHB PE=1 SV=1;	PF08030.14;PF08414.12;PF08022.14;PF01794.21;PF00036.34;PF13499.8	NAD_binding_6;NADPH_Ox;FAD_binding_8;Ferric_reduct;EF-hand_1;EF-hand_7	Ferric reductase NAD binding domain;Respiratory burst NADPH oxidase;FAD-binding domain;Ferric reductase like transmembrane component;EF hand;EF-hand domain pair
mango001191	yes	down	23.35	33.59	42.37	41.65	7.2	13.12	8.68	7.32	0.37514	-1.4145	4.45001e-07	1.29825e-05	GO:0005829;GO:0004385;GO:000552	CC:cytosol;MF:guanylate kinase activity;MF:ATP binding;	K00942	E2.7.4.8, gmk	map00230	Purine metabolism	COG0194	F:Nucleotide transport and metabolism	XP_031270982.1	guanylate kinase 2 isoform X2 [Pistacia vera]	sp|Q9M682|GMK2_ARATH;	Guanylate kinase 2 OS=Arabidopsis thaliana OX=3702 GN=GK-2 PE=2 SV=1;	PF00625.23;PF13238.8	Guanylate_kin;AAA_18	Guanylate kinase;AAA domain
mango017747	no	up	0.13	0.23	0.39	0.38	0.71	0.19	0.5	1.09	2.2053	1.14098	0.170777	0.359714	GO:0005975;GO:0008422;GO:000455	BP:carbohydrate metabolic process;MF:beta-glucosidase activity;MF:hydrolase activity, hydrolyzing O-glycosyl compounds;	K01188	E3.2.1.21	map00460;map00940;map00500	Cyanoamino acid metabolism;Phenylpropanoid biosynthesis;Starch and sucrose metabolism	COG2723	G:Carbohydrate transport and metabolism	XP_031264389.1	beta-glucosidase 11-like [Pistacia vera]	sp|B3H5Q1|BGL11_ARATH;	Beta-glucosidase 11 OS=Arabidopsis thaliana OX=3702 GN=BGLU11 PE=2 SV=2;	PF00232.20	Glyco_hydro_1	Glycosyl hydrolase family 1
mango033003	yes	down	3.39	3.13	3.27	4.06	0.43	1.33	1.06	0.41	0.41113	-1.28233	0.00219795	0.0145076	GO:0016021;GO:0106311;GO:0005524;GO:010631	CC:integral component of membrane;CC:old GO;MF:ATP binding;MF:old GO;	------	------	------	------	COG4886	S:Function unknown	XP_031266039.1	probable leucine-rich repeat receptor-like serine/threonine-protein kinase At3g14840 [Pistacia vera]	sp|C0LGN2|Y3148_ARATH;	Probable leucine-rich repeat receptor-like serine/threonine-protein kinase At3g14840 OS=Arabidopsis thaliana OX=3702 GN=LRR-RLK PE=1 SV=1;	PF07714.19;PF00069.27;PF13855.8;PF11721.10	PK_Tyr_Ser-Thr;Pkinase;LRR_8;Malectin	Protein tyrosine and serine/threonine kinase;Protein kinase domain;Leucine rich repeat;Malectin domain
mango028287	yes	down	0.63	0.61	1.85	1.18	0	0.05	0.09	0	0.0621289	-4.00859	0.000880824	0.00704655	GO:0016021;GO:0008483;GO:001684	CC:integral component of membrane;MF:transaminase activity;MF:carbon-sulfur lyase activity;	K16903	TAA1	map00380	Tryptophan metabolism	ENOG410YMNS	E:Amino acid transport and metabolism	XP_031266067.1	tryptophan aminotransferase-related protein 2 isoform X1 [Pistacia vera]	sp|Q94A02|TAR2_ARATH;	Tryptophan aminotransferase-related protein 2 OS=Arabidopsis thaliana OX=3702 GN=TAR2 PE=2 SV=1;	PF04864.15;PF00155.23	Alliinase_C;Aminotran_1_2	Allinase;Aminotransferase class I and II
mango009501	yes	down	3.54	8.44	7.36	6.99	0.97	2.43	1.29	2.67	0.312899	-1.67623	9.76443e-06	0.000182623	GO:0001510;GO:0015031;GO:0055085;GO:0016021;GO:0003723;GO:000816	BP:RNA methylation;BP:protein transport;BP:transmembrane transport;CC:integral component of membrane;MF:RNA binding;MF:methyltransferase activity;	------	------	------	------	ENOG410XNZC	S:Function unknown	XP_031257591.1	oligopeptide transporter 7-like isoform X2 [Pistacia vera]	sp|O82485|OPT7_ARATH;	Oligopeptide transporter 7 OS=Arabidopsis thaliana OX=3702 GN=OPT7 PE=2 SV=1;	PF03169.17	OPT	OPT oligopeptide transporter protein
mango028954	yes	down	0.34	0.66	0.17	0.38	0.03	0	0.07	0.08	0.124165	-3.00967	0.0169356	0.0701004	GO:0030244;GO:0016021;GO:001676	BP:cellulose biosynthetic process;CC:integral component of membrane;MF:cellulose synthas;	------	------	------	------	ENOG410Y931	S:Function unknown	XP_031270405.1	cellulose synthase-like protein E1 isoform X1 [Pistacia vera]	sp|Q8VZK9|CSLE1_ARATH;	Cellulose synthase-like protein E1 OS=Arabidopsis thaliana OX=3702 GN=CSLE1 PE=2 SV=1;	PF03552.16	Cellulose_synt	Cellulose synthase
mango028028	yes	up	138.9	389.08	443.68	473.37	799.23	359.74	493.07	716.87	2.07915	1.05599	0.00420607	0.0241363	GO:0030245;GO:0005576;GO:0030246;GO:000881	BP:cellulose catabolic process;CC:extracellular region;MF:carbohydrate binding;MF:cellulase activity;	K01179	E3.2.1.4	map00500	Starch and sucrose metabolism	ENOG410XPC9	G:Carbohydrate transport and metabolism	XP_031255814.1	endoglucanase 6-like [Pistacia vera]	sp|Q42059|GUN6_ARATH;	Endoglucanase 6 OS=Arabidopsis thaliana OX=3702 GN=At1g64390 PE=2 SV=2;	PF00759.21;PF09478.12	Glyco_hydro_9;CBM49	Glycosyl hydrolase family 9;Carbohydrate binding domain CBM49
mango009694	yes	down	1.18	5.05	3.86	15.28	1.1	0.31	1.69	1.02	0.200101	-2.3212	0.00171928	0.0119673	GO:0016021;GO:0005506;GO:0016705;GO:0004497;GO:002003	CC:integral component of membrane;MF:iron ion binding;MF:oxidoreductase activity, acting on paired donors, with incorporation or reduction of molecular oxygen;MF:monooxygenase activity;MF:heme binding;	K13260	CYP81E	map00943	Isoflavonoid biosynthesis	------	------	XP_031262394.1	cytochrome P450 81E8-like [Pistacia vera]	sp|Q6WNQ8|C81E8_MEDTR;	Cytochrome P450 81E8 OS=Medicago truncatula OX=3880 GN=CYP81E8 PE=2 SV=1;	PF00067.24	p450	Cytochrome P450
mango013468	yes	down	1.24	1.44	2.78	0.99	0.11	0.17	0.2	0.13	0.158724	-2.65541	5.97511e-06	0.000119496	GO:2000185;GO:0006817;GO:0055062;GO:0016036;GO:0044257;GO:0005794;GO:0005783;GO:006163	BP:regulation of phosphate transmembrane transport;BP:phosphate ion transport;BP:phosphate ion homeostasis;BP:cellular response to phosphate starvation;BP:cellular protein catabolic process;CC:Golgi apparatus;CC:endoplasmic reticulum;MF:ubiquitin conjugating enzyme activity;	K10581	UBE2O	map04120	Ubiquitin mediated proteolysis	ENOG410XQ7W	O:Posttranslational modification, protein turnover, chaperones	XP_031266851.1	probable ubiquitin-conjugating enzyme E2 24 isoform X2 [Pistacia vera]	sp|Q8VY10|UBC24_ARATH;	Probable ubiquitin-conjugating enzyme E2 24 OS=Arabidopsis thaliana OX=3702 GN=UBC24 PE=1 SV=1;	PF00179.28	UQ_con	Ubiquitin-conjugating enzyme
mango010543	yes	up	125.3	94.12	86.94	84.69	224.17	173.77	216.19	253.76	3.35784	1.74753	3.41639e-12	4.16156e-10	GO:0005506;GO:0020037;GO:000905	MF:iron ion binding;MF:heme binding;MF:electron carrier activity;	K08906	petJ	map00195	Photosynthesis	ENOG410Y8VD	O:Posttranslational modification, protein turnover, chaperones	XP_031268133.1	cytochrome c6, chloroplastic-like [Pistacia vera]	sp|Q93VA3|CYC6_ARATH;	Cytochrome c6, chloroplastic OS=Arabidopsis thaliana OX=3702 GN=PETJ PE=1 SV=1;	PF13442.8;PF00034.23	Cytochrome_CBB3;Cytochrom_C	Cytochrome C oxidase, cbb3-type, subunit III;Cytochrome c
mango005371	yes	up	0	0.06	0	0.14	1.22	0.2	0.28	1.87	14.5524	3.86318	0.00139798	0.0101962	GO:000425	MF:serine-type endopeptidase activity;	------	------	------	------	COG1404	O:Posttranslational modification, protein turnover, chaperones	XP_031259150.1	subtilisin-like protease SBT3.5 isoform X1 [Pistacia vera]	sp|Q9SZY3|SBT38_ARATH;	Subtilisin-like protease SBT3.8 OS=Arabidopsis thaliana OX=3702 GN=SBT3.8 PE=3 SV=1;	PF00082.24;PF17766.3;PF05922.18;PF02225.24	Peptidase_S8;fn3_6;Inhibitor_I9;PA	Subtilase family;Fibronectin type-III domain;Peptidase inhibitor I9;PA domain
mango024486	yes	down	1.26	1.4	1.51	4.03	0.05	0.13	0.17	0.24	0.0784751	-3.67162	6.15789e-06	0.000122313	GO:0016024;GO:0016021;GO:000384	BP:CDP-diacylglycerol biosynthetic process;CC:integral component of membrane;MF:1-acylglycerol-3-phosphate O-acyltransferase activity;	K13513	LCLAT1, AGPAT8	map00564;map00561	Glycerophospholipid metabolism;Glycerolipid metabolism	COG0204	I:Lipid transport and metabolism	KAB5526790.1	hypothetical protein DKX38_020637 [Salix brachista]	sp|Q8L4Y2|LPAT4_ARATH;	Probable 1-acyl-sn-glycerol-3-phosphate acyltransferase 4 OS=Arabidopsis thaliana OX=3702 GN=LPAT4 PE=2 SV=1;	PF00314.19;PF01553.23;PF16076.7	Thaumatin;Acyltransferase;Acyltransf_C	Thaumatin family;Acyltransferase;Acyltransferase C-terminus
mango031326	yes	up	158.64	219.24	220.03	263.96	467.37	370.61	174.87	245.66	2.32358	1.21635	0.00225908	0.0148435	GO:0010731;GO:0006749;GO:000436	BP:protein glutathionylation;BP:glutathione metabolic process;MF:glutathione transferase activity;	K00799	GST, gst	map00480	Glutathione metabolism	ENOG410XSIX	O:Posttranslational modification, protein turnover, chaperones	XP_031269202.1	glutathione S-transferase L3-like isoform X1 [Pistacia vera]	sp|Q9LZ06|GSTL3_ARATH;	Glutathione S-transferase L3 OS=Arabidopsis thaliana OX=3702 GN=GSTL3 PE=2 SV=1;	PF13417.8;PF13409.8;PF13410.8;PF16865.7;PF02798.22;PF00043.27	GST_N_3;GST_N_2;GST_C_2;GST_C_5;GST_N;GST_C	Glutathione S-transferase, N-terminal domain;Glutathione S-transferase, N-terminal domain;Glutathione S-transferase, C-terminal domain;Glutathione S-transferase, C-terminal domain;Glutathione S-transferase, N-terminal domain;Glutathione S-transferase, C-terminal domain
mango003388	no	up	0	0	0	0	6.96	0.17	0.2	1.49	453.783	8.82586	1	1	GO:0042744;GO:0006979;GO:0020037;GO:0016788;GO:0004601;GO:004687	BP:hydrogen peroxide catabolic process;BP:response to oxidative stress;MF:heme binding;MF:hydrolase activity, acting on ester bonds;MF:peroxidase activity;MF:metal ion binding;	------	------	------	------	ENOG410YAE5	S:Function unknown	XP_031257755.1	GDSL esterase/lipase At4g16230-like [Pistacia vera]	sp|O23470|GDL64_ARATH;	GDSL esterase/lipase At4g16230 OS=Arabidopsis thaliana OX=3702 GN=At4g16230 PE=3 SV=2;	PF00657.24	Lipase_GDSL	GDSL-like Lipase/Acylhydrolase
mango000514	yes	down	15.41	37.26	13.87	13.97	2.42	3.22	3.52	3.08	0.20025	-2.32012	9.63818e-06	0.000180984	GO:0016567;GO:1902456;GO:0006511;GO:0005634;GO:0008270;GO:006163	BP:protein ubiquitination;BP:regulation of stomatal opening;BP:ubiquitin-dependent protein catabolic process;CC:nucleus;MF:zinc ion binding;MF:ubiquitin protein ligase activity;	K10144	RCHY1, PIRH2	map04120	Ubiquitin mediated proteolysis	ENOG410XXHF	S:Function unknown	XP_031261160.1	E3 ubiquitin-protein ligase RZFP34 [Pistacia vera]	sp|Q9FFB6|ZFP34_ARATH;	E3 ubiquitin-protein ligase RZFP34 OS=Arabidopsis thaliana OX=3702 GN=RZPF34 PE=1 SV=1;	PF14599.8;PF05495.14;PF13639.8	zinc_ribbon_6;zf-CHY;zf-RING_2	Zinc-ribbon;CHY zinc finger;Ring finger domain
mango011000	yes	down	3.93	10.86	5.35	2.81	0.1	0.18	0.97	0.23	0.0984192	-3.34492	0.000215618	0.00231542	GO:0007017;GO:2000582;GO:0005737;GO:0030286;GO:0005874;GO:0016787;GO:0045505;GO:005195	BP:microtubule-based process;BP:positive regulation of ATP-dependent microtubule motor activity, plus-end-directed;CC:cytoplasm;CC:dynein complex;CC:microtubule;MF:hydrolase activity;MF:dynein intermediate chain binding;MF:dynein light intermediate chain binding;	K10418	DYNLL	------	------	ENOG4111NK2	S:Function unknown	XP_031258697.1	dynein light chain LC6, flagellar outer arm-like [Pistacia vera]	------	------	PF01221.20	Dynein_light	Dynein light chain type 1
mango020694	no	up	3.88	3.05	2.03	3.66	2.05	5.29	5.18	8.3	1.77826	0.83047	0.0443634	0.141919	GO:0006351;GO:0006384;GO:0008380;GO:0005634;GO:0005666;GO:000389	BP:transcription, DNA-templated;BP:transcription initiation from RNA polymerase III promoter;BP:RNA splicing;CC:nucleus;CC:DNA-directed RNA polymerase III complex;MF:DNA-directed RNA polymerase activity;	K03022	RPC8, POLR3H	map03020	RNA polymerase	COG1095	K:Transcription	XP_031258839.1	DNA-directed RNA polymerase III subunit RPC8-like isoform X2 [Pistacia vera]	sp|Q9Y535|RPC8_HUMAN;	DNA-directed RNA polymerase III subunit RPC8 OS=Homo sapiens OX=9606 GN=POLR3H PE=1 SV=1;	PF08292.14;PF03876.19	RNA_pol_Rbc25;SHS2_Rpb7-N	RNA polymerase III subunit Rpc25;SHS2 domain found in N terminus of Rpb7p/Rpc25p/MJ0397
mango026056	yes	down	16.16	19	13.56	11.42	1.51	3.69	3.99	1.84	0.29555	-1.75853	1.46946e-05	0.000256157	GO:0009853;GO:0009058;GO:0008453;GO:0003824;GO:0047958;GO:0004021;GO:003017	BP:photorespiration;BP:biosynthetic process;MF:alanine-glyoxylate transaminase activity;MF:catalytic activity;MF:glycin;MF:L-alanin;MF:pyridoxal phosphate binding;	K14272	GGAT	map00630;map00220;map00250;map00260;map00710	Glyoxylate and dicarboxylate metabolism;Arginine biosynthesis;Alanine, aspartate and glutamate metabolism;Glycine, serine and threonine metabolism;Carbon fixation in photosynthetic organisms	COG0436	E:Amino acid transport and metabolism	XP_031260392.1	glutamate--glyoxylate aminotransferase 2 [Pistacia vera]	sp|Q9S7E9|GGT2_ARATH;	Glutamate--glyoxylate aminotransferase 2 OS=Arabidopsis thaliana OX=3702 GN=GGAT2 PE=1 SV=1;	PF00155.23	Aminotran_1_2	Aminotransferase class I and II
mango007505	yes	up	69.3	86.52	86.54	107.81	163.91	101.66	164.08	317.92	2.36289	1.24055	2.88972e-06	6.50759e-05	GO:000875	MF:o-succinylbenzoate-CoA ligase activity;	------	------	------	------	COG0318;COG0318	I:Lipid transport and metabolism;Q:Secondary metabolites biosynthesis, transport and catabolism	XP_031282848.1	probable acyl-activating enzyme 1, peroxisomal [Pistacia vera]	sp|F4HUK6|AAE1_ARATH;	Butanoate--CoA ligase AAE1 OS=Arabidopsis thaliana OX=3702 GN=AAE1 PE=1 SV=1;	PF00501.30;PF13193.8	AMP-binding;AMP-binding_C	AMP-binding enzyme;AMP-binding enzyme C-terminal domain
mango024196	yes	up	273.9	274.03	245.81	191.67	315.1	340.04	306.53	429.58	2.08781	1.06199	6.0168e-06	0.000120017	GO:0006596;GO:0033387;GO:0005737;GO:0003824;GO:0008270;GO:000458	BP:polyamine biosynthetic process;BP:putrescine biosynthetic process from ornithine;CC:cytoplasm;MF:catalytic activity;MF:zinc ion binding;MF:ornithine decarboxylase activity;	K01581	E4.1.1.17, ODC1, speC, speF	map00480;map00330	Glutathione metabolism;Arginine and proline metabolism	COG0019	E:Amino acid transport and metabolism	XP_031265433.1	ornithine decarboxylase-like [Pistacia vera]	sp|Q8S3N2|DCOR_CAPAN;	Ornithine decarboxylase OS=Capsicum annuum OX=4072 GN=ODC PE=2 SV=1;	PF02784.18;PF05180.14;PF00278.24	Orn_Arg_deC_N;zf-DNL;Orn_DAP_Arg_deC	Pyridoxal-dependent decarboxylase, pyridoxal binding domain;DNL zinc finger;Pyridoxal-dependent decarboxylase, C-terminal sheet domain
mango030872	yes	up	16.43	25.02	32.98	24.73	41.22	46.8	29.62	32.1	2.20045	1.1378	0.000166145	0.00187303	GO:0005618;GO:0016021;GO:0016829;GO:000465	CC:cell wall;CC:integral component of membrane;MF:lyase activity;MF:polygalacturonase activity;	------	------	------	------	ENOG4112DA5	S:Function unknown	XP_031263215.1	polygalacturonase QRT3 [Pistacia vera]	sp|O49432|QRT3_ARATH;	Polygalacturonase QRT3 OS=Arabidopsis thaliana OX=3702 GN=QRT3 PE=2 SV=1;	PF12708.9	Pectate_lyase_3	Pectate lyase superfamily protein
mango009010	yes	up	303.2	175.46	187.17	115.85	319.15	402.05	338.05	240.08	3.3776	1.756	2.10699e-10	1.64005e-08	GO:0006624;GO:0051603;GO:0005773;GO:000419	BP:vacuolar protein processing;BP:proteolysis involved in cellular protein catabolic process;CC:vacuole;MF:cysteine-type endopeptidase activity;	K01369	LGMN	------	------	COG5206	O:Posttranslational modification, protein turnover, chaperones	XP_031264938.1	vacuolar-processing enzyme [Pistacia vera]	sp|P49043|VPE_CITSI;	Vacuolar-processing enzyme OS=Citrus sinensis OX=2711 PE=2 SV=1;	PF01650.20	Peptidase_C13	Peptidase C13 family
mango032678	yes	up	0.78	0.3	0.75	0.34	0.77	1.2	1.83	1.2	4.04759	2.01706	0.000713213	0.00599425	GO:001678	MF:hydrolase activity;	------	------	------	------	ENOG410YFSZ	S:Function unknown	XP_031253192.1	protein WHAT'S THIS FACTOR 9, mitochondrial [Pistacia vera]	sp|Q9ZUZ6|WTF9_ARATH;	Protein WHAT'S THIS FACTOR 9, mitochondrial OS=Arabidopsis thaliana OX=3702 GN=WTF9 PE=4 SV=1;	PF11955.10	PORR	Plant organelle RNA recognition domain
mango030870	no	up	90.47	121.12	101.55	107.31	127.98	117.25	128.27	227.35	1.74618	0.804206	1.54404e-05	0.00026671	GO:0005783;GO:0016813;GO:004765	CC:endoplasmic reticulum;MF:hydrolase activity, acting on carbon-nitroge;MF:allantoate deiminase activity;	K02083	allC	map00230	Purine metabolism	COG0624	E:Amino acid transport and metabolism	XP_031263219.1	allantoate deiminase 2 [Pistacia vera]	sp|I1L153|AAH2_SOYBN;	Allantoate deiminase 2 OS=Glycine max OX=3847 GN=AAH2 PE=1 SV=1;	PF01546.30;PF07687.16;PF04389.19	Peptidase_M20;M20_dimer;Peptidase_M28	Peptidase family M20/M25/M40;Peptidase dimerisation domain;Peptidase family M28
mango000682	yes	down	9.44	10.67	15.36	21.69	2.43	6.58	6.08	1.3	0.481322	-1.05492	0.00799594	0.0399538	GO:0004674;GO:0004842;GO:0005524;GO:000467	MF:protein serine/threonine kinase activity;MF:ubiquitin-protein transferase activity;MF:ATP binding;MF:protein kinase activity;	------	------	------	------	COG0515	T:Signal transduction mechanisms	XP_031287508.1	U-box domain-containing protein 33-like isoform X2 [Pistacia vera]	sp|Q8GUH1|PUB33_ARATH;	U-box domain-containing protein 33 OS=Arabidopsis thaliana OX=3702 GN=PUB33 PE=2 SV=2;	PF07714.19;PF00069.27;PF04564.17	PK_Tyr_Ser-Thr;Pkinase;U-box	Protein tyrosine and serine/threonine kinase;Protein kinase domain;U-box domain
mango023340	yes	down	7.27	9.86	10.72	10.31	2.2	2.96	4.13	2.62	0.454557	-1.13747	1.86082e-06	4.44111e-05	GO:1990074;GO:0034427;GO:0006402;GO:0000178;GO:0000932;GO:0000175;GO:0003723;GO:004687	BP:polyuridylation-dependent mRNA catabolic process;BP:nuclear-transcribed mRNA catabolic process, exonucleolytic, 3'-5';BP:mRNA catabolic process;CC:exosom;CC:cytoplasmic mRNA processing body;MF:3'-5'-exoribonuclease activity;MF:RNA binding;MF:metal ion binding;	K18758	DIS3L2	------	------	COG0557	K:Transcription	XP_031275397.1	DIS3-like exonuclease 2 [Pistacia vera]	sp|P0DM58|DI3L2_ARATH;	DIS3-like exonuclease 2 OS=Arabidopsis thaliana OX=3702 GN=SOV PE=1 SV=1;	PF00773.21;PF17849.3	RNB;OB_Dis3	RNB domain;Dis3-like cold-shock domain 2
mango004436	yes	down	0.27	1.32	0.32	0.27	0	0	0.11	0	0.0904278	-3.46709	0.025156	0.0938922	GO:000819	MF:UDP-glycosyltransferase activity;	------	------	------	------	COG1819	S:Function unknown	XP_031271782.1	UDP-glycosyltransferase 87A1-like isoform X2 [Pistacia vera]	sp|O64732|U87A1_ARATH;	UDP-glycosyltransferase 87A1 OS=Arabidopsis thaliana OX=3702 GN=UGT87A1 PE=2 SV=1;	PF00201.20	UDPGT	UDP-glucoronosyl and UDP-glucosyl transferase
mango017340	yes	down	3.18	10.81	17.94	20.58	0.13	0.18	0.66	0	0.0299031	-5.06356	2.02668e-21	9.50463e-19	GO:0032259;GO:0005737;GO:0016021;GO:0005802;GO:0005768;GO:000816	BP:methylation;CC:cytoplasm;CC:integral component of membrane;CC:trans-Golgi network;CC:endosome;MF:methyltransferase activity;	------	------	------	------	ENOG410YAWV	S:Function unknown	XP_031261365.1	probable methyltransferase PMT15 isoform X2 [Pistacia vera]	sp|Q9ZPH9|PMTF_ARATH;	Probable methyltransferase PMT15 OS=Arabidopsis thaliana OX=3702 GN=At4g00750 PE=2 SV=1;	PF03141.18;PF08241.14;PF13649.8	Methyltransf_29;Methyltransf_11;Methyltransf_25	Putative S-adenosyl-L-methionine-dependent methyltransferase;Methyltransferase domain;Methyltransferase domain
mango000974	yes	down	1.65	1.54	1.62	2.39	0.49	0.3	0.55	0.46	0.373618	-1.42037	0.0139583	0.060894	GO:0007623;GO:0070544;GO:0042752;GO:0032259;GO:0016706;GO:0003700;GO:0046975;GO:000816	BP:circadian rhythm;BP:histone H3-K36 demethylation;BP:regulation of circadian rhythm;BP:methylation;MF:oxidoreductase activity, acting on paired donors, with incorporation or reduction of molecular oxygen, 2-oxoglutarate as one donor, and incorporation of one atom each of oxygen into both donors;MF:transcription factor activity, sequence-specific DNA binding;MF:histone methyltransferase activit;…	K24444	JMJ30	------	------	ENOG410XQDR	S:Function unknown	XP_031282545.1	lysine-specific demethylase JMJ30 [Pistacia vera]	sp|Q8RWR1|JMJ30_ARATH;	Lysine-specific demethylase JMJ30 OS=Arabidopsis thaliana OX=3702 GN=JMJ30 PE=1 SV=1;	PF13621.8;PF08007.14;PF02373.24	Cupin_8;Cupin_4;JmjC	Cupin-like domain;Cupin superfamily protein;JmjC domain, hydroxylase
mango004607	yes	down	139.84	315.43	248.09	339.39	54.61	64.25	69.59	44.92	0.32633	-1.6156	1.11289e-25	8.35068e-23	GO:0090378;GO:0090377;GO:0006414;GO:0006412;GO:0003924;GO:0003746;GO:000552	BP:seed trichome elongation;BP:seed trichome initiation;BP:translational elongation;BP:translation;MF:GTPase activity;MF:translation elongation factor activity;MF:GTP binding;	K03231	EEF1A	map03013	Nucleocytoplasmic transport	COG5256	J:Translation, ribosomal structure and biogenesis	XP_016710547.1	elongation factor 1-alpha-like isoform X1 [Gossypium hirsutum]	sp|O64937|EF1A_ORYSJ;	Elongation factor 1-alpha OS=Oryza sativa subsp. japonica OX=39947 GN=REFA1 PE=2 SV=2;	PF00009.29;PF03143.19;PF03144.27;PF01926.25	GTP_EFTU;GTP_EFTU_D3;GTP_EFTU_D2;MMR_HSR1	Elongation factor Tu GTP binding domain;Elongation factor Tu C-terminal domain;Elongation factor Tu domain 2;50S ribosome-binding GTPase
mango031875	yes	down	36.22	97.74	62.35	75.52	8.6	7.52	8.11	5.13	0.15769	-2.66484	7.83954e-25	5.0711e-22	GO:0009507;GO:000432	CC:chloroplast;MF:ferredoxin-NADP+ reductase activity;	K02641	petH	map00195	Photosynthesis	COG0369	P:Inorganic ion transport and metabolism	XP_031258505.1	ferredoxin--NADP reductase, leaf-type isozyme, chloroplastic [Pistacia vera]	sp|O04977|FENR1_TOBAC;	Ferredoxin--NADP reductase, leaf-type isozyme, chloroplastic OS=Nicotiana tabacum OX=4097 GN=PETH PE=2 SV=1;	PF00175.23;PF00970.26	NAD_binding_1;FAD_binding_6	Oxidoreductase NAD-binding domain;Oxidoreductase FAD-binding domain
mango005626	yes	down	0.55	0.69	1.21	1.92	0.09	0.34	0.05	0	0.212657	-2.2334	0.00697489	0.0359555	GO:0016021;GO:0032440;GO:0005524;GO:000467	CC:integral component of membrane;MF:2-alkenal reductase [NA;MF:ATP binding;MF:protein kinase activity;	------	------	------	------	ENOG410YEY6	T:Signal transduction mechanisms	XP_031278703.1	probable LRR receptor-like serine/threonine-protein kinase At1g63430 isoform X1 [Pistacia vera]	sp|C0LGH8|Y1634_ARATH;	Probable LRR receptor-like serine/threonine-protein kinase At1g63430 OS=Arabidopsis thaliana OX=3702 GN=At1g63430 PE=1 SV=1;	PF07714.19;PF00069.27;PF08263.14;PF13855.8;PF12799.9	PK_Tyr_Ser-Thr;Pkinase;LRRNT_2;LRR_8;LRR_4	Protein tyrosine and serine/threonine kinase;Protein kinase domain;Leucine rich repeat N-terminal domain;Leucine rich repeat;Leucine Rich repeats
mango017448	yes	down	1.47	2.3	1.4	2.02	0.29	0.7	1.07	0.41	0.454929	-1.13629	0.0294552	0.105421	GO:0071555;GO:0010306;GO:0005794;GO:0016021;GO:0000139;GO:0035252;GO:001675	BP:cell wall organization;BP:rhamnogalacturonan II biosynthetic process;CC:Golgi apparatus;CC:integral component of membrane;CC:Golgi membrane;MF:UDP-xylosyltransferase activity;MF:transferase activity, transferring glycosyl groups;	K11714	RGXT	------	------	ENOG4111Z77	S:Function unknown	XP_031278534.1	UDP-D-xylose:L-fucose alpha-1,3-D-xylosyltransferase MGP4-like [Pistacia vera]	sp|Q9M146|MGP4_ARATH;	UDP-D-xylose:L-fucose alpha-1,3-D-xylosyltransferase MGP4 OS=Arabidopsis thaliana OX=3702 GN=MGP4 PE=2 SV=1;	PF03407.18	Nucleotid_trans	Nucleotide-diphospho-sugar transferase
mango000546	no	up	23.6	23.75	23.71	22.22	20.09	35.76	31.4	38.43	1.89571	0.922736	9.01167e-05	0.00113153	GO:0006468;GO:0005886;GO:0016021;GO:0005524;GO:000467	BP:protein phosphorylation;CC:plasma membrane;CC:integral component of membrane;MF:ATP binding;MF:protein kinase activity;	------	------	------	------	COG0515	T:Signal transduction mechanisms	XP_031285096.1	receptor-like serine/threonine-protein kinase NCRK isoform X2 [Pistacia vera]	sp|Q8VYY5|NCRK_ARATH;	Receptor-like serine/threonine-protein kinase NCRK OS=Arabidopsis thaliana OX=3702 GN=NCRK PE=1 SV=1;	PF00069.27;PF07714.19	Pkinase;PK_Tyr_Ser-Thr	Protein kinase domain;Protein tyrosine and serine/threonine kinase
mango014587	yes	down	4.01	9.21	11.51	15.56	0.11	1.37	0.36	0.44	0.0885376	-3.49757	3.68476e-10	2.64837e-08	GO:0005978;GO:0019252;GO:0009507;GO:0008878;GO:000552	BP:glycogen biosynthetic process;BP:starch biosynthetic process;CC:chloroplast;MF:glucose-1-phosphate adenylyltransferase activity;MF:ATP binding;	K00975	glgC	map00520;map00500	Amino sugar and nucleotide sugar metabolism;Starch and sucrose metabolism	COG0448	G:Carbohydrate transport and metabolism	XP_031271062.1	glucose-1-phosphate adenylyltransferase large subunit 1-like [Pistacia vera]	sp|Q00081|GLGL1_SOLTU;	Glucose-1-phosphate adenylyltransferase large subunit 1;	PF00483.25	NTP_transferase	Nucleotidyl transferase
mango029706	yes	up	1.97	0.24	0.3	0.22	7.62	0.65	3.45	0.43	25.2429	4.65781	1.23469e-06	3.12571e-05	GO:0005975;GO:0006355;GO:0017148;GO:0043928;GO:0005737;GO:0030015;GO:0005634;GO:0000932;GO:0030014;GO:0016021;GO:0004535;GO:0003676;GO:0003677;GO:0004553;GO:000552	BP:carbohydrate metabolic process;BP:regulation of transcription, DNA-templated;BP:negative regulation of translation;BP:exonucleolytic nuclear-transcribed mRNA catabolic process involved in deadenylation-dependent decay;CC:cytoplasm;CC:CCR4-NOT core complex;CC:nucleus;CC:cytoplasmic mRNA processing body;CC:CCR4-NOT complex;CC:integral component of membrane;MF:pol;MF:nucleic acid binding;MF:DNA b…	K12581	CNOT7_8, CAF1, POP2	map03018	RNA degradation	COG5228	K:Transcription	XP_031287380.1	putative CCR4-associated factor 1 homolog 8 [Pistacia vera]	sp|Q9SKZ2|CAF1G_ARATH;	Probable CCR4-associated factor 1 homolog 7 OS=Arabidopsis thaliana OX=3702 GN=CAF1-7 PE=2 SV=2;	PF04857.22	CAF1	CAF1 family ribonuclease
mango019509	yes	down	1.17	0.75	1.71	3.06	0.29	0.36	0.14	0.21	0.211295	-2.24267	0.00142266	0.0103321	GO:0016021;GO:0046658;GO:0005576;GO:0004185;GO:0005507;GO:001649	CC:integral component of membrane;CC:anchored component of plasma membrane;CC:extracellular region;MF:serine-type carboxypeptidase activity;MF:copper ion binding;MF:oxidoreductase activity;	------	------	------	------	COG2132	Q:Secondary metabolites biosynthesis, transport and catabolism	XP_031267899.1	monocopper oxidase-like protein SKU5 [Pistacia vera]	sp|Q9SU40|SKU5_ARATH;	Monocopper oxidase-like protein SKU5 OS=Arabidopsis thaliana OX=3702 GN=SKU5 PE=1 SV=1;	PF00394.24;PF07732.17;PF07731.16	Cu-oxidase;Cu-oxidase_3;Cu-oxidase_2	Multicopper oxidase;Multicopper oxidase;Multicopper oxidase
mango025117	yes	down	8.6	12.85	4.4	3.71	1.97	1.14	2.92	0.45	0.437266	-1.19342	0.0463019	0.146348	GO:0009083;GO:0005947;GO:0016624;GO:000382	BP:branched-chain amino acid catabolic process;CC:mitochondrial alpha-ketoglutarate dehydrogenase complex;MF:oxidoreductase activity, acting on the aldehyde or oxo group of donors, disulfide as acceptor;MF:alpha-ketoacid dehydrogenase activity;	K00166	BCKDHA, bkdA1	map00280;map00640	Valine, leucine and isoleucine degradation;Propanoate metabolism	COG1071	C:Energy production and conversion	XP_031259079.1	2-oxoisovalerate dehydrogenase subunit alpha 1, mitochondrial-like [Pistacia vera]	sp|Q84JL2|ODBA2_ARATH;	2-oxoisovalerate dehydrogenase subunit alpha 2, mitochondrial OS=Arabidopsis thaliana OX=3702 GN=At5g09300 PE=1 SV=1;	PF00676.22;PF13292.8;PF02775.23;PF00456.23	E1_dh;DXP_synthase_N;TPP_enzyme_C;Transketolase_N	Dehydrogenase E1 component;1-deoxy-D-xylulose-5-phosphate synthase;Thiamine pyrophosphate enzyme, C-terminal TPP binding domain;Transketolase, thiamine diphosphate binding domain
mango008669	yes	up	17.76	42.63	12.97	35.02	89.25	13.62	37.32	92.8	2.47573	1.30785	0.0479456	0.150328	GO:0008643;GO:0016021;GO:0022857;GO:003244	BP:carbohydrate transport;CC:integral component of membrane;MF:transmembrane transporter activity;MF:2-alkenal reductase [NA;	K24193	STP	------	------	ENOG410XNQK	G:Carbohydrate transport and metabolism	XP_031250668.1	sugar transport protein 14 [Pistacia vera]	sp|Q8GW61|STP14_ARATH;	Sugar transport protein 14 OS=Arabidopsis thaliana OX=3702 GN=STP14 PE=2 SV=2;	PF00083.26;PF07690.18	Sugar_tr;MFS_1	Sugar;Major Facilitator Superfamily
mango019756	yes	down	0.38	0.83	0.67	1.02	0	0	0	0.13	0.0399379	-4.6461	0.0151707	1	GO:0016021;GO:0004674;GO:0030247;GO:0005524;GO:000467	CC:integral component of membrane;MF:protein serine/threonine kinase activity;MF:polysaccharide binding;MF:ATP binding;MF:protein kinase activity;	------	------	------	------	------	------	GAY68790.1	hypothetical protein CUMW_266920 [Citrus unshiu]	sp|F4HQ23|LRL27_ARATH;	LEAF RUST 10 DISEASE-RESISTANCE LOCUS RECEPTOR-LIKE PROTEIN KINASE-like 2.7 OS=Arabidopsis thaliana OX=3702 GN=LRK10L-2.7 PE=3 SV=3;	PF14380.8	WAK_assoc	Wall-associated receptor kinase C-terminal
mango008168	yes	up	0.26	0.71	1.25	1.37	0.12	8.52	2.92	2.01	5.48576	2.45569	0.011103	0.0510554	GO:0016104;GO:0005811;GO:0000250;GO:004230	BP:triterpenoid biosynthetic process;CC:lipid particle;MF:lanosterol synthase activity;MF:beta-amyrin synthase activity;	K20659	LUS	map00909	Sesquiterpenoid and triterpenoid biosynthesis	COG1657	I:Lipid transport and metabolism	KAG2385405.1	Lupeol synthase [Vigna angularis]	sp|Q764T8|LUPS_GLYGL;	Lupeol synthase OS=Glycyrrhiza glabra OX=49827 GN=LUS1 PE=1 SV=1;	------	------	------
mango026999	yes	down	0.86	1.62	0.52	0.45	0.08	0.05	0.08	0.02	0.126597	-2.98169	0.00031768	0.00315436	GO:0006013;GO:0005774;GO:0046872;GO:0004559;GO:003024	BP:mannose metabolic process;CC:vacuolar membrane;MF:metal ion binding;MF:alpha-mannosidase activity;MF:carbohydrate binding;	K01191	MAN2C1	map00511	Other glycan degradation	ENOG410XQMZ	G:Carbohydrate transport and metabolism	XP_031277259.1	probable alpha-mannosidase At5g13980 [Pistacia vera]	sp|Q8LPJ3|MANA2_ARATH;	Probable alpha-mannosidase At5g13980 OS=Arabidopsis thaliana OX=3702 GN=At5g13980 PE=2 SV=1;	PF01074.24;PF07748.15;PF09261.13;PF17677.3	Glyco_hydro_38N;Glyco_hydro_38C;Alpha-mann_mid;Glyco_hydro38C2	Glycosyl hydrolases family 38 N-terminal domain;Glycosyl hydrolases family 38 C-terminal domain;Alpha mannosidase middle domain;Glycosyl hydrolases family 38 C-terminal beta sandwich domain
mango010812	yes	up	46.98	14.25	20.11	60.42	109.03	42.03	111.55	19.79	4.44858	2.15334	0.000127077	0.00150021	GO:0006002;GO:0005737;GO:0003872;GO:0046872;GO:000552	BP:fructose 6-phosphate metabolic process;CC:cytoplasm;MF:6-phosphofructokinase activity;MF:metal ion binding;MF:ATP binding;	K00850	pfkA, PFK	map03018;map00010;map00030;map00051;map00052	RNA degradation;Glycolysis / Gluconeogenesis;Pentose phosphate pathway;Fructose and mannose metabolism;Galactose metabolism	COG0205	G:Carbohydrate transport and metabolism	XP_031283664.1	ATP-dependent 6-phosphofructokinase 6-like [Pistacia vera]	sp|Q94AA4|PFKA3_ARATH;	ATP-dependent 6-phosphofructokinase 3 OS=Arabidopsis thaliana OX=3702 GN=PFK3 PE=1 SV=1;	PF00365.22	PFK	Phosphofructokinase
mango016726	yes	down	0.14	1.31	0.23	0.71	0	0	0.08	0.04	0.052866	-4.24152	0.0058311	0.0312977	GO:0006468;GO:0046777;GO:0016021;GO:0005886;GO:0004674;GO:000552	BP:protein phosphorylation;BP:protein autophosphorylation;CC:integral component of membrane;CC:plasma membrane;MF:protein serine/threonine kinase activity;MF:ATP binding;	------	------	------	------	COG0515	T:Signal transduction mechanisms	XP_031266808.1	receptor-like serine/threonine-protein kinase At1g78530 [Pistacia vera]	sp|Q9SYM9|Y1853_ARATH;	Receptor-like serine/threonine-protein kinase At1g78530 OS=Arabidopsis thaliana OX=3702 GN=At1g78530 PE=2 SV=1;	PF00069.27;PF07714.19	Pkinase;PK_Tyr_Ser-Thr	Protein kinase domain;Protein tyrosine and serine/threonine kinase
mango019455	yes	up	4.65	6.56	3.52	4.01	9.69	10.06	6.43	8.16	2.91867	1.54531	0.000102601	0.00125667	GO:0071586;GO:0010380;GO:0016021;GO:0031360;GO:000422	BP:CAAX-box protein processing;BP:regulation of chlorophyll biosynthetic process;CC:integral component of membrane;CC:intrinsic component of thylakoid membrane;MF:metalloendopeptidase activity;	------	------	------	------	ENOG4110127	S:Function unknown	XP_031283596.1	uncharacterized protein LOC116142307 [Pistacia vera]	------	------	PF02517.18	Rce1-like	Type II CAAX prenyl endopeptidase Rce1-like
mango021484	yes	up	7.14	10.01	7.53	3.48	29.75	27.43	17.85	29.76	5.54239	2.47051	6.76624e-08	2.62791e-06	GO:0008194;GO:004791	MF:UDP-glycosyltransferase activity;MF:gallate 1-beta-glucosyltransferase activity;	K23279	UGT84A13	------	------	COG1819	S:Function unknown	XP_031284307.1	gallate 1-beta-glucosyltransferase [Pistacia vera]	sp|V5LLZ9|GGT_QUERO;	Gallate 1-beta-glucosyltransferase OS=Quercus robur OX=38942 GN=UGT84A13 PE=1 SV=1;	PF00201.20	UDPGT	UDP-glucoronosyl and UDP-glucosyl transferase
mango019617	yes	up	13.84	16.11	8.14	24.7	53.14	18.75	9.23	38.26	2.77998	1.47508	0.0278978	0.101225	GO:0009507;GO:000375	CC:chloroplast;MF:peptidyl-prolyl cis-trans isomerase activity;	------	------	------	------	COG0545	O:Posttranslational modification, protein turnover, chaperones	XP_031269134.1	peptidyl-prolyl cis-trans isomerase FKBP17-2, chloroplastic-like [Pistacia vera]	sp|Q9LDY5|FK172_ARATH;	Peptidyl-prolyl cis-trans isomerase FKBP17-2, chloroplastic OS=Arabidopsis thaliana OX=3702 GN=FKBP17-2 PE=1 SV=1;	PF00254.30	FKBP_C	FKBP-type peptidyl-prolyl cis-trans isomerase
mango033525	no	up	18.6	36.31	29.2	37.41	43.17	22.96	41.91	60.98	1.73317	0.793412	0.0107619	0.0498847	GO:0044211;GO:0044206;GO:0009116;GO:0006096;GO:0016021;GO:0016301;GO:0004332;GO:0004849;GO:0004845;GO:0005524;GO:000552	BP:CTP salvage;BP:UMP salvage;BP:nucleoside metabolic process;BP:glycolytic process;CC:integral component of membrane;MF:kinase activity;MF:fructose-bisphosphate aldolase activity;MF:uridine kinase activity;MF:uracil phosphoribosyltransferase activity;MF:ATP binding;MF:GTP binding;	K00876	udk, UCK	map00240	Pyrimidine metabolism	COG0035	F:Nucleotide transport and metabolism	KAF3453261.1	hypothetical protein FNV43_RR03701 [Rhamnella rubrinervis]	sp|Q8VYB2|UKL3_ARATH;	Uridine kinase-like protein 3 OS=Arabidopsis thaliana OX=3702 GN=UKL3 PE=2 SV=1;	PF00274.21;PF14681.8;PF00485.20;PF06414.14;PF00156.29;PF01121.22	Glycolytic;UPRTase;PRK;Zeta_toxin;Pribosyltran;CoaE	Fructose-bisphosphate aldolase class-I;Uracil phosphoribosyltransferase;Phosphoribulokinase / Uridine kinase family;Zeta toxin;Phosphoribosyl transferase domain;Dephospho-CoA kinase
mango030420	yes	up	93.18	58.48	73.8	88.65	151.88	188.32	148	132.84	3.39185	1.76207	6.33569e-15	1.22527e-12	GO:0009058;GO:0008483;GO:0003824;GO:0030170;GO:000402	BP:biosynthetic process;MF:transaminase activity;MF:catalytic activity;MF:pyridoxal phosphate binding;MF:L-alanin;	K00814	GPT, ALT	map00220;map00250;map00710	Arginine biosynthesis;Alanine, aspartate and glutamate metabolism;Carbon fixation in photosynthetic organisms	COG0436	E:Amino acid transport and metabolism	XP_031274193.1	alanine aminotransferase 2, mitochondrial-like [Pistacia vera]	sp|Q9LDV4|ALAT2_ARATH;	Alanine aminotransferase 2, mitochondrial OS=Arabidopsis thaliana OX=3702 GN=ALAAT2 PE=1 SV=1;	PF00155.23	Aminotran_1_2	Aminotransferase class I and II
mango005850	yes	down	21.94	64.91	41.92	34.31	1.1	6.45	3.36	4.83	0.110655	-3.17586	2.14616e-09	1.27003e-07	GO:0004029;GO:0043878;GO:001662	MF:aldehyde dehydrogenas;MF:glyceraldehyde-3-phosphate dehydrogenas;MF:oxidoreductase activity, acting on the aldehyde or oxo group of donors, NAD or NADP as acceptor;	K00128	ALDH	map00310;map00561;map00280;map01240;map00903;map00330;map00053;map00380;map00010;map00620;map00071;map00340;map00770;map00410	Lysine degradation;Glycerolipid metabolism;Valine, leucine and isoleucine degradation;Biosynthesis of cofactors;Limonene and pinene degradation;Arginine and proline metabolism;Ascorbate and aldarate metabolism;Tryptophan metabolism;Glycolysis / Gluconeogenesis;Pyruvate metabolism;Fatty acid degradation;Histidine metabolism;Pantothenate and CoA biosynthesis;beta-Alanine metabolism	COG1012	C:Energy production and conversion	XP_031277246.1	aldehyde dehydrogenase family 2 member B4, mitochondrial-like [Pistacia vera]	sp|Q9SU63|AL2B4_ARATH;	Aldehyde dehydrogenase family 2 member B4, mitochondrial OS=Arabidopsis thaliana OX=3702 GN=ALDH2B4 PE=1 SV=1;	PF00171.24	Aldedh	Aldehyde dehydrogenase family
mango006677	yes	up	0.96	0.76	1.89	0.69	1.64	4.89	1.67	16.4	3.73772	1.90216	0.0102786	0.0482885	GO:1901601;GO:0010223;GO:0009507;GO:0005506;GO:001685	BP:strigolactone biosynthetic process;BP:secondary shoot formation;CC:chloroplast;MF:iron ion binding;MF:cis-trans isomerase activity;	K17911	DWARF27	map00906	Carotenoid biosynthesis	ENOG410YG2E	S:Function unknown	XP_031287169.1	beta-carotene isomerase D27, chloroplastic [Pistacia vera]	sp|R4HZ96|D27_MEDTR;	Beta-carotene isomerase D27, chloroplastic OS=Medicago truncatula OX=3880 GN=D27 PE=1 SV=1;	PF13225.8	D27-like_C	Beta-carotene isomerase D27-like, C-terminal
mango027812	yes	up	56.82	60.79	62.7	49.62	99.89	78.42	66.94	86.39	2.26341	1.1785	3.03795e-05	0.000462204	GO:0016567;GO:0005634;GO:006163	BP:protein ubiquitination;CC:nucleus;MF:ubiquitin protein ligase activity;	K10640	RNF25, AO7	------	------	ENOG4111H5K	S:Function unknown	XP_031277482.1	uncharacterized protein LOC116135916 [Pistacia vera]	------	------	PF05773.24;PF13639.8;PF13445.8	RWD;zf-RING_2;zf-RING_UBOX	RWD domain;Ring finger domain;RING-type zinc-finger
mango031722	yes	up	3.68	3.38	5.22	5.8	7	9.77	7.59	11.02	2.84754	1.50971	1.70806e-07	5.86839e-06	GO:0018105;GO:0035556;GO:0046777;GO:0005737;GO:0005634;GO:0004683;GO:0009931;GO:0005516;GO:0004672;GO:0005524;GO:000550	BP:peptidyl-serine phosphorylation;BP:intracellular signal transduction;BP:protein autophosphorylation;CC:cytoplasm;CC:nucleus;MF:calmodulin-dependent protein kinase activity;MF:calcium-dependent protein serine/threonine kinase activity;MF:calmodulin binding;MF:protein kinase activity;MF:ATP binding;MF:calcium ion binding;	K00924	E2.7.1.-	------	------	ENOG410XRMJ	T:Signal transduction mechanisms	XP_031275598.1	CDPK-related kinase 5 isoform X1 [Pistacia vera]	sp|Q9SCS2|CAMK5_ARATH;	CDPK-related kinase 5 OS=Arabidopsis thaliana OX=3702 GN=CRK5 PE=2 SV=1;	PF00069.27;PF07714.19;PF06293.16;PF14531.8	Pkinase;PK_Tyr_Ser-Thr;Kdo;Kinase-like	Protein kinase domain;Protein tyrosine and serine/threonine kinase;Lipopolysaccharide kinase;Kinase-like
mango004029	yes	up	24.97	23.55	19.53	23.28	56.63	27.61	58.85	18.35	3.4441	1.78413	1.16777e-07	4.14891e-06	GO:000419	MF:aspartic-type endopeptidase activity;	------	------	------	------	ENOG410XNV7	O:Posttranslational modification, protein turnover, chaperones	XP_031273128.1	aspartic proteinase Asp1 isoform X1 [Pistacia vera]	sp|Q0IU52|ASP1_ORYSJ;	Aspartic proteinase Asp1 OS=Oryza sativa subsp. japonica OX=39947 GN=ASP1 PE=2 SV=1;	PF14543.8;PF14541.8;PF00026.25	TAXi_N;TAXi_C;Asp	Xylanase inhibitor N-terminal;Xylanase inhibitor C-terminal;Eukaryotic aspartyl protease
mango026470	no	down	0.55	0.12	0.26	0.39	0.04	0	0.06	0	0.194947	-2.35885	0.106198	0.261473	GO:0009736;GO:0000160;GO:0005634;GO:0003700;GO:0016301;GO:000367	BP:cytokinin-activated signaling pathway;BP:phosphorelay signal transduction system;CC:nucleus;MF:transcription factor activity, sequence-specific DNA binding;MF:kinase activity;MF:DNA binding;	K14491	ARR-B	map04075	Plant hormone signal transduction	COG0745;COG5641	T:Signal transduction mechanisms;K:Transcription	XP_031269765.1	two-component response regulator ARR11-like [Pistacia vera]	sp|Q9FXD6|ARR11_ARATH;	Two-component response regulator ARR11 OS=Arabidopsis thaliana OX=3702 GN=ARR11 PE=1 SV=1;	PF00072.26;PF00249.33	Response_reg;Myb_DNA-binding	Response regulator receiver domain;Myb-like DNA-binding domain
mango012917	yes	down	1.04	1.47	0.5	1.82	0.31	0.2	0.42	0.19	0.376189	-1.41047	0.0364312	0.122784	GO:0032259;GO:0005737;GO:0016021;GO:0005802;GO:0005768;GO:000816	BP:methylation;CC:cytoplasm;CC:integral component of membrane;CC:trans-Golgi network;CC:endosome;MF:methyltransferase activity;	------	------	------	------	ENOG410ZJXQ	S:Function unknown	XP_031248331.1	probable methyltransferase PMT23 [Pistacia vera]	sp|Q9SIZ3|PMTN_ARATH;	Probable methyltransferase PMT23 OS=Arabidopsis thaliana OX=3702 GN=At2g40280 PE=2 SV=2;	PF03141.18;PF08241.14;PF13649.8	Methyltransf_29;Methyltransf_11;Methyltransf_25	Putative S-adenosyl-L-methionine-dependent methyltransferase;Methyltransferase domain;Methyltransferase domain
mango033610	yes	down	24.03	47.51	54.28	67.39	8.84	23.57	15.33	6.34	0.424269	-1.23695	0.000518	0.00464048	GO:0016021;GO:0016887;GO:000552	CC:integral component of membrane;MF:ATPase activity;MF:ATP binding;	------	------	------	------	COG0465	O:Posttranslational modification, protein turnover, chaperones	XP_031254850.1	AAA-ATPase ASD, mitochondrial-like [Pistacia vera]	sp|Q9LH84|AATP5_ARATH;	AAA-ATPase At3g28510 OS=Arabidopsis thaliana OX=3702 GN=At3g28510 PE=2 SV=1;	PF00004.31	AAA	ATPase family associated with various cellular activities
mango005302	yes	up	218.89	205.9	251.79	236.96	448.1	430.62	311.54	450.2	2.66032	1.4116	9.93852e-08	3.61311e-06	GO:0016021;GO:0009678;GO:000442	CC:integral component of membrane;MF:hydrogen-translocating pyrophosphatase activity;MF:inorganic diphosphatase activity;	K23025	AVP	------	------	COG3808	C:Energy production and conversion	XP_031281678.1	pyrophosphate-energized vacuolar membrane proton pump-like [Pistacia vera]	sp|P21616|AVP_VIGRR;	Pyrophosphate-energized vacuolar membrane proton pump OS=Vigna radiata var. radiata OX=3916 PE=1 SV=4;	PF03030.18	H_PPase	Inorganic H+ pyrophosphatase
mango033279	no	down	2.13	2.34	0.64	0.82	0.51	0.28	0.17	0.31	0.416518	-1.26355	0.134984	0.306781	GO:0006468;GO:0009631;GO:0016021;GO:0005886;GO:0010008;GO:0004674;GO:0005516;GO:0004672;GO:000552	BP:protein phosphorylation;BP:cold acclimation;CC:integral component of membrane;CC:plasma membrane;CC:endosome membrane;MF:protein serine/threonine kinase activity;MF:calmodulin binding;MF:protein kinase activity;MF:ATP binding;	------	------	------	------	COG0515	T:Signal transduction mechanisms	XP_031249885.1	calcium/calmodulin-regulated receptor-like kinase 1 [Pistacia vera]	sp|Q9FIU5|CRLK1_ARATH;	Calcium/calmodulin-regulated receptor-like kinase 1 OS=Arabidopsis thaliana OX=3702 GN=CRLK1 PE=1 SV=1;	PF07714.19;PF00069.27;PF03109.18	PK_Tyr_Ser-Thr;Pkinase;ABC1	Protein tyrosine and serine/threonine kinase;Protein kinase domain;ABC1 atypical kinase-like domain
mango027143	yes	up	43.63	51.07	37.19	39.58	79.34	51.72	80.65	87.33	2.60576	1.38171	8.2464e-07	2.20992e-05	GO:0016567;GO:0006511;GO:0005634;GO:0000786;GO:0003677;GO:0008270;GO:0046982;GO:006163	BP:protein ubiquitination;BP:ubiquitin-dependent protein catabolic process;CC:nucleus;CC:nucleosome;MF:DNA binding;MF:zinc ion binding;MF:protein heterodimerization activity;MF:ubiquitin protein ligase activity;	K10144	RCHY1, PIRH2	map04120	Ubiquitin mediated proteolysis	ENOG410XXHF	S:Function unknown	OMO63746.1	Zinc finger, RING-type [Corchorus capsularis]	sp|Q8VZK0|MIEL1_ARATH;	E3 ubiquitin-protein ligase MIEL1 OS=Arabidopsis thaliana OX=3702 GN=MIEL1 PE=1 SV=1;	PF13881.8;PF05495.14;PF14599.8;PF13923.8;PF00097.27;PF13445.8;PF00240.25	Rad60-SLD_2;zf-CHY;zinc_ribbon_6;zf-C3HC4_2;zf-C3HC4;zf-RING_UBOX;ubiquitin	Ubiquitin-2 like Rad60 SUMO-like;CHY zinc finger;Zinc-ribbon;Zinc finger, C3HC4 type;Zinc finger, C3HC4 type;RING-type zinc-finger;Ubiquitin family
mango015759	yes	down	1.43	2.61	1.2	2.65	0.52	0.51	0.25	0	0.311355	-1.68337	0.00297249	0.0184395	GO:0018230;GO:0006612;GO:0005794;GO:0005783;GO:0016021;GO:001970	BP:peptidyl-L-cysteine S-palmitoylation;BP:protein targeting to membrane;CC:Golgi apparatus;CC:endoplasmic reticulum;CC:integral component of membrane;MF:protein-cysteine S-palmitoyltransferase activity;	K20027	ZDHHC1_11	------	------	COG5273	S:Function unknown	XP_031262395.1	probable protein S-acyltransferase 22 [Pistacia vera]	sp|Q9C533|ZDHC1_ARATH;	Probable protein S-acyltransferase 22 OS=Arabidopsis thaliana OX=3702 GN=PAT22 PE=2 SV=2;	PF01529.22	DHHC	DHHC palmitoyltransferase
mango016043	yes	up	0.53	1.41	0.67	0.8	7.53	0.6	1.23	3.7	5.35882	2.42191	0.00720698	0.0368844	GO:0046872;GO:000399	MF:metal ion binding;MF:acid phosphatase activity;	K22390	ACP7	------	------	COG1409	S:Function unknown	XP_031261850.1	probable inactive purple acid phosphatase 27 [Pistacia vera]	sp|Q5MAU8|PPA27_ARATH;	Probable inactive purple acid phosphatase 27 OS=Arabidopsis thaliana OX=3702 GN=PAP27 PE=2 SV=1;	PF17808.3;PF00149.30;PF16656.7;PF14008.8	fn3_PAP;Metallophos;Pur_ac_phosph_N;Metallophos_C	Fn3-like domain from Purple Acid Phosphatase;Calcineurin-like phosphoesterase;Purple acid Phosphatase, N-terminal domain;Iron/zinc purple acid phosphatase-like protein C
mango005101	no	up	14.77	20.97	14.55	16.97	27.39	16.68	15.87	33.58	1.81361	0.85886	0.0193392	0.0773199	GO:0004784;GO:004687	MF:superoxide dismutase activity;MF:metal ion binding;	K04565	SOD1	map04146	Peroxisome	COG2032	P:Inorganic ion transport and metabolism	XP_031264773.1	superoxide dismutase [Cu-Zn] 2 [Pistacia vera]	sp|O49044|SODC2_MESCR;	Superoxide dismutase [Cu-Zn] 2 OS=Mesembryanthemum crystallinum OX=3544 GN=SODCC.2 PE=2 SV=1;	PF00080.22	Sod_Cu	Copper/zinc superoxide dismutase
mango027880	yes	down	2.55	2.64	3.14	1.05	0	0.5	0.39	0.09	0.190271	-2.39387	0.0104668	0.0489641	GO:0016021;GO:0016887;GO:000552	CC:integral component of membrane;MF:ATPase activity;MF:ATP binding;	------	------	------	------	COG0465	O:Posttranslational modification, protein turnover, chaperones	XP_031253137.1	AAA-ATPase ASD, mitochondrial-like [Pistacia vera]	sp|Q9FLD5|ASD_ARATH;	AAA-ATPase ASD, mitochondrial OS=Arabidopsis thaliana OX=3702 GN=AATP1 PE=1 SV=1;	PF14363.8;PF00004.31;PF13207.8;PF13401.8;PF07728.16;PF13191.8	AAA_assoc;AAA;AAA_17;AAA_22;AAA_5;AAA_16	Domain associated at C-terminal with AAA;ATPase family associated with various cellular activities;AAA domain;AAA domain;AAA domain;AAA ATPase domain
mango003968	yes	up	269.19	190.54	199.85	161.29	347.23	330.45	427.07	282.86	3.06743	1.61703	2.13765e-15	4.40661e-13	GO:0016021;GO:001674	CC:integral component of membrane;MF:transferase activity, transferring acyl groups other than amino-acyl groups;	------	------	------	------	ENOG4111937	S:Function unknown	XP_031284937.1	methanol O-anthraniloyltransferase-like [Pistacia vera]	sp|Q3ZPN4|ACMAT_VITLA;	Methanol O-anthraniloyltransferase OS=Vitis labrusca OX=103355 GN=AMAT PE=1 SV=1;	PF02458.17	Transferase	Transferase family
mango033308	yes	up	43310	24953.8	36142.5	26250.6	39082.2	43929.4	44235.2	54277.5	2.23891	1.1628	5.18046e-07	1.47466e-05	GO:0009228;GO:0052837;GO:0009570;GO:0005829;GO:0016763;GO:000550	BP:thiamine biosynthetic process;BP:thiazole biosynthetic process;CC:chloroplast stroma;CC:cytosol;MF:transferase activity, transferring pentosyl groups;MF:iron ion binding;	K03146	THI4, THI1	map00730;map01240	Thiamine metabolism;Biosynthesis of cofactors	COG1635	H:Coenzyme transport and metabolism	XP_031265061.1	thiamine thiazole synthase, chloroplastic [Pistacia vera]	sp|O23787|THI4_CITSI;	Thiamine thiazole synthase, chloroplastic OS=Citrus sinensis OX=2711 GN=THI1 PE=2 SV=1;	PF01946.19;PF01266.26;PF00890.26;PF13450.8;PF07992.16;PF12831.9;PF05834.14;PF03486.16;PF01134.24;PF13454.8	Thi4;DAO;FAD_binding_2;NAD_binding_8;Pyr_redox_2;FAD_oxidored;Lycopene_cycl;HI0933_like;GIDA;NAD_binding_9	Thi4 family;FAD dependent oxidoreductase;FAD binding domain;NA;Pyridine nucleotide-disulphide oxidoreductase;FAD dependent oxidoreductase;Lycopene cyclase protein;HI0933-like protein;Glucose inhibited division protein A;FAD-NA
mango018150	yes	down	5.32	9.07	6.46	4.38	0.71	1.17	2.83	0.76	0.320862	-1.63997	0.00076707	0.00635244	GO:0009833;GO:0030244;GO:0071555;GO:0016021;GO:0005802;GO:0005886;GO:0016760;GO:0016759;GO:004687	BP:plant-type primary cell wall biogenesis;BP:cellulose biosynthetic process;BP:cell wall organization;CC:integral component of membrane;CC:trans-Golgi network;CC:plasma membrane;MF:cellulose synthas;MF:cellulose synthase activity;MF:metal ion binding;	K10999	CESA	------	------	COG1215	M:Cell wall/membrane/envelope biogenesis	KAG2713693.1	hypothetical protein I3760_04G188300 [Carya illinoinensis]	sp|Q9AV71|CESA7_ORYSJ;	Cellulose synthase A catalytic subunit 7 [UDP-forming] OS=Oryza sativa subsp. japonica OX=39947 GN=CESA7 PE=2 SV=1;	PF03552.16	Cellulose_synt	Cellulose synthase
mango008764	yes	up	214.62	179.85	185.79	232.82	370.15	313.48	309.57	425.32	2.63791	1.3994	6.23297e-11	5.78833e-09	GO:0006606;GO:0006913;GO:0000054;GO:0015031;GO:0005737;GO:0005634;GO:0003924;GO:000552	BP:protein import into nucleus;BP:nucleocytoplasmic transport;BP:ribosomal subunit export from nucleus;BP:protein transport;CC:cytoplasm;CC:nucleus;MF:GTPase activity;MF:GTP binding;	K07936	RAN	map03008;map03013	Ribosome biogenesis in eukaryotes;Nucleocytoplasmic transport	ENOG410XNRS	S:Function unknown	XP_031256077.1	GTP-binding nuclear protein Ran-3-like [Pistacia vera]	sp|P41917|RAN2_ARATH;	GTP-binding nuclear protein Ran-2 OS=Arabidopsis thaliana OX=3702 GN=RAN2 PE=1 SV=3;	PF00071.24;PF08477.15;PF00025.23;PF00910.24;PF01926.25	Ras;Roc;Arf;RNA_helicase;MMR_HSR1	Ras family;Ras of Complex, Roc, domain of DAPkinase;ADP-ribosylation factor family;RNA helicase;50S ribosome-binding GTPase
mango027359	yes	up	3.75	2.92	3.07	1.72	9.87	10.65	3.42	4.58	4.90883	2.29538	7.80541e-05	0.00100703	GO:0006457;GO:0000413;GO:0005737;GO:0016018;GO:000375	BP:protein folding;BP:protein peptidyl-prolyl isomerization;CC:cytoplasm;MF:cyclosporin A binding;MF:peptidyl-prolyl cis-trans isomerase activity;	K03768	PPIB, ppiB	------	------	ENOG410Z0G4	O:Posttranslational modification, protein turnover, chaperones	XP_031270379.1	peptidyl-prolyl cis-trans isomerase [Pistacia vera]	sp|P34791|CP20C_ARATH;	Peptidyl-prolyl cis-trans isomerase CYP20-3, chloroplastic OS=Arabidopsis thaliana OX=3702 GN=CYP20-3 PE=1 SV=1;	PF00160.23	Pro_isomerase	Cyclophilin type peptidyl-prolyl cis-trans isomerase/CLD
mango014082	yes	down	2.73	1.94	1.42	2.36	0.38	0.54	0.91	0.1	0.491453	-1.02487	0.02055	0.0808172	GO:0016021;GO:0030247;GO:0005524;GO:000467	CC:integral component of membrane;MF:polysaccharide binding;MF:ATP binding;MF:protein kinase activity;	------	------	------	------	COG0515	T:Signal transduction mechanisms	XP_031282958.1	rust resistance kinase Lr10-like [Pistacia vera]	sp|P93604|LRK10_WHEAT;	Rust resistance kinase Lr10 OS=Triticum aestivum OX=4565 GN=LRK10 PE=2 SV=1;	PF13947.8;PF14380.8	GUB_WAK_bind;WAK_assoc	Wall-associated receptor kinase galacturonan-binding;Wall-associated receptor kinase C-terminal
mango031187	yes	down	5.05	6.86	4.53	5.67	0.53	1.1	2.73	0.91	0.386266	-1.37233	0.0197066	0.0783379	GO:0005829;GO:0004032;GO:004783	CC:cytosol;MF:aldito;MF:D-threo-aldose 1-dehydrogenase activity;	K00002	AKR1A1, adh	map00561;map01240;map00040;map00620;map00010;map00053	Glycerolipid metabolism;Biosynthesis of cofactors;Pentose and glucuronate interconversions;Pyruvate metabolism;Glycolysis / Gluconeogenesis;Ascorbate and aldarate metabolism	COG0656	S:Function unknown	XP_031256987.1	NADPH-dependent aldo-keto reductase, chloroplastic-like isoform X1 [Pistacia vera]	sp|Q0PGJ6|AKRC9_ARATH;	NADPH-dependent aldo-keto reductase, chloroplastic OS=Arabidopsis thaliana OX=3702 GN=AKR4C9 PE=1 SV=1;	PF00248.23	Aldo_ket_red	Aldo/keto reductase family
mango020031	yes	up	7.27	10.11	7.05	13.05	28.07	20.52	23.61	13.48	3.71233	1.89232	6.66999e-12	7.58317e-10	GO:0009435;GO:0009507;GO:0008734;GO:004431	BP:NAD biosynthetic process;CC:chloroplast;MF:L-aspartate oxidase activity;MF:L-aspartat;	K00278	nadB	map00250;map01240;map00760	Alanine, aspartate and glutamate metabolism;Biosynthesis of cofactors;Nicotinate and nicotinamide metabolism	COG0029	H:Coenzyme transport and metabolism	XP_031265265.1	L-aspartate oxidase, chloroplastic [Pistacia vera]	sp|Q94AY1|NADB_ARATH;	L-aspartate oxidase, chloroplastic OS=Arabidopsis thaliana OX=3702 GN=AO PE=1 SV=1;	PF00890.26;PF02910.22;PF01266.26;PF07992.16	FAD_binding_2;Succ_DH_flav_C;DAO;Pyr_redox_2	FAD binding domain;Fumarate reductase flavoprotein C-term;FAD dependent oxidoreductase;Pyridine nucleotide-disulphide oxidoreductase
mango031546	yes	up	689.92	548.11	591.96	952.26	1035.46	987.8	1158.72	1562.18	2.39696	1.26121	1.29969e-07	4.58289e-06	GO:0030388;GO:0006096;GO:0005829;GO:000433	BP:fructose 1,6-bisphosphate metabolic process;BP:glycolytic process;CC:cytosol;MF:fructose-bisphosphate aldolase activity;	K01623	ALDO	map00010;map00030;map00051;map00710	Glycolysis / Gluconeogenesis;Pentose phosphate pathway;Fructose and mannose metabolism;Carbon fixation in photosynthetic organisms	COG3588	G:Carbohydrate transport and metabolism	XP_031273828.1	fructose-bisphosphate aldolase 6, cytosolic [Pistacia vera]	sp|P17784|ALFC1_ORYSJ;	Fructose-bisphosphate aldolase 1, cytoplasmic OS=Oryza sativa subsp. japonica OX=39947 GN=FBA1 PE=1 SV=2;	PF00274.21	Glycolytic	Fructose-bisphosphate aldolase class-I
mango025624	yes	down	3.08	4.5	2.41	6.4	0.66	0.07	1.04	0	0.131685	-2.92483	0.00412977	0.0237899	GO:0016491;GO:0016629;GO:001018	MF:oxidoreductase activity;MF:12-oxophytodienoate reductase activity;MF:FMN binding;	K05894	OPR	map00592	alpha-Linolenic acid metabolism	------	------	XP_031270232.1	putative 12-oxophytodienoate reductase 11 [Pistacia vera]	sp|Q8GYB8|OPR2_ARATH;	12-oxophytodienoate reductase 2 OS=Arabidopsis thaliana OX=3702 GN=OPR2 PE=1 SV=2;	PF00724.22	Oxidored_FMN	NAD
mango019873	yes	up	15.45	15.06	10.69	17.56	41.96	17.57	24.23	22.03	2.98932	1.57982	0.000105523	0.00128455	GO:0071586;GO:0010380;GO:0016021;GO:0031360;GO:000422	BP:CAAX-box protein processing;BP:regulation of chlorophyll biosynthetic process;CC:integral component of membrane;CC:intrinsic component of thylakoid membrane;MF:metalloendopeptidase activity;	------	------	------	------	ENOG4110127	S:Function unknown	XP_031283596.1	uncharacterized protein LOC116142307 [Pistacia vera]	------	------	PF02517.18	Rce1-like	Type II CAAX prenyl endopeptidase Rce1-like
mango000408	yes	down	2.99	3.67	16	10.05	0	0.81	0.96	1.21	0.0944126	-3.40488	5.72221e-05	0.000785244	GO:0006468;GO:0005737;GO:0005634;GO:0005886;GO:0004674;GO:0004672;GO:000552	BP:protein phosphorylation;CC:cytoplasm;CC:nucleus;CC:plasma membrane;MF:protein serine/threonine kinase activity;MF:protein kinase activity;MF:ATP binding;	K08286	E2.7.11.-	------	------	ENOG410XQ0C	T:Signal transduction mechanisms	XP_031270630.1	serine/threonine-protein kinase D6PKL2 [Pistacia vera]	sp|Q39183|D6KL2_ARATH;	Serine/threonine-protein kinase D6PKL2 OS=Arabidopsis thaliana OX=3702 GN=D6PKL2 PE=1 SV=1;	PF00069.27;PF07714.19	Pkinase;PK_Tyr_Ser-Thr	Protein kinase domain;Protein tyrosine and serine/threonine kinase
mango029086	yes	down	3.91	4.9	4.46	3.97	0.46	2.11	1.08	0.72	0.414664	-1.26998	0.017461	0.0718194	GO:0006486;GO:0016021;GO:0005886;GO:0000139;GO:001675	BP:protein glycosylation;CC:integral component of membrane;CC:plasma membrane;CC:Golgi membrane;MF:transferase activity, transferring hexosyl groups;	K20855	B3GALT1S	------	------	ENOG410XV5H	S:Function unknown	XP_031253707.1	probable beta-1,3-galactosyltransferase 3 isoform X2 [Pistacia vera]	sp|Q9ZV71|B3GT3_ARATH;	Probable beta-1,3-galactosyltransferase 3 OS=Arabidopsis thaliana OX=3702 GN=B3GALT3 PE=2 SV=1;	PF01762.23	Galactosyl_T	Galactosyltransferase
mango026153	yes	up	1.57	1.84	0.03	2.02	15.58	4.25	7.42	25.73	11.012	3.461	0.000106049	0.00128929	GO:0004674;GO:0004709;GO:000552	MF:protein serine/threonine kinase activity;MF:MAP kinase kinase kinase activity;MF:ATP binding;	------	------	------	------	COG0515	T:Signal transduction mechanisms	XP_031258262.1	probable serine/threonine-protein kinase PBL28 isoform X1 [Pistacia vera]	sp|Q84M95|PBL28_ARATH;	Probable serine/threonine-protein kinase PBL28 OS=Arabidopsis thaliana OX=3702 GN=PBL28 PE=2 SV=1;	PF00069.27;PF07714.19	Pkinase;PK_Tyr_Ser-Thr	Protein kinase domain;Protein tyrosine and serine/threonine kinase
mango025530	yes	up	27.77	40.1	63.28	81.64	125.09	116.17	130.66	149.32	3.35413	1.74594	7.63211e-09	3.80773e-07	GO:0006123;GO:0006122;GO:0010336;GO:0005774;GO:0005829;GO:0005758;GO:0070469;GO:0005507;GO:0020037;GO:0046872;GO:000905	BP:mitochondrial electron transport, cytochrome c to oxygen;BP:mitochondrial electron transport, ubiquinol to cytochrome c;BP:gibberellic acid homeostasis;CC:vacuolar membrane;CC:cytosol;CC:mitochondrial intermembrane space;CC:respiratory chain;MF:copper ion binding;MF:heme binding;MF:metal ion binding;MF:electron carrier activity;	K08738	CYC	map00190	Oxidative phosphorylation	COG3474	C:Energy production and conversion	XP_022773553.1	cytochrome c-like [Durio zibethinus]	sp|P00051|CYC_CUCMA;	Cytochrome c OS=Cucurbita maxima OX=3661 PE=1 SV=1;	PF00034.23;PF13442.8	Cytochrom_C;Cytochrome_CBB3	Cytochrome c;Cytochrome C oxidase, cbb3-type, subunit III
mango016354	yes	down	17	53.95	53.98	36.32	0.27	0.53	2.84	0.81	0.0324379	-4.94618	7.98657e-16	1.78357e-13	GO:0045489;GO:0071555;GO:0016021;GO:0005802;GO:0000139;GO:0005768;GO:004726	BP:pectin biosynthetic process;BP:cell wall organization;CC:integral component of membrane;CC:trans-Golgi network;CC:Golgi membrane;CC:endosome;MF:polygalacturonate 4-alpha-galacturonosyltransferase activity;	K13648	GAUT	map00520	Amino sugar and nucleotide sugar metabolism	ENOG410Y9K1	M:Cell wall/membrane/envelope biogenesis	XP_031261933.1	probable galacturonosyltransferase 7 [Pistacia vera]	sp|Q9ZVI7|GAUT7_ARATH;	Probable galacturonosyltransferase 7 OS=Arabidopsis thaliana OX=3702 GN=GAUT7 PE=1 SV=2;	PF01501.22	Glyco_transf_8	Glycosyl transferase family 8
mango032794	no	up	33.58	21.73	55.82	44.94	31.02	57.05	79.13	81.7	1.96431	0.97402	0.0205102	0.0807643	GO:0018105;GO:0035556;GO:0046777;GO:0005737;GO:0005634;GO:0004683;GO:0009931;GO:0005516;GO:0004672;GO:000552	BP:peptidyl-serine phosphorylation;BP:intracellular signal transduction;BP:protein autophosphorylation;CC:cytoplasm;CC:nucleus;MF:calmodulin-dependent protein kinase activity;MF:calcium-dependent protein serine/threonine kinase activity;MF:calmodulin binding;MF:protein kinase activity;MF:ATP binding;	------	------	------	------	ENOG410XRMJ	T:Signal transduction mechanisms	XP_017973854.1	PREDICTED: CDPK-related kinase 4 isoform X1 [Theobroma cacao]	sp|Q9FIM9|CAMK4_ARATH;	CDPK-related kinase 4 OS=Arabidopsis thaliana OX=3702 GN=CRK4 PE=1 SV=1;	PF00069.27;PF07714.19;PF06293.16;PF14531.8;PF01636.25	Pkinase;PK_Tyr_Ser-Thr;Kdo;Kinase-like;APH	Protein kinase domain;Protein tyrosine and serine/threonine kinase;Lipopolysaccharide kinase;Kinase-like;Phosphotransferase enzyme family
mango007414	yes	down	5.08	9.17	5.8	6.72	1.28	3.22	2.49	1.92	0.490205	-1.02854	0.00993093	0.0470203	GO:0005783;GO:0016813;GO:000484	CC:endoplasmic reticulum;MF:hydrolase activity, acting on carbon-nitroge;MF:ureidoglycolate hydrolase activity;	K18151	UAH	map00230	Purine metabolism	COG0624	E:Amino acid transport and metabolism	XP_031272444.1	ureidoglycolate hydrolase [Pistacia vera]	sp|Q8VXY9|UAH_ARATH;	Ureidoglycolate hydrolase OS=Arabidopsis thaliana OX=3702 GN=UAH PE=1 SV=1;	PF01546.30;PF04389.19	Peptidase_M20;Peptidase_M28	Peptidase family M20/M25/M40;Peptidase family M28
mango024128	yes	down	2.73	2.95	2.81	3.85	0.45	0.9	0.77	0.42	0.339603	-1.55808	8.03992e-07	2.16076e-05	GO:004280	MF:histone methyltransferase activit;	------	------	------	------	COG2940	S:Function unknown	XP_031283151.1	histone-lysine N-methyltransferase ATXR7 [Pistacia vera]	------	------	------	------	------
mango023872	yes	down	0.15	0.27	0.44	0.66	0	0.02	0.04	0	0.0616967	-4.01866	0.000527371	0.00468638	GO:000382	MF:catalytic activity;	------	------	------	------	COG0520	E:Amino acid transport and metabolism	XP_031279306.1	uncharacterized protein LOC116137748 [Pistacia vera]	sp|Q8LGM7|MOCOS_SOLLC;	Molybdenum cofactor sulfurase OS=Solanum lycopersicum OX=4081 GN=FLACCA PE=2 SV=1;	------	------	------
mango031093	yes	up	19.07	21.47	21.49	22.21	40.19	22.38	24.63	37.4	2.10559	1.07422	0.00108709	0.00837825	GO:0006896;GO:0006623;GO:0006511;GO:0005794;GO:0005802;GO:0005768;GO:0016021;GO:0016020;GO:0017119;GO:0005509;GO:006163	BP:Golgi to vacuole transport;BP:protein targeting to vacuole;BP:ubiquitin-dependent protein catabolic process;CC:Golgi apparatus;CC:trans-Golgi network;CC:endosome;CC:integral component of membrane;CC:membrane;CC:Golgi transport complex;MF:calcium ion binding;MF:ubiquitin protein ligase activity;	------	------	------	------	ENOG41105IF	U:Intracellular trafficking, secretion, and vesicular transport	XP_031265633.1	vacuolar-sorting receptor 1-like [Pistacia vera]	sp|P93026|VSR1_ARATH;	Vacuolar-sorting receptor 1 OS=Arabidopsis thaliana OX=3702 GN=VSR1 PE=1 SV=2;	PF02225.24;PF12662.9;PF07645.17	PA;cEGF;EGF_CA	PA domain;Complement Clr-like EGF-like;Calcium-binding EGF domain
mango024418	yes	down	8.22	10.41	30.33	28.83	1.03	1.69	1.09	0.62	0.0843043	-3.56825	1.42911e-13	2.17956e-11	GO:0071704;GO:0005576;GO:001698	BP:organic substance metabolic process;CC:extracellular region;MF:mannan endo-1,4-beta-mannosidase activity;	K19355	MAN	map00051	Fructose and mannose metabolism	COG3934	G:Carbohydrate transport and metabolism	XP_031268970.1	mannan endo-1,4-beta-mannosidase 7-like [Pistacia vera]	sp|Q9FJZ3|MAN7_ARATH;	Mannan endo-1,4-beta-mannosidase 7 OS=Arabidopsis thaliana OX=3702 GN=MAN7 PE=2 SV=1;	PF00150.20	Cellulase	Cellulase
mango035150	yes	up	22.82	22.33	15.78	39.93	53.29	27.15	35.16	28.97	2.31731	1.21245	0.00267359	0.0169946	GO:0006739;GO:0006099;GO:0006102;GO:0005739;GO:0051287;GO:0000287;GO:000445	BP:NADP metabolic process;BP:tricarboxylic acid cycle;BP:isocitrate metabolic process;CC:mitochondrion;MF:NAD binding;MF:magnesium ion binding;MF:isocitrate dehydrogenas;	K00031	IDH1, IDH2, icd	map00020;map04146;map00480	Citrate cycle (TCA cycle);Peroxisome;Glutathione metabolism	COG0538	C:Energy production and conversion	XP_031283400.1	isocitrate dehydrogenase [NADP]-like [Pistacia vera]	sp|P50218|IDHC_TOBAC;	Isocitrate dehydrogenase [NADP] OS=Nicotiana tabacum OX=4097 PE=2 SV=1;	PF00180.22	Iso_dh	Isocitrate/isopropylmalate dehydrogenase
mango020252	yes	up	84.12	88.86	85.54	93.15	143.25	126.29	132.27	162	2.35343	1.23477	2.12187e-11	2.14001e-09	GO:0006122;GO:0005750;GO:0016021;GO:0005743;GO:0070469;GO:0051537;GO:0008121;GO:0046872;GO:001649	BP:mitochondrial electron transport, ubiquinol to cytochrome c;CC:mitochondrial respiratory chain complex III;CC:integral component of membrane;CC:mitochondrial inner membrane;CC:respiratory chain;MF:2 iron, 2 sulfur cluster binding;MF:ubiquinol-cytochrome-c reductase activity;MF:metal ion binding;MF:oxidoreductase activity;	K00411	UQCRFS1, RIP1, petA	map00190	Oxidative phosphorylation	COG0723	C:Energy production and conversion	XP_031255899.1	cytochrome b-c1 complex subunit Rieske-4, mitochondrial-like [Pistacia vera]	sp|P51133|UCRI3_TOBAC;	Cytochrome b-c1 complex subunit Rieske-3, mitochondrial OS=Nicotiana tabacum OX=4097 PE=2 SV=1;	PF00355.28;PF02921.16	Rieske;UCR_TM	Rieske [2Fe-2S] domain;Ubiquinol cytochrome reductase transmembrane region
mango024721	yes	up	1.27	1.42	0.91	3.06	3.65	6.34	6.07	16.24	4.3279	2.11367	2.28046e-05	0.000367834	GO:0052746;GO:0009611;GO:0032957;GO:0005737;GO:0005634;GO:0047325;GO:0000287;GO:0005524;GO:0052725;GO:005272	BP:inositol phosphorylation;BP:response to wounding;BP:inositol trisphosphate metabolic process;CC:cytoplasm;CC:nucleus;MF:inositol tetrakisphosphate 1-kinase activity;MF:magnesium ion binding;MF:ATP binding;MF:inositol-1,3,4-trisphosphate 6-kinase activity;MF:inositol-1,3,4-trisphosphate 5-kinase activity;	K00913	ITPK1	map04070;map00562	Phosphatidylinositol signaling system;Inositol phosphate metabolism	ENOG4110KIK	G:Carbohydrate transport and metabolism	XP_031270813.1	inositol-tetrakisphosphate 1-kinase 3 isoform X1 [Pistacia vera]	sp|Q9SUG3|ITPK3_ARATH;	Inositol-tetrakisphosphate 1-kinase 3 OS=Arabidopsis thaliana OX=3702 GN=ITPK3 PE=1 SV=2;	PF05770.13;PF17927.3	Ins134_P3_kin;Ins134_P3_kin_N	Inositol 1,3,4-trisphosphate 5/6-kinase ATP-grasp domain;Inositol 1,3,4-trisphosphate 5/6-kinase pre-ATP-grasp domain
mango017397	yes	up	189.73	188.31	145.46	235.16	329.87	196.99	233.42	275.29	2.17221	1.11916	0.000377499	0.00359857	GO:0000209;GO:0006511;GO:0005634;GO:0016740;GO:0016874;GO:0061631;GO:000552	BP:protein polyubiquitination;BP:ubiquitin-dependent protein catabolic process;CC:nucleus;MF:transferase activity;MF:ligase activity;MF:ubiquitin conjugating enzyme activity;MF:ATP binding;	K10576	UBE2H, UBC8	map04120	Ubiquitin mediated proteolysis	ENOG410XRC5	O:Posttranslational modification, protein turnover, chaperones	XP_002511883.1	ubiquitin-conjugating enzyme E2-23 kDa [Ricinus communis]	sp|P42749|UBC5_ARATH;	Ubiquitin-conjugating enzyme E2 5 OS=Arabidopsis thaliana OX=3702 GN=UBC5 PE=2 SV=2;	PF00179.28	UQ_con	Ubiquitin-conjugating enzyme
mango018436	no	down	0.21	0.31	0.17	0.2	0	0.04	0	0	0.0908998	-3.45958	0.0567788	1	GO:0031848;GO:0006303;GO:0036297;GO:0005634;GO:0035312;GO:000368	BP:protection from non-homologous end joining at telomere;BP:double-strand break repair via nonhomologous end joining;BP:interstrand cross-link repair;CC:nucleus;MF:5'-3' exodeoxyribonuclease activity;MF:damaged DNA binding;	K15341	DCLRE1B, SNM1B	------	------	COG1236	J:Translation, ribosomal structure and biogenesis	XP_031281276.1	5' exonuclease Apollo isoform X1 [Pistacia vera]	sp|Q5QJC3|DCR1B_CHICK;	5' exonuclease Apollo OS=Gallus gallus OX=9031 GN=DCLRE1B PE=2 SV=1;	PF07522.16	DRMBL	DNA repair metallo-beta-lactamase
mango028182	yes	down	2.76	3.57	3.74	4.07	0.57	1.06	1.1	1.16	0.368957	-1.43847	1.95483e-05	0.000325672	GO:0045842;GO:0031145;GO:0030071;GO:0016567;GO:0007049;GO:0007091;GO:0051301;GO:0005737;GO:0005680;GO:001674	BP:positive regulation of mitotic metaphase/anaphase transition;BP:anaphase-promoting complex-dependent catabolic process;BP:regulation of mitotic metaphase/anaphase transition;BP:protein ubiquitination;BP:cell cycle;BP:metaphase/anaphase transition of mitotic cell cycle;BP:cell division;CC:cytoplasm;CC:anaphase-promoting complex;MF:transferase activity;	K03355	APC8, CDC23	map04120	Ubiquitin mediated proteolysis	ENOG410XPS3	D:Cell cycle control, cell division, chromosome partitioning	XP_031250958.1	anaphase-promoting complex subunit 8 [Pistacia vera]	sp|Q9STS3|CDC23_ARATH;	Anaphase-promoting complex subunit 8 OS=Arabidopsis thaliana OX=3702 GN=APC8 PE=1 SV=1;	PF04049.15;PF00515.30;PF07719.19;PF13414.8;PF13428.8;PF13181.8;PF13432.8;PF13424.8;PF13176.8;PF12968.9	ANAPC8;TPR_1;TPR_2;TPR_11;TPR_14;TPR_8;TPR_16;TPR_12;TPR_7;DUF3856	Anaphase promoting complex subunit 8 / Cdc23;Tetratricopeptide repeat;Tetratricopeptide repeat;TPR repeat;Tetratricopeptide repeat;Tetratricopeptide repeat;Tetratricopeptide repeat;Tetratricopeptide repeat;Tetratricopeptide repeat;Domain of Unknown Function
mango000342	yes	down	34.47	36.02	49.41	41.93	3.37	11.74	17.31	10.67	0.393246	-1.3465	0.00401535	0.0232625	GO:0006011;GO:0005977;GO:0005737;GO:000398	BP:UDP-glucose metabolic process;BP:glycogen metabolic process;CC:cytoplasm;MF:UT;	K00963	UGP2, galU, galF	map00520;map00040;map00500;map00052;map01240	Amino sugar and nucleotide sugar metabolism;Pentose and glucuronate interconversions;Starch and sucrose metabolism;Galactose metabolism;Biosynthesis of cofactors	COG4284	G:Carbohydrate transport and metabolism	XP_031275884.1	UTP--glucose-1-phosphate uridylyltransferase isoform X1 [Pistacia vera]	sp|P57751|UGPA1_ARATH;	UTP--glucose-1-phosphate uridylyltransferase 1 OS=Arabidopsis thaliana OX=3702 GN=UGP1 PE=2 SV=1;	PF01704.20	UDPGP	UTP--glucose-1-phosphate uridylyltransferase
mango029137	yes	down	0.53	2.42	2.22	1.7	0.17	0.31	0.3	0.4	0.19238	-2.37797	0.000123898	0.00146823	GO:0006633;GO:0006270;GO:0042555;GO:0005634;GO:0000347;GO:0016021;GO:0016787;GO:0004315;GO:0003677;GO:0003678;GO:000552	BP:fatty acid biosynthetic process;BP:DNA replication initiation;CC:MCM complex;CC:nucleus;CC:THO complex;CC:integral component of membrane;MF:hydrolase activity;MF:3-oxoacyl-[acyl-carrier-protein] synthase activity;MF:DNA binding;MF:DNA helicase activity;MF:ATP binding;	K02541	MCM3	map03030	DNA replication	COG1241	L:Replication, recombination and repair	TXG47883.1	hypothetical protein EZV62_027177 [Acer yangbiense]	sp|Q9SX04|MCM32_MAIZE;	DNA replication licensing factor MCM3 homolog 2 OS=Zea mays OX=4577 GN=ROA2 PE=2 SV=1;	PF00493.25;PF13460.8;PF17207.5;PF17855.3;PF05368.15;PF14551.8;PF01370.23;PF01078.23;PF01073.21;PF16363.7;PF07726.13	MCM;NAD_binding_10;MCM_OB;MCM_lid;NmrA;MCM_N;Epimerase;Mg_chelatase;3Beta_HSD;GDP_Man_Dehyd;AAA_3	MCM P-loop domain;NA;MCM OB domain;MCM AAA-lid domain;NmrA-like family;MCM N-terminal domain;NAD dependent epimerase/dehydratase family;Magnesium chelatase, subunit ChlI;3-beta hydroxysteroid dehydrogenase/isomerase family;GDP-mannose 4,6 dehydratase;ATPase family associated with various cellular activities
mango009655	no	down	118.39	114.47	150.74	73.66	36.69	40.45	58.32	19.59	0.552311	-0.856448	0.0116381	0.0528362	GO:0045116;GO:0005634;GO:0016740;GO:0005524;GO:001978	BP:protein neddylation;CC:nucleus;MF:transferase activity;MF:ATP binding;MF:NEDD8 transferase activity;	K10579	UBE2M, UBC12	map04120	Ubiquitin mediated proteolysis	ENOG410XS81	O:Posttranslational modification, protein turnover, chaperones	XP_031249192.1	NEDD8-conjugating enzyme Ubc12-like [Pistacia vera]	sp|Q9SDY5|RCE1_ARATH;	NEDD8-conjugating enzyme Ubc12 OS=Arabidopsis thaliana OX=3702 GN=RCE1 PE=1 SV=1;	PF00179.28	UQ_con	Ubiquitin-conjugating enzyme
mango009572	yes	down	5.24	10.52	8.8	8.35	0.89	1.97	1.93	2.42	0.265143	-1.91516	3.93182e-07	1.1806e-05	GO:0006535;GO:0005737;GO:0005829;GO:000900	BP:cysteine biosynthetic process from serine;CC:cytoplasm;CC:cytosol;MF:serine O-acetyltransferase activity;	K00640	cysE	map00270;map00920	Cysteine and methionine metabolism;Sulfur metabolism	COG1045	E:Amino acid transport and metabolism	XP_031276032.1	serine acetyltransferase 2-like [Pistacia vera]	sp|Q8W2B8|SAT4_ARATH;	Serine acetyltransferase 4 OS=Arabidopsis thaliana OX=3702 GN=SAT4 PE=1 SV=1;	PF06426.16;PF00132.26	SATase_N;Hexapep	Serine acetyltransferase, N-terminal;Bacterial transferase hexapeptide
mango013050	yes	down	1.65	3.44	1.14	2.27	0.21	0.35	0.38	0.59	0.212256	-2.23612	0.000819803	0.00668328	GO:0016125;GO:0004497;GO:0020037;GO:0016705;GO:0005506;GO:001649	BP:sterol metabolic process;MF:monooxygenase activity;MF:heme binding;MF:oxidoreductase activity, acting on paired donors, with incorporation or reduction of molecular oxygen;MF:iron ion binding;MF:oxidoreductase activity;	------	------	------	------	COG2124	Q:Secondary metabolites biosynthesis, transport and catabolism	XP_031279407.1	11-oxo-beta-amyrin 30-oxidase-like [Pistacia vera]	sp|Q9LMX7|C78A5_ARATH;	Cytochrome P450 78A5 OS=Arabidopsis thaliana OX=3702 GN=CYP78A5 PE=2 SV=1;	PF00067.24	p450	Cytochrome P450
mango006177	yes	up	220.53	140.42	93.75	85.22	258.26	350.74	331.63	239.51	4.47725	2.16261	1.61411e-16	4.09582e-14	GO:0050661;GO:0050660;GO:000449	MF:NADP binding;MF:flavin adenine dinucleotide binding;MF:N,N-dimethylaniline monooxygenase activity;	------	------	------	------	COG2072	P:Inorganic ion transport and metabolism	XP_031254862.1	flavin-containing monooxygenase FMO GS-OX-like 4 [Pistacia vera]	sp|Q94BV5|GSXL4_ARATH;	Flavin-containing monooxygenase FMO GS-OX-like 4 OS=Arabidopsis thaliana OX=3702 GN=At1g62600 PE=2 SV=1;	PF00743.21;PF13738.8;PF07992.16;PF01266.26;PF13450.8;PF00890.26;PF03486.16;PF01593.26;PF12831.9;PF00070.29;PF01946.19;PF01494.21;PF13434.8;PF13454.8;PF01134.24	FMO-like;Pyr_redox_3;Pyr_redox_2;DAO;NAD_binding_8;FAD_binding_2;HI0933_like;Amino_oxidase;FAD_oxidored;Pyr_redox;Thi4;FAD_binding_3;K_oxygenase;NAD_binding_9;GIDA	Flavin-binding monooxygenase-like;Pyridine nucleotide-disulphide oxidoreductase;Pyridine nucleotide-disulphide oxidoreductase;FAD dependent oxidoreductase;NA;FAD binding domain;HI0933-like protein;Flavin containing amine oxidoreductase;FAD dependent oxidoreductase;Pyridine nucleotide-disulphide oxidoreductase;Thi4 family;FAD binding domain;L-lysine 6-monooxygenase;FAD-NA;Glucose inhibited divisio…
mango011249	no	up	0.68	1.5	0.86	1.25	0.82	1.99	1.55	1.75	1.83591	0.876495	0.0858197	0.226586	GO:0006348;GO:0043967;GO:0005634;GO:0000781;GO:0005829;GO:0004402;GO:001048	BP:chromatin silencing at telomere;BP:histone H4 acetylation;CC:nucleus;CC:chromosome, telomeric region;CC:cytosol;MF:histone acetyltransferase activity;MF:H4 histone acetyltransferase activity;	K11303	HAT1, KAT1	------	------	ENOG410XPH4	B:Chromatin structure and dynamics	XP_031258046.1	histone acetyltransferase type B catalytic subunit-like isoform X1 [Pistacia vera]	sp|Q9FJT8|HATB_ARATH;	Histone acetyltransferase type B catalytic subunit OS=Arabidopsis thaliana OX=3702 GN=HAG2 PE=2 SV=1;	PF10394.11;PF00583.27;PF01853.20	Hat1_N;Acetyltransf_1;MOZ_SAS	Histone acetyl transferase HAT1 N-terminus;Acetyltransferase;MOZ/SAS family
mango020258	yes	down	0.84	2.35	1.47	2.07	0.29	0.14	0.22	0.59	0.173998	-2.52286	9.30728e-09	4.57056e-07	GO:0016021;GO:0005524;GO:000467	CC:integral component of membrane;MF:ATP binding;MF:protein kinase activity;	------	------	------	------	COG0515	T:Signal transduction mechanisms	XP_031255823.1	LRR receptor-like serine/threonine-protein kinase RPK2 [Pistacia vera]	sp|Q9S7I6|RPK2_ARATH;	LRR receptor-like serine/threonine-protein kinase RPK2 OS=Arabidopsis thaliana OX=3702 GN=RPK2 PE=1 SV=1;	PF13855.8;PF12799.9;PF07714.19;PF00069.27;PF08263.14	LRR_8;LRR_4;PK_Tyr_Ser-Thr;Pkinase;LRRNT_2	Leucine rich repeat;Leucine Rich repeats;Protein tyrosine and serine/threonine kinase;Protein kinase domain;Leucine rich repeat N-terminal domain
mango023219	yes	up	0.06	0	0	0	4.11	0.08	4.63	0.04	528.908	9.04687	0.000161716	0.00183079	GO:0106322;GO:0106321;GO:0046294;GO:0005829;GO:0004024;GO:0008270;GO:0051903;GO:001649	old GO;old GO;BP:formaldehyde catabolic process;CC:cytosol;MF:alcohol dehydrogenase activity, zinc-dependent;MF:zinc ion binding;MF:S;MF:oxidoreductase activity;	K18857	ADH1	map00620;map00010;map00592;map00071;map00350	Pyruvate metabolism;Glycolysis / Gluconeogenesis;alpha-Linolenic acid metabolism;Fatty acid degradation;Tyrosine metabolism	------	------	XP_031248569.1	alcohol dehydrogenase-like [Pistacia vera]	sp|P48977|ADH_MALDO;	Alcohol dehydrogenase OS=Malus domestica OX=3750 GN=ADH PE=2 SV=1;	PF00107.28;PF08240.14;PF16912.7	ADH_zinc_N;ADH_N;Glu_dehyd_C	Zinc-binding dehydrogenase;Alcohol dehydrogenase GroES-like domain;Glucose dehydrogenase C-terminus
mango020035	no	down	26.41	27.28	30.36	24.6	6.71	10.51	10.51	4.52	0.520121	-0.94308	2.02248e-05	0.000335488	GO:0005983;GO:0043036;GO:0009507;GO:000813	BP:starch catabolic process;CC:starch grain;CC:chloroplast;MF:protein tyrosine/serine/threonine phosphatase activity;	------	------	------	------	ENOG411126M	T:Signal transduction mechanisms	XP_031265311.1	phosphoglucan phosphatase LSF1, chloroplastic isoform X1 [Pistacia vera]	sp|F4J117|LSF1_ARATH;	Phosphoglucan phosphatase LSF1, chloroplastic OS=Arabidopsis thaliana OX=3702 GN=LSF1 PE=1 SV=1;	PF16561.7;PF00782.22	AMPK1_CBM;DSPc	Glycogen recognition site of AMP-activated protein kinase;Dual specificity phosphatase, catalytic domain
mango022217	yes	up	0.06	0.38	0.41	0.4	11.26	0.31	1.6	1.55	18.4581	4.20618	0.000103926	0.00126862	GO:0046872;GO:000399	MF:metal ion binding;MF:acid phosphatase activity;	K22390	ACP7	------	------	COG1409	S:Function unknown	XP_031281221.1	purple acid phosphatase 22-like isoform X1 [Pistacia vera]	sp|Q8S340|PPA22_ARATH;	Purple acid phosphatase 22 OS=Arabidopsis thaliana OX=3702 GN=PAP22 PE=2 SV=1;	PF00149.30;PF16656.7;PF14008.8	Metallophos;Pur_ac_phosph_N;Metallophos_C	Calcineurin-like phosphoesterase;Purple acid Phosphatase, N-terminal domain;Iron/zinc purple acid phosphatase-like protein C
mango033314	yes	up	62.63	47.85	46.9	52.39	100.34	85.44	91.45	70.52	2.94	1.55582	5.94489e-16	1.34362e-13	GO:0005759;GO:0005507;GO:0050660;GO:000905	CC:mitochondrial matrix;MF:copper ion binding;MF:flavin adenine dinucleotide binding;MF:electron carrier activity;	K03522	fixB, etfA	------	------	COG2025	C:Energy production and conversion	XP_031261998.1	electron transfer flavoprotein subunit alpha, mitochondrial [Pistacia vera]	sp|Q9C6I6|ETFA_ARATH;	Electron transfer flavoprotein subunit alpha, mitochondrial OS=Arabidopsis thaliana OX=3702 GN=ETFA PE=1 SV=1;	PF00766.21;PF01012.23	ETF_alpha;ETF	Electron transfer flavoprotein FAD-binding domain;Electron transfer flavoprotein domain
mango005210	no	up	1.01	1.02	1	1.1	1.02	1.6	1.1	1.64	1.8567	0.892744	0.0145536	0.0628769	GO:0007018;GO:0030705;GO:0005871;GO:0005874;GO:0008574;GO:0008017;GO:0003777;GO:0016887;GO:000552	BP:microtubule-based movement;BP:cytoskeleton-dependent intracellular transport;CC:kinesin complex;CC:microtubule;MF:ATP-dependent microtubule motor activity, plus-end-directed;MF:microtubule binding;MF:microtubule motor activity;MF:ATPase activity;MF:ATP binding;	K10406	KIFC2_3	------	------	COG5059	Z:Cytoskeleton	XP_031270087.1	kinesin-like protein KIN-14S [Pistacia vera]	sp|F4K4C5|KN14S_ARATH;	Kinesin-like protein KIN-14S OS=Arabidopsis thaliana OX=3702 GN=KIN14S PE=3 SV=1;	PF00225.25;PF16796.7	Kinesin;Microtub_bd	Kinesin motor domain;Microtubule binding
mango027331	yes	down	36.22	37.26	29.09	38.68	6.79	4.96	14.76	4.39	0.393886	-1.34415	0.000119399	0.00142572	GO:0004674;GO:0004709;GO:000552	MF:protein serine/threonine kinase activity;MF:MAP kinase kinase kinase activity;MF:ATP binding;	K13436	PTI1	map04626	Plant-pathogen interaction	COG0515	T:Signal transduction mechanisms	XP_031280320.1	pto-interacting protein 1-like [Pistacia vera]	sp|Q41328|PTI1_SOLLC;	Pto-interacting protein 1 OS=Solanum lycopersicum OX=4081 GN=PTI1 PE=1 SV=2;	PF07714.19;PF00069.27	PK_Tyr_Ser-Thr;Pkinase	Protein tyrosine and serine/threonine kinase;Protein kinase domain
mango021854	yes	up	33.66	85.58	29.85	48.48	92.02	57.07	75.42	88.02	2.18813	1.1297	0.00871988	0.0426202	GO:000808	MF:N-acetyltransferase activity;	K22883	NATA1	------	------	COG0454	K:Transcription	XP_031257362.1	probable acetyltransferase NATA1-like [Pistacia vera]	sp|Q9ZV06|NATAL_ARATH;	Probable acetyltransferase NATA1-like OS=Arabidopsis thaliana OX=3702 GN=At2g39020 PE=2 SV=1;	PF00583.27	Acetyltransf_1	Acetyltransferase
mango004480	yes	up	0	0	0	0	0.19	0.26	0.08	0.19	30.4473	4.92824	0.0182039	1	GO:0004715;GO:0005524;GO:000467	MF:non-membrane spanning protein tyrosine kinase activity;MF:ATP binding;MF:protein kinase activity;	------	------	------	------	COG0515	T:Signal transduction mechanisms	XP_031287519.1	serine/threonine-protein kinase PCRK1 [Pistacia vera]	sp|Q9SF86|PCRK1_ARATH;	Serine/threonine-protein kinase PCRK1 OS=Arabidopsis thaliana OX=3702 GN=PCRK1 PE=1 SV=1;	PF07714.19;PF00069.27	PK_Tyr_Ser-Thr;Pkinase	Protein tyrosine and serine/threonine kinase;Protein kinase domain
[truncated: 698 more rows]
